# Supplementary material for: GLIS3 expression in the thyroid gland in relation to TSH signaling and regulation of gene expression
Source: Cell Mol Life Sci. 2024 Jan 28;81(1):65. doi: 10.1007/s00018-024-05113-6 (PMC10822819; doi:10.1007/s00018-024-05113-6)
Supplement: Supplementary file 2 — Supplementary file2 (XLSX 11 KB) [file 18_2024_5113_MOESM2_ESM.xlsx]

## Sheet: Sheet1
Supplementary Table 1. List of antibodies
Antibody	Source	Cat. Number	Usage	Dilution
b-Actin	ThermoFisher	MA5-15739	WB	1/1000
b-Catenin	Cell Signaling	#8480	IF	1/300
CDH16	ThermoFisher	PA5-57589	IF	1/300
E-Cadherin	Sigma-Aldrich	U3254	IF	1/500
GFP	Life Technology	A-11122	IF	1/300
GFP	Aves Labs	GFP-1010	IF	1/300
HA-Tag	Cell Signaling	#3724	IF, WB	1/300, 1/1000
Histone H3	Cell Signaling	#4499	WB	1/1000
NIS	Dr. Carrasco		IF, WB	1/300, 1/1000
NKX2.1	Abcam	ab76013	IF	1/300
pan collagen	ThermoFisher	PA1-36058	IF	1/300
PAX8	Novus Biologicals	NBP1-32440	IF	1/300
PECAM1	BD Pharmingen	#550274	IF	1/300
Phalloidin-Alex Fluor 594	ThermoFisher	A12381	IF	1/300
pRPS6	Cell Signaling	#2211	IF, WB	1/300, 1/1000
RBS6	Cell Signaling	#2217	WB	1/1000
WGA-Alexa Fluor 647	ThermoFisher	W32466	IF	1/300
ZO-1	ThermoFisher	61-7300	IF	1/300
Anti-Rabbit IgG-Alexa Fluor 488	ThermoFisher	A21206	IF	1/1000
Anti-Rabbit IgG-Alexa Fluor 594	ThermoFisher	A21207	IF	1/1000
Anti-Chicken IgY-Alexa Fluor 488	ThermoFisher	A78948	IF	1/1000
Anti-Rat IgG-Alexa Fluor 594	ThermoFisher	A21209	IF	1/1000
Anti-Rabbit-HRP	ThermoFisher	#31460	WB	1/4000
Anti-Mouse-HRP	Millipore-Sigma	#12-349	WB	1/4000
WB: Western blot; IF: Immunofluorescence staining.
