# Supplementary material for: GLIS3 expression in the thyroid gland in relation to TSH signaling and regulation of gene expression
Source: Cell Mol Life Sci. 2024 Jan 28;81(1):65. doi: 10.1007/s00018-024-05113-6 (PMC10822819; doi:10.1007/s00018-024-05113-6)
Supplement: Supplementary file 3 — Supplementary file3 (XLSX 11 KB) [file 18_2024_5113_MOESM3_ESM.xlsx]

## Sheet: Sheet1
Supplementary Table 2. List of primers used in QRT-PCR analysis.
Gene	Forward primer	Reverse primer	Probe (5'FAM, 3'TAMRA)
18S	CGGCTACCACATCCAAGGAA	GCTGGAATTACCGCGGCT	TGCTGGCACCAGACTTGCCCTC
Adm2	TTGCTATGGTTCATCTGCCTCA	TGGACTTGGCATGTACCCAGTA
Ccl2	TCTCTCTTCCTCCACCACCATG	GCGTTAACTGCATCTGGCTGA
Ccl7	TGCTTTCAGCATCCAAGTGTG	TTGAAGATAACAGCTTCCCAGG
Ccna2	TGCAGCCTGCAAACTGTAAGG	GCAGCTCCAGCAATGAGTGAA
Ccnb1	TGGCCTCACAAAGCACATGA	CCTTTGTCACGGCCTTAGACAA
Ccnb2	AACCGTACCAAGTTCATCGCTG	GGAGGCCAGGTCTTTGATGATT
Cdca2	GAGAGATGGATGCGAGTTCACA	CACAAACGGTTCAGTTCCCAA
Cdh13	TGTCGGCAAGGTAGTCGATAGC	ACGGAGACACTGCCTGTGTTCT
Cdh16	CTCAGGTTCTCCCTGGTCAATG	TGTGTATGTGTCTCCAGGCTGG
Col18a1	CACCCTCTCACTTGCTCATAC	GGAAATCTGCTCCACGGATAC
Col4a1	CAAGGTTCACCAGGGCTTAT	GGGTCTCCTTTGTCACCTTT
Col6a2	TGCCCAGTCAACGTGTATTT	GCTGATAAACTGCGGTACGA
Foxe1	GGCATCTACAAGTTCATCACCG	GATCTTGAGGAAGCAGTCGTTG
Glis3	CCATGTCCACGGATTTTATGG	CACAGTTCTTTGGGAATCAGGAT	CTGCAGACATTCTGTCCCCCGCAT
Glis3 E5	GCCTTCAGCAATTCCAGTGAC	TGTGTAGCGCTTTGTACATCCTG
Ins1	ATCAGAGACCATCAGCAAGC	GTTTGACAAAAGCCTGGGTG
Ins2	GGCTTCTTCTACACACCCATG	TGATCTACAATGCCACGCTTC
Itga2	TCGCACCAAGTACTCCCAGAA	CATCAG TGATGGAATCCCCATT
Nkx2.1	CGAGCGACGTTTCAAGCAA	TGGAACCAGATCTTGACCTGC
Sod3	AGTCCAGCTTCGACCTAGCAGA	TAGCTCCATCCAGATCTCCAGC
Pax8	CAGCAGTGGTCCTCGAAAGC	GGTTGCGTCCCAGAGGTGTA
Slc26a4	AACGGAAGTGCATTGAACTCG	CCTCCAAACACCAGCTGTATGA
Slc5a5	CTCATCCTGAACCAAGTGACC	ACGAGCATTACCACAACCTG
