# Supplementary material for: GLIS3 expression in the thyroid gland in relation to TSH signaling and regulation of gene expression
Source: Cell Mol Life Sci. 2024 Jan 28;81(1):65. doi: 10.1007/s00018-024-05113-6 (PMC10822819; doi:10.1007/s00018-024-05113-6)
Supplement: Supplementary file 4 — Supplementary file4 (XLSX 5167 KB) [file 18_2024_5113_MOESM4_ESM.xlsx]

## Sheet: DEG all genes
Supplementary Table 3. RNA-Seq analysis of thyroids from Glis3-Pax8Cre(LID) (referred to as CKO(LID)), Glis3-Pax8Cre(ND) (referred to as CKO(ND)), WT(ND), and WT(LID).
geneSYM	geneID	locus	mm10 coordinates	CKO(LID) TPM (avg)	WT(LID) TPM (avg)	CKO(ND) TPM (avg)	WT(ND) TPM (avg)	DEG status FDR 0.01: CKO(LID) vs WT(LID)	log2FC: CKO(LID) vs WT(LID)	adj pval: CKO(LID) vs WT(LID)	DEG status FDR 0.01: CKO(ND) vs WT(ND)	log2FC: CKO(ND) vs WT(ND)	adj pval: CKO(ND) vs WT(ND)	DEG status FDR 0.01: CKO(LID) vs CKO(ND)	log2FC: CKO(LID) vs CKO(ND)	adj pval: CKO(LID) vs CKO(ND)	DEG status FDR 0.01: WT(LID) vs WT(ND)	log2FC: WT(LID) vs WT(ND)	adj pval: WT(LID) vs WT(ND)
0610005C13Rik	71661	locus1of1	chr7:45567795-45575176:-	0.9636	0.8529	0.9457	1.2805	unchanged	0.215588	0.628732	unchanged	-0.354853	0.399229	unchanged	0.206941	0.648185	unchanged	-0.3635	0.307866
0610009B22Rik	66050	locus1of1	chr11:51685385-51688634:-	86.1867	64.8025	79.7597	72.7664	up	0.468149	0.00303631	unchanged	0.146245	0.486187	unchanged	0.330189	0.0558136	unchanged	0.00828433	0.971496
0610009L18Rik	66838	locus1of1	chr11:120348678-120351190:+	13.9485	14.1202	21.1784	17.5146	unchanged	0.0501427	0.896252	unchanged	0.283567	0.358198	unchanged	-0.369764	0.190456	unchanged	-0.13634	0.649621
0610009O20Rik	66839	locus1of1	chr18:38250249-38262629:+	66.9954	69.526	71.2122	72.5529	unchanged	0.00890217	0.948406	unchanged	-0.0186039	0.896573	unchanged	0.138239	0.156213	unchanged	0.110733	0.229814
0610010B08Rik	100039060	locus1of6	chr2:176619933-176636319:-	0	0	0	0	NA	NA	NA	NA	NA	NA	NA	NA	NA	NA	NA	NA
0610010B08Rik	100039060	locus2of6	chr2:176470369-176486749:-	0	0	0	0	NA	NA	NA	NA	NA	NA	NA	NA	NA	NA	NA	NA
0610010B08Rik	100039060	locus3of6	chr2:175737942-175754328:+	0	0	0	0	NA	NA	NA	NA	NA	NA	NA	NA	NA	NA	NA	NA
0610010B08Rik	100039060	locus4of6	chr2:175640391-175656769:+	0	0	0	0	NA	NA	NA	NA	NA	NA	NA	NA	NA	NA	NA	NA
0610010B08Rik	100039060	locus5of6	chr2:175419391-175435777:-	0	0	0	0	NA	NA	NA	NA	NA	NA	NA	NA	NA	NA	NA	NA
0610010B08Rik	100039060	locus6of6	chr2:175192005-175338212:-	0	0	0	0.0007	NA	0	NA	NA	0.00856129	NA	NA	0	NA	NA	-0.00839692	NA
0610010F05Rik	71675	locus1of1	chr11:23573251-23633631:-	9.8565	10.8914	12.9362	13.5844	unchanged	-0.0879452	0.690498	unchanged	-0.0648511	0.790141	unchanged	-0.16409	0.405853	unchanged	-0.140996	0.441382
0610010K14Rik	104457	locus1of1	chr11:70235204-70237914:-	62.4438	62.6553	72.605	69.7231	unchanged	0.0609406	0.687956	unchanged	0.0631795	0.68997	unchanged	0.0199027	0.905844	unchanged	0.0221415	0.879657
0610012G03Rik	106264	locus1of1	chr16:31947051-31948521:-	53.0349	43.6337	62.9324	59.0316	up	0.345126	0.00829854	unchanged	0.0997757	0.569072	unchanged	-0.0138963	0.94432	unchanged	-0.259246	0.0472897
0610030E20Rik	68364	locus1of1	chr6:72347317-72353160:+	15.0903	15.713	23.0132	24.9608	unchanged	-0.00126929	0.997327	unchanged	-0.123305	0.642974	unchanged	-0.360013	0.0847412	down	-0.482049	0.00939811
0610031O16Rik	68369	locus1of1	chr3:138210717-138239663:-	0.1349	0.5841	0.1058	0.2563	unchanged	-1.42103	0.0145286	unchanged	-0.59803	0.420465	unchanged	0.11073	0.900609	unchanged	0.933733	0.106796
0610037L13Rik	74098	locus1of1	chr4:107889826-107897803:+	38.0314	40.3879	46.3136	50.2748	unchanged	-0.0210785	0.923268	unchanged	-0.115953	0.536518	unchanged	-0.0426708	0.837202	unchanged	-0.137545	0.383416
0610038B21Rik	70345	locus1of1	chr8:77517056-77518578:+	0.056	0.1416	0.0972	0.0621	unchanged	-0.8113	0.219418	unchanged	0.225861	0.799394	unchanged	-0.269535	0.74409	unchanged	0.767626	0.210905
0610039H22Rik	68397	locus1of1	chr11:88619251-88623426:+	0.051	0.0545	0.2995	0.1422	unchanged	0.00166815	0.998873	unchanged	0.531648	0.491218	unchanged	-0.901433	0.172406	unchanged	-0.371453	0.596641
0610039K10Rik	68386	locus1of1	chr2:163644850-163645800:+	0.2856	0.4539	0.5711	0.7852	unchanged	-0.513617	0.337174	unchanged	-0.344993	0.535828	unchanged	-0.701777	0.170945	unchanged	-0.533153	0.234032
0610040B10Rik	67672	locus1of1	chr5:143329308-143332704:+	3.7256	3.2422	4.6698	5.3222	unchanged	0.243665	0.536546	unchanged	-0.244997	0.545223	unchanged	-0.0256291	0.957344	unchanged	-0.514291	0.0969772
0610040F04Rik	75394	locus1of1	chr6:108577036-108660934:-	0.041	0.1069	0.1003	0.097	unchanged	-0.776419	0.246662	unchanged	-0.0401584	0.969149	unchanged	-0.584848	0.417552	unchanged	0.151412	0.840635
0610040J01Rik	76261	locus1of1	chr5:63812495-63899619:+	27.1181	28.6832	26.3744	27.2793	unchanged	-0.018025	0.929044	unchanged	-0.0393206	0.850319	unchanged	0.264008	0.0621081	unchanged	0.242713	0.0636515
0610043K17Rik	68400	locus1of1	chr4:101353783-101399185:+	0.6135	0.6102	1.4253	1.6208	unchanged	0.0332311	0.964472	unchanged	-0.130367	0.842301	unchanged	-0.91024	0.0545938	down	-1.07384	0.0099761
1010001N08Rik	68434	locus1of1	chr18:11042037-11052567:-	0.1065	0.3424	0.1194	0.2742	unchanged	-1.01347	0.104201	unchanged	-0.566303	0.448419	unchanged	-0.103355	0.907669	unchanged	0.343816	0.611669
1110002J07Rik	68488	locus1of1	chr10:66912190-66920384:-	0.206	0.3872	0.328	0.2002	unchanged	-0.690207	0.18277	unchanged	0.623549	0.273581	unchanged	-0.429078	0.4651	unchanged	0.884678	0.0567911
1110002L01Rik	100043040	locus1of1	chr12:3403883-3426747:-	1.9613	1.878	2.859	2.7728	unchanged	0.116131	0.707169	unchanged	0.0767025	0.822344	unchanged	-0.333833	0.189498	unchanged	-0.373261	0.0991357
1110004E09Rik	68001	locus1of1	chr16:90925811-90934849:-	31.6496	36.2181	45.5773	56.7341	unchanged	-0.126992	0.293864	down	-0.308437	0.00378381	down	-0.28611	0.00783533	down	-0.467555	6.09192e-07
1110004F10Rik	56372	locus1of1	chr7:116093380-116105210:+	128.231	123.696	137.757	137.545	unchanged	0.112166	0.216315	unchanged	0.00573443	0.968986	unchanged	0.128977	0.155342	unchanged	0.022546	0.8285
1110006O24Rik	66123	locus1of1	chr5:115631049-115631816:-	2.9336	2.7305	3.5461	3.1085	unchanged	0.15973	0.621657	unchanged	0.210084	0.506874	unchanged	-0.0652742	0.856556	unchanged	-0.0149204	0.964961
1110008F13Rik	67388	locus1of1	chr2:156863122-156873562:+	195.431	134.838	183.118	165.723	up	0.595843	1.24035e-05	unchanged	0.146027	0.431542	unchanged	0.32767	0.0322046	unchanged	-0.122147	0.462164
1110008L16Rik	66132	locus1of1	chr12:55302637-55382491:+	14.6761	11.0898	16.3172	14.7204	up	0.459215	2.60837e-05	unchanged	0.150534	0.285363	unchanged	0.0780479	0.607556	unchanged	-0.230633	0.0458847
1110008P14Rik	73737	locus1of1	chr2:32379101-32381915:-	82.522	75.1336	88.5421	98.0457	unchanged	0.202218	0.209653	unchanged	-0.140757	0.446349	unchanged	0.136541	0.441359	unchanged	-0.206433	0.169286
1110012L19Rik	68618	locus1of1	chrX:70385913-70389416:+	49.2637	41.7665	51.4535	45.7153	unchanged	0.29606	0.0185189	unchanged	0.175665	0.23832	unchanged	0.165081	0.253926	unchanged	0.0446859	0.778132
1110015O18Rik	100503859	locus1of1	chr3:4798708-4814911:+	0	0.0066	0	0.0011	NA	-0.0402057	NA	NA	0.0247991	NA	NA	0	NA	NA	0.0450771	NA
1110017D15Rik	73721	locus1of1	chr4:41505009-41517333:-	0.2567	0.4008	0.2246	0.4246	unchanged	-0.47593	0.395675	unchanged	-0.496635	0.402028	unchanged	0.114538	0.872075	unchanged	0.0938336	0.873031
1110019D14Rik	76311	locus1of1	chr6:13871569-13896421:+	6.8606	6.0813	7.6179	7.1417	unchanged	0.234229	0.182449	unchanged	0.132944	0.524337	unchanged	0.0495674	0.830608	unchanged	-0.0517183	0.798191
1110020A21Rik	68531	locus1of1	chr17:84917182-84957710:-	1.6985	1.4202	2.1401	2.3537	unchanged	0.29681	0.38342	unchanged	-0.0708421	0.874393	unchanged	-0.172306	0.64544	unchanged	-0.539958	0.0517221
1110025L11Rik	68637	locus1of1	chr16:89063410-89064002:-	0	0	0	0	NA	NA	NA	NA	NA	NA	NA	NA	NA	NA	NA	NA
1110028F11Rik	68690	locus1of1	chr11:87699524-87705327:+	0.0412	0.0578	0.0571	0.0814	unchanged	-0.243005	0.776334	unchanged	-0.451511	0.567204	unchanged	-0.0633192	0.94432	unchanged	-0.271825	0.709494
1110028F18Rik	68692	locus1of1	chr8:106587143-106594820:+	0.0222	0.0265	0.013	0.012	NA	-0.0852392	NA	NA	0.134378	NA	NA	0.0969841	NA	NA	0.316601	NA
1110032A03Rik	68721	locus1of1	chr9:50762828-50768152:-	38.3386	41.7682	52.4508	56.5809	unchanged	-0.0590548	0.756206	unchanged	-0.0978986	0.588043	unchanged	-0.2217	0.138375	unchanged	-0.260544	0.0515397
1110032F04Rik	68725	locus1of1	chr3:68869586-68872163:+	0.1693	0.0618	0.4808	0.1914	unchanged	0.902134	0.146158	unchanged	0.990046	0.113747	unchanged	-0.940861	0.12664	unchanged	-0.852949	0.147245
1110034G24Rik	73747	locus1of1	chr2:132690283-132751055:+	8.4337	7.3508	11.9443	11.5344	unchanged	0.258793	0.0604145	unchanged	0.067837	0.711491	unchanged	-0.283602	0.0408633	down	-0.474558	6.88078e-05
1110036E04Rik	68697	locus1of1	chr9:64049829-64054100:+	0.236	0.6977	0.4853	0.8487	unchanged	-1.17376	0.0179559	unchanged	-0.570583	0.322347	unchanged	-0.685888	0.237107	unchanged	-0.0827147	0.890358
1110038B12Rik	68763	locus1of1	chr17:34950236-34952471:-	50.681	24.7087	35.0965	30.8677	up	1.07177	1.80776e-11	unchanged	0.181321	0.424916	up	0.744643	1.22828e-05	unchanged	-0.145806	0.473169
1110038F14Rik	117171	locus1of1	chr15:76948261-76950979:+	23.6408	23.0263	24.9076	26.2773	unchanged	0.104261	0.444776	unchanged	-0.0735934	0.636688	unchanged	0.162536	0.207298	unchanged	-0.0153183	0.917933
1110046J04Rik	68808	locus1of1	chr13:33936032-33960181:+	3.3522	4.0602	5.9419	6.4049	unchanged	-0.212341	0.534043	unchanged	-0.079577	0.84817	unchanged	-0.584328	0.041932	unchanged	-0.451564	0.0902123
1110051M20Rik	228356	locus1of1	chr2:91273240-91444714:-	4.757	4.064	7.241	7.6329	unchanged	0.28944	0.0203075	unchanged	-0.0665795	0.69823	down	-0.372758	0.00234425	down	-0.728777	1.833e-11
1110058D11Rik	68771	locus1of1	chr17:64049862-64050672:-	0.0832	0.1081	0.0609	0.0999	unchanged	-0.144424	0.872364	NA	-0.110652	NA	unchanged	0.130206	0.878348	unchanged	0.163979	0.830491
1110059E24Rik	66206	locus1of1	chr19:21597313-21652791:-	38.843	34.8793	45.5395	43.2259	unchanged	0.216959	0.128809	unchanged	0.0787928	0.67098	unchanged	0.00361027	0.98591	unchanged	-0.134556	0.354654
1110059G10Rik	66202	locus1of1	chr9:122945089-122951000:-	10.0607	9.5123	12.5415	11.6009	unchanged	0.143307	0.402327	unchanged	0.110149	0.561747	unchanged	-0.0744875	0.699064	unchanged	-0.107645	0.51189
1110065P20Rik	68920	locus1of1	chr4:124849485-124850730:-	69.5544	67.3951	77.6259	50.7882	unchanged	0.108798	0.723635	up	0.602261	0.00931015	unchanged	0.0686323	0.830352	up	0.562095	0.00865928
1190002N15Rik	68861	locus1of1	chr9:94517864-94538081:-	9.1128	9.1725	12.3546	11.3646	unchanged	0.0509151	0.853904	unchanged	0.113098	0.657811	unchanged	-0.195428	0.375489	unchanged	-0.133245	0.531397
1190005I06Rik	68918	locus1of1	chr8:120608602-120634382:-	1.2721	3.0952	1.8331	3.4971	down	-1.09766	0.00166289	unchanged	-0.94096	0.0126695	unchanged	-0.167662	0.74855	unchanged	-0.0109605	0.982048
1190007I07Rik	544717	locus1of1	chr10:82619851-82623228:-	18.0314	15.87	20.6911	24.9782	unchanged	0.246178	0.124095	unchanged	-0.267051	0.107669	unchanged	0.0366781	0.867391	down	-0.476551	0.000486442
1300002E11Rik	100043489	locus1of1	chr16:21794347-21809039:+	6.7186	7.8517	14.0357	15.3059	unchanged	-0.153618	0.69048	unchanged	-0.131556	0.749694	down	-0.764772	0.00803538	down	-0.74271	0.00620645
1300017J02Rik	71775	locus1of1	chr9:103250530-103288297:-	0.0656	0.0797	0.1452	0.0943	unchanged	-0.143465	0.86689	unchanged	0.204309	0.806646	unchanged	-0.463288	0.513156	unchanged	-0.115515	0.872634
1500004A13Rik	319830	locus1of1	chr3:88822010-88832487:-	1.4473	1.5484	1.7536	2.0293	unchanged	-0.0369836	0.924027	unchanged	-0.203982	0.540671	unchanged	-0.0473269	0.901035	unchanged	-0.214325	0.446644
1500009C09Rik	76505	locus1of1	chr15:82252397-82260753:+	0.0946	0.1957	0.0655	0.0581	unchanged	-0.731179	0.246332	unchanged	0.127329	0.892622	unchanged	0.45527	0.534117	unchanged	1.31378	0.0148093
1500009L16Rik	69784	locus1of1	chr10:83722865-83762762:+	4.6849	7.8536	6.8962	6.0548	down	-0.647031	0.00974345	unchanged	0.174086	0.614067	unchanged	-0.29257	0.333612	unchanged	0.528547	0.0306777
1500011B03Rik	66236	locus1of1	chr5:114808196-114813976:-	18.1846	14.2043	18.2209	18.6433	up	0.409372	0.00395305	unchanged	-0.0238887	0.922048	unchanged	0.223034	0.172141	unchanged	-0.210227	0.161781
1500011K16Rik	67885	locus1of1	chr2:127791377-127792488:-	42.7022	40.1527	58.2474	59.3801	unchanged	0.152982	0.347946	unchanged	-0.0256969	0.910027	unchanged	-0.205434	0.189008	down	-0.384113	0.00329038
1500012K07Rik	68954	locus1of1	chr7:75308696-75331419:+	0.0131	0	0.0587	0.0032	NA	0.1741	NA	NA	0.231619	NA	NA	-0.0967946	NA	unchanged	-0.0392759	0.930045
1500015A07Rik	68982	locus1of1	chr18:61726390-61728253:+	2.977	2.6282	4.4903	4.7014	unchanged	0.230166	0.4129	unchanged	-0.0638837	0.860965	unchanged	-0.343297	0.191337	down	-0.637346	0.00349923
1500015L24Rik	68994	locus1of1	chr19:20405288-20422785:+	0.036	0.137	0.0183	0.0649	NA	-0.515427	NA	NA	-0.254099	NA	NA	0.10679	NA	unchanged	0.368119	0.557019
1500015O10Rik	78896	locus1of1	chr1:43730602-43742564:+	375.005	113.061	395.709	427.986	up	1.7505	2.64058e-27	unchanged	-0.0994151	0.704285	unchanged	0.143279	0.539567	down	-1.70663	3.3572e-26
1500026H17Rik	69002	locus1of1	chr10:89686363-89700866:+	0.7338	0.4896	1.2122	1.2789	unchanged	0.595115	0.0365345	unchanged	-0.0499442	0.907032	unchanged	-0.496698	0.0857221	down	-1.14176	3.08961e-06
1600002D24Rik	69776	locus1of1	chr16:95831123-95929077:-	0.8861	0.6552	0.5907	0.2167	unchanged	0.463413	0.164204	up	1.3123	0.000101363	unchanged	0.78693	0.0158448	up	1.63582	4.95782e-08
1600002K03Rik	69770	locus1of1	chr10:80172944-80175119:+	28.2688	23.1436	27.2857	20.4946	unchanged	0.350227	0.0272255	unchanged	0.397406	0.0175335	unchanged	0.30103	0.0772836	unchanged	0.348209	0.0228376
1600010M07Rik	69781	locus1of1	chr7:109998377-110006646:-	0.7575	0.7607	0.8219	0.8541	unchanged	0.0523109	0.944756	unchanged	0.101903	0.895377	unchanged	-0.045743	0.950414	unchanged	0.00384865	0.995445
1600012H06Rik	67912	locus1of1	chr17:14943184-14945939:+	43.5468	35.2634	39.3523	36.6212	up	0.365124	2.48652e-08	unchanged	0.114583	0.174475	up	0.371913	4.34428e-08	unchanged	0.121372	0.0971625
1600014C10Rik	72244	locus1of1	chr7:38183217-38197565:+	16.3898	12.9061	21.5969	22.4814	up	0.406351	0.000145722	unchanged	-0.0600123	0.707016	unchanged	-0.157036	0.221849	down	-0.623399	5.65108e-10
1600014C23Rik	72240	locus1of1	chr17:45732864-45733844:-	0.0928	0.1724	0.0811	0.1978	unchanged	-0.419768	0.594569	NA	-0.549803	NA	unchanged	0.03611	0.967995	unchanged	-0.0939244	0.907993
1600015I10Rik	69761	locus1of1	chr6:48929896-48933687:+	1.8146	1.4146	1.5893	0.835	unchanged	0.390083	0.409408	unchanged	0.792297	0.0721884	unchanged	0.41555	0.38242	unchanged	0.817764	0.0369267
1600019K03Rik	69768	locus1of1	chr16:35503170-35509419:-	0	0	0	0	NA	NA	NA	NA	NA	NA	NA	NA	NA	NA	NA	NA
1600020E01Rik	72012	locus1of1	chr6:86527330-86564449:+	16.174	14.3096	22.9552	18.905	unchanged	0.234643	0.369221	unchanged	0.253139	0.35174	unchanged	-0.238452	0.365736	unchanged	-0.219956	0.364693
1600023N17Rik	69788	locus1of1	chr5:45668701-45669708:-	0.6651	0.6629	0.9133	1.1121	unchanged	0.0405638	0.944179	unchanged	-0.159564	0.751944	unchanged	-0.28513	0.53745	unchanged	-0.485257	0.182161
1600025M17Rik	72030	locus1of1	chrX:56317608-56320664:+	0	0	0	0	NA	NA	NA	NA	NA	NA	NA	NA	NA	NA	NA	NA
1600027J07Rik	69794	locus1of1	chr8:103343878-103347534:-	0	0	0	0	NA	NA	NA	NA	NA	NA	NA	NA	NA	NA	NA	NA
1600029I14Rik	69797	locus1of1	chr9:99470421-99474751:+	0.1939	0.1334	0.2985	0.2724	unchanged	0.399707	0.593142	unchanged	-0.103133	0.912173	unchanged	-0.0559446	0.948935	unchanged	-0.558785	0.376461
1600029O15Rik	665268	locus1of1	chr9:58202897-58208808:+	0.0387	0.0926	0.0295	0.1729	unchanged	-0.637881	0.376638	unchanged	-1.08397	0.11037	unchanged	0.005816	0.995181	unchanged	-0.440276	0.528292
1700001C02Rik	75434	locus1of1	chr5:30466077-30484087:+	0.0849	0.0142	0.2089	0.4918	unchanged	0.588457	0.421481	unchanged	-0.876247	0.221031	unchanged	-0.397934	0.614564	down	-1.86264	0.00111264
1700001C19Rik	75462	locus1of1	chr17:47412734-47437375:-	0.1832	0.3446	0.1494	0.2629	unchanged	-0.706598	0.19444	unchanged	-0.408835	0.535167	unchanged	0.193915	0.788347	unchanged	0.491678	0.350243
1700001D01Rik	69279	locus1of1	chr8:61281522-61288872:-	0	0	0	0	NA	NA	NA	NA	NA	NA	NA	NA	NA	NA	NA	NA
1700001F09Rik	71826	locus1of1	chr14:43342384-43347811:-	0	0	0	0	NA	NA	NA	NA	NA	NA	NA	NA	NA	NA	NA	NA
1700001G01Rik	75433	locus1of1	chr18:17035508-17137559:+	0	0	0.0091	0	NA	0	NA	NA	0.0783165	NA	NA	-0.0579135	NA	NA	0	NA
1700001G11Rik	69303	locus1of1	chr14:66295329-66297129:-	0.8084	1.2268	1.1802	1.0104	unchanged	-0.481299	0.239871	unchanged	0.310366	0.505423	unchanged	-0.352229	0.437399	unchanged	0.439437	0.236148
1700001G17Rik	67503	locus1of1	chr1:33669824-33670712:+	0.6952	0.6787	1.6596	1.2554	unchanged	0.0863308	0.888856	unchanged	0.27805	0.578863	unchanged	-0.832013	0.0449866	unchanged	-0.640293	0.104033
1700001J03Rik	69282	locus1of1	chr5:146182450-146185304:-	0.4221	1.1297	1.3586	2.361	down	-1.16619	0.00327381	unchanged	-0.756386	0.0567056	down	-1.23958	0.00242353	unchanged	-0.829775	0.0169403
1700001J11Rik	72224	locus1of1	chr9:40050558-40053025:+	0.0093	0	0	0.0007	NA	0.0749232	NA	NA	0.0263437	NA	NA	0.0546004	NA	NA	0.00602083	NA
1700001K19Rik	66323	locus1of1	chr12:110667689-110682619:-	0.5037	0.8707	0.5444	1.4093	unchanged	-0.563857	0.35078	unchanged	-1.10212	0.0485411	unchanged	0.118155	0.877118	unchanged	-0.420112	0.461256
1700001K23Rik	69319	locus1of1	chr19:53248736-53255205:-	1.3744	2.2992	1.431	0.8899	unchanged	-0.590562	0.210758	unchanged	0.633279	0.225142	unchanged	0.065824	0.921238	up	1.28966	0.00128778
1700001L05Rik	69291	locus1of1	chr15:83353847-83367297:-	1.9162	2.1942	2.9428	2.9613	unchanged	-0.13858	0.62377	unchanged	-0.0209501	0.955725	unchanged	-0.374735	0.113287	unchanged	-0.257105	0.258479
1700001L19Rik	69315	locus1of1	chr13:68597439-68614231:+	0.2344	0.3381	0.6036	0.5582	unchanged	-0.396306	0.423765	unchanged	0.137732	0.808412	unchanged	-1.04346	0.0114969	unchanged	-0.509423	0.206119
1700001O22Rik	73598	locus1of1	chr2:30795563-30803664:-	1.4546	2.4789	1.361	2.0961	unchanged	-0.676885	0.0104564	unchanged	-0.581343	0.0520699	unchanged	0.298837	0.376035	unchanged	0.394379	0.137921
1700001P01Rik	72215	locus1of1	chr11:97771481-97775918:-	0.2705	0.2344	0.2588	0.2707	unchanged	0.160108	0.860074	unchanged	-0.0166104	0.988173	unchanged	0.196009	0.820279	unchanged	0.0192906	0.981951
1700003C15Rik	69345	locus1of1	chr5:11749833-11769308:-	0	0	0	0	NA	NA	NA	NA	NA	NA	NA	NA	NA	NA	NA	NA
1700003D09Rik	69338	locus1of1	chr11:98350718-98358283:-	2.659	24.2855	4.8805	14.2998	down	-2.85484	4.11786e-20	down	-1.40239	4.61208e-05	unchanged	-0.58813	0.137277	up	0.864325	0.00965693
1700003E16Rik	71837	locus1of1	chr6:83156404-83162975:+	4.5913	3.7612	7.2866	8.0349	unchanged	0.334181	0.124568	unchanged	-0.138322	0.605431	unchanged	-0.422488	0.0468545	down	-0.894991	7.21011e-07
1700003E24Rik	100042663	locus1of2	chrX:93183294-93183944:+	0	0	0	0	NA	NA	NA	NA	NA	NA	NA	NA	NA	NA	NA	NA
1700003E24Rik	100042663	locus2of2	chrX:93156221-93156871:+	0	0	0	0	NA	NA	NA	NA	NA	NA	NA	NA	NA	NA	NA	NA
1700003F12Rik	75480	locus1of1	chr2:154548904-154550048:+	0.5933	0.4368	1.0357	0.7769	unchanged	0.366892	0.571542	unchanged	0.366835	0.574078	unchanged	-0.498427	0.407247	unchanged	-0.498484	0.364828
1700003G13Rik	72229	locus1of1	chr9:45318266-45322079:-	0.5516	0.5452	0.5382	0.5301	unchanged	0.072486	0.928566	unchanged	0.1447	0.862916	unchanged	0.145882	0.849862	unchanged	0.218096	0.737241
1700003G18Rik	69350	locus1of1	chr7:116081762-116093149:-	0.1198	0.0163	0.0281	0.0784	NA	0.57626	NA	NA	-0.203106	NA	NA	0.436667	NA	unchanged	-0.342699	0.569954
1700003H04Rik	384775	locus1of1	chr3:124565891-124581091:-	0	0	0	0	NA	NA	NA	NA	NA	NA	NA	NA	NA	NA	NA	NA
1700003I22Rik	69356	locus1of1	chr1:56018978-56020203:+	0	0	0	0	NA	NA	NA	NA	NA	NA	NA	NA	NA	NA	NA	NA
1700003L19Rik	75493	locus1of1	chr16:12811390-12848653:+	0	0	0	0.0022	NA	0	NA	NA	0.0241075	NA	NA	0	NA	NA	0.00714932	NA
1700003M07Rik	72225	locus1of1	chr4:129960374-129965138:+	0.0704	0.0643	0.1335	0.1346	unchanged	0.116973	0.896683	unchanged	-0.269649	0.748909	unchanged	-0.247883	0.761579	unchanged	-0.634505	0.31394
1700003P14Rik	75890	locus1of1	chr13:118556168-118588629:+	0	0	0	0	NA	NA	NA	NA	NA	NA	NA	NA	NA	NA	NA	NA
1700006A11Rik	71824	locus1of1	chr3:124400990-124426039:-	0	0	0	0	NA	NA	NA	NA	NA	NA	NA	NA	NA	NA	NA	NA
1700006E09Rik	75437	locus1of1	chr11:101987056-101992264:+	0.0122	0.0145	0	0.0048	NA	-0.00182941	NA	NA	0.0145691	NA	NA	0.0155068	NA	NA	0.0319054	NA
1700006F04Rik	75432	locus1of1	chr14:119749227-119751564:+	0.0389	0	0.0823	0.0442	NA	0.18087	NA	NA	0.186186	NA	NA	-0.173318	NA	NA	-0.168002	NA
1700006H21Rik	72257	locus1of1	chr13:107687397-107692168:+	0	0.0307	0.0072	0.042	NA	-0.0866029	NA	NA	-0.0456586	NA	NA	-0.056709	NA	NA	-0.0157647	NA
1700007F19Rik	67850	locus1of1	chr3:58141707-58163807:-	0	0	0	0	NA	NA	NA	NA	NA	NA	NA	NA	NA	NA	NA	NA
1700007G11Rik	75784	locus1of1	chr5:98329304-98802019:+	0.2593	0.267	0.5007	0.4219	unchanged	0.0298007	0.973126	unchanged	0.22818	0.767728	unchanged	-0.540911	0.404711	unchanged	-0.342532	0.582083
1700007J10Rik	69320	locus1of1	chr11:59725917-59740154:-	1.2084	1.6975	2.1984	3.2238	unchanged	-0.399896	0.281926	unchanged	-0.533937	0.132521	unchanged	-0.561435	0.118573	unchanged	-0.695476	0.0208138
1700007K09Rik	69318	locus1of1	chr7:131325931-131329499:-	0.0758	0.0683	0.0277	0.121	NA	0.0507293	NA	NA	-0.410967	NA	NA	0.265927	NA	unchanged	-0.195769	0.779303
1700007K13Rik	69327	locus1of1	chr2:28462001-28466324:-	1.6824	3.0262	2.4453	1.9905	down	-0.733492	0.0059777	unchanged	0.18418	0.625277	unchanged	-0.19023	0.60641	up	0.727441	0.00331274
1700007L15Rik	100502742	locus1of1	chr16:33379854-33380736:-	7.3498	6.7491	6.3896	5.747	unchanged	0.183439	0.437198	unchanged	0.186274	0.474209	unchanged	0.394649	0.0672516	unchanged	0.397484	0.0392624
1700007P06Rik	69308	locus1of1	chr1:187125138-187127852:+	0	0	0	0	NA	NA	NA	NA	NA	NA	NA	NA	NA	NA	NA	NA
1700008C04Rik	75494	locus1of1	chr12:51005156-51062543:+	0	0	0	0	NA	NA	NA	NA	NA	NA	NA	NA	NA	NA	NA	NA
1700008J07Rik	629159	locus1of1	chr7:127510438-127512869:-	3.418	2.6635	4.0743	4.1976	up	0.418106	0.00570265	unchanged	-0.0300115	0.9036	unchanged	-0.0212214	0.927049	down	-0.469339	0.000871487
1700008K24Rik	69311	locus1of1	chr17:49112264-49113533:-	0	0	0	0	NA	NA	NA	NA	NA	NA	NA	NA	NA	NA	NA	NA
1700008O03Rik	69349	locus1of1	chr7:44360045-44375030:-	1.0271	0.7673	1.3807	1.221	unchanged	0.445466	0.248621	unchanged	0.162357	0.724653	unchanged	-0.169849	0.702598	unchanged	-0.452958	0.191873
1700008P02Rik	69347	locus1of1	chr3:6615413-6620443:-	0	0	0	0	NA	NA	NA	NA	NA	NA	NA	NA	NA	NA	NA	NA
1700009C05Rik	74220	locus1of1	chr6:81900465-81910800:-	0.0255	0	0	0.0155	NA	0.0749232	NA	NA	-0.0108544	NA	NA	0.0523252	NA	NA	-0.0334525	NA
1700009J07Rik	75188	locus1of1	chr10:77893420-77896111:+	0.1007	0.1779	0.1682	0.3999	unchanged	-0.480549	0.509461	unchanged	-0.960505	0.137066	unchanged	-0.250091	0.759719	unchanged	-0.730047	0.217712
1700009N14Rik	75471	locus1of1	chr4:39450293-39451778:+	0	0.0095	0	0	NA	-0.0402057	NA	NA	0	NA	NA	0	NA	NA	0.0606383	NA
1700010B08Rik	75485	locus1of1	chr2:173719415-173722086:+	0	0.0107	0.0144	0.0154	NA	-0.0402057	NA	NA	0.0177759	NA	NA	-0.0639373	NA	NA	-0.00595572	NA
1700010D01Rik	76386	locus1of1	chrX:95732590-95733265:-	0	0	0	0	NA	NA	NA	NA	NA	NA	NA	NA	NA	NA	NA	NA
1700010I02Rik	75476	locus1of1	chr3:7925303-7954887:-	0	0	0	0	NA	NA	NA	NA	NA	NA	NA	NA	NA	NA	NA	NA
1700010I14Rik	66931	locus1of1	chr17:8988333-9008319:+	3.6732	3.5078	5.0218	4.1425	unchanged	0.128479	0.582243	unchanged	0.266271	0.20817	unchanged	-0.205939	0.342668	unchanged	-0.0681474	0.764073
1700010J16Rik	69355	locus1of1	chr10:112726926-112785599:+	0	0	0	0	NA	NA	NA	NA	NA	NA	NA	NA	NA	NA	NA	NA
1700010K23Rik	75501	locus1of1	chr16:66657118-66664626:+	0	0	0	0	NA	NA	NA	NA	NA	NA	NA	NA	NA	NA	NA	NA
1700011B04Rik	100503727	locus1of1	chr13:35181623-35188014:+	0	0	0.044	0	NA	0	NA	NA	0.117009	NA	NA	-0.099108	NA	NA	0	NA
1700011C11Rik	75451	locus1of1	chr7:71961175-72027317:+	0	0	0	0	NA	NA	NA	NA	NA	NA	NA	NA	NA	NA	NA	NA
1700011H14Rik	67082	locus1of1	chr14:49226359-49245428:-	0.3838	0.2962	0.1665	0.2587	unchanged	0.399782	0.480092	unchanged	-0.478187	0.444991	unchanged	1.16574	0.0214085	unchanged	0.287772	0.596793
1700011I03Rik	75444	locus1of1	chr18:57533780-57731065:+	0.2931	0.1743	0.2288	0.2667	unchanged	0.568671	0.396787	unchanged	-0.0774443	0.935551	unchanged	0.34139	0.64324	unchanged	-0.304725	0.651128
1700011L22Rik	67687	locus1of1	chr8:79210430-79248583:-	0.0087	0.0309	0.0132	0.0471	NA	-0.266144	NA	NA	-0.301557	NA	NA	-0.107516	NA	NA	-0.142929	NA
1700011M02Rik	75443	locus1of1	chrX:102908905-102909651:+	0.1622	0.1979	0.4547	0.9244	unchanged	-0.103167	0.911986	unchanged	-0.615381	0.404455	unchanged	-0.833516	0.222722	unchanged	-1.34573	0.0194077
1700012A03Rik	76382	locus1of1	chr6:32050288-32058915:+	0	0	0	0.0115	NA	0	NA	NA	0.000610622	NA	NA	0	NA	NA	-0.0166386	NA
1700012B07Rik	69324	locus1of1	chr11:109788291-109828046:-	0	0.0128	0.0097	0.0045	NA	-0.078582	NA	NA	0.0373911	NA	NA	-0.0651013	NA	NA	0.0508718	NA
1700012B09Rik	69325	locus1of1	chr9:14758194-14771030:-	0	0	0.0208	0	NA	0	NA	NA	0.0783165	NA	NA	-0.0579135	NA	NA	0	NA
1700012C14Rik	69337	locus1of1	chr6:30460985-30463313:+	0.9759	0.3248	1.2444	0.6545	unchanged	1.15175	0.0404485	unchanged	0.802855	0.196758	unchanged	-0.173497	0.819474	unchanged	-0.522391	0.391554
1700012D01Rik	72243	locus1of1	chr10:127667123-127668851:+	3.3125	3.2115	3.7646	3.4353	unchanged	0.0794196	0.837054	unchanged	0.126364	0.735132	unchanged	0.0385055	0.922728	unchanged	0.0854495	0.792059
1700012D14Rik	75479	locus1of1	chr7:111117673-111122675:-	2.7505	2.9806	4.6577	5.2892	unchanged	-0.0535361	0.885241	unchanged	-0.193714	0.505481	unchanged	-0.4908	0.0547812	down	-0.630977	0.00334405
1700012D16Rik	75489	locus1of1	chr3:153296502-153298649:-	0	0	0	0	NA	NA	NA	NA	NA	NA	NA	NA	NA	NA	NA	NA
1700012H19Rik	76393	locus1of1	chr11:112822965-112825128:-	0	0	0	0.0041	NA	0	NA	NA	0.0241075	NA	NA	0	NA	NA	0.00714932	NA
1700012I11Rik	69334	locus1of1	chr15:67226769-67377094:+	0	0	0.0274	0.0032	NA	0	NA	NA	0.0923306	NA	NA	-0.100616	NA	NA	-0.00645592	NA
1700012P22Rik	69364	locus1of1	chr4:144418191-144438772:-	0	0	0	0	NA	NA	NA	NA	NA	NA	NA	NA	NA	NA	NA	NA
1700013D24Rik	76921	locus1of1	chr6:124347594-124357086:-	0.016	0.0225	0.0267	0.0229	NA	-0.00287745	NA	NA	0.0463427	NA	NA	-0.0420314	NA	NA	0.00718874	NA
1700013F07Rik	75504	locus1of1	chr3:108537584-108544697:+	0.1898	0.3536	0.4056	1.1378	unchanged	-0.511143	0.444213	unchanged	-1.12931	0.0413863	unchanged	-0.601191	0.359463	unchanged	-1.21936	0.0133504
1700013G24Rik	69380	locus1of1	chr4:137453296-137455461:+	0	0	0	0	NA	NA	NA	NA	NA	NA	NA	NA	NA	NA	NA	NA
1700013H16Rik	75514	locus1of1	chrX:53742901-53757831:-	0.0065	0.0243	0.0762	0.0172	NA	-0.176087	NA	NA	0.0799619	NA	NA	-0.170527	NA	unchanged	0.085522	0.873934
1700015F17Rik	381716	locus1of1	chr5:5437827-5479143:-	0	0	0.0127	0.0528	NA	0	NA	NA	-0.0747907	NA	NA	-0.0731552	NA	NA	-0.146117	NA
1700015G11Rik	100503036	locus1of1	chr7:52011680-52015716:-	0	0.0445	0.1183	0.1869	NA	-0.266007	NA	NA	-0.179894	NA	NA	-0.571051	NA	NA	-0.484938	NA
1700016C15Rik	69428	locus1of1	chr1:177729814-177753305:+	0.0725	0.0872	0.1674	0.4803	unchanged	-0.0428323	0.965689	unchanged	-0.880375	0.217828	unchanged	-0.463288	0.549776	unchanged	-1.30083	0.029307
1700016D06Rik	76413	locus1of1	chr8:11654924-11678750:-	0	0.0068	0	0.0097	NA	-0.0402057	NA	NA	-0.0121943	NA	NA	0	NA	NA	0.00584933	NA
1700016G22Rik	71867	locus1of1	chr13:5855509-5858092:-	0	0.0754	0.0293	0.0234	NA	-0.366137	NA	NA	0.103334	NA	NA	-0.210812	NA	NA	0.258659	NA
1700016H13Rik	74218	locus1of1	chr5:103648587-103655732:-	0.1274	0.1538	0.0334	0.0429	unchanged	-0.117182	0.900491	unchanged	0.0389225	0.971143	unchanged	0.810425	0.243038	unchanged	0.96653	0.123051
1700016K05Rik	102639882	locus1of1	chr17:66714456-66720485:+	0.0476	0.0474	0	0.0618	NA	-0.00170864	NA	NA	-0.151045	NA	NA	0.112327	NA	NA	-0.0370093	NA
1700016K19Rik	74230	locus1of1	chr11:75999912-76003569:+	0.3777	0.302	0.7233	0.7497	unchanged	0.319103	0.638556	unchanged	-0.0611442	0.942973	unchanged	-0.526416	0.384386	unchanged	-0.906664	0.0711958
1700016L04Rik	69412	locus1of1	chr10:14705609-14759019:+	0.0195	0.0111	0.0305	0.093	NA	0.137831	NA	NA	-0.436571	NA	NA	-0.19801	NA	NA	-0.772412	NA
1700016L21Rik	72208	locus1of1	chr1:80445932-80475660:+	0	0.146	0.1085	0.0606	NA	-0.407723	NA	NA	0.149874	NA	NA	-0.308256	NA	NA	0.24934	NA
1700016P04Rik	69413	locus1of1	chr6:13413337-13415996:+	0	0	0	0	NA	NA	NA	NA	NA	NA	NA	NA	NA	NA	NA	NA
1700017B05Rik	74211	locus1of1	chr9:57252322-57262599:-	18.278	9.9996	13.9614	5.8471	up	0.918095	1.41978e-10	up	1.22834	3.24076e-17	up	0.618589	5.34121e-05	up	0.928833	8.85448e-11
1700017D01Rik	69369	locus1of1	chr19:11096816-11130878:-	0	0	0	0	NA	NA	NA	NA	NA	NA	NA	NA	NA	NA	NA	NA
1700017G19Rik	100040882	locus1of1	chr3:40504865-40522912:-	0.0066	0	0	0.0177	NA	0.0842787	NA	NA	-0.132283	NA	NA	0.0515094	NA	NA	-0.165052	NA
1700017J07Rik	75508	locus1of1	chr2:168978269-168978906:+	0	0	0	0.0035	NA	0	NA	NA	0.0241075	NA	NA	0	NA	NA	0.00714932	NA
1700017L05Rik	69370	locus1of1	chr5:77465488-77468857:+	0	0	0	0	NA	NA	NA	NA	NA	NA	NA	NA	NA	NA	NA	NA
1700017N19Rik	66605	locus1of1	chr10:100592386-100618391:+	0	0	0	0	NA	NA	NA	NA	NA	NA	NA	NA	NA	NA	NA	NA
1700018A04Rik	71307	locus1of1	chr13:31565492-31582513:-	2.0459	48.4365	0.7896	2.2978	down	-3.78065	1.69034e-19	unchanged	-1.01172	0.0597003	unchanged	1.05946	0.0417493	up	3.82839	2.4084e-20
1700018B08Rik	76405	locus1of1	chr8:121530777-121541954:-	0	0	0.026	0.0061	NA	0	NA	NA	0.071631	NA	NA	-0.10189	NA	NA	-0.0284297	NA
1700018B24Rik	66332	locus1of1	chr3:48605731-48609100:-	0	0	0	0.001	NA	0	NA	NA	0.00856129	NA	NA	0	NA	NA	-0.00839692	NA
1700018F24Rik	69396	locus1of1	chr5:145042990-145045678:+	0	0.0154	0	0.0099	NA	-0.078582	NA	NA	0.000309057	NA	NA	0	NA	NA	0.0551493	NA
1700018G05Rik	69388	locus1of1	chrX:102928372-102929107:+	0.0829	0.1818	0.528	0.5885	unchanged	-0.369398	0.648358	unchanged	-0.36173	0.66048	unchanged	-1.02767	0.123159	unchanged	-1.02	0.0920615
1700018L02Rik	67329	locus1of1	chr19:29047483-29048729:+	1.0723	1.4949	1.7743	1.9638	unchanged	-0.406181	0.201746	unchanged	-0.139484	0.724053	unchanged	-0.471258	0.143764	unchanged	-0.204561	0.512294
1700019A02Rik	69397	locus1of1	chr1:53158577-53187617:-	0.0273	0.0467	0.0526	0.0899	NA	-0.123217	NA	NA	-0.155959	NA	NA	-0.168427	NA	NA	-0.201169	NA
1700019C18Rik	75543	locus1of1	chr13:35210660-35212048:-	0	0	0	0	NA	NA	NA	NA	NA	NA	NA	NA	NA	NA	NA	NA
1700019D03Rik	67080	locus1of1	chr1:52925127-52952840:-	1.645	4.3982	3.9585	12.0223	down	-1.29255	2.27219e-07	down	-1.51582	1.42519e-10	down	-0.998262	0.000252104	down	-1.22153	3.59644e-08
1700019E08Rik	69405	locus1of1	chr2:45696605-45698447:+	0	0	0	0	NA	NA	NA	NA	NA	NA	NA	NA	NA	NA	NA	NA
1700019G24Rik	72249	locus1of1	chr6:5963897-5977393:-	0.051	0	0.0364	0.0237	NA	0.319253	NA	NA	0.156302	NA	NA	0.0703019	NA	NA	-0.09265	NA
1700019M22Rik	69423	locus1of1	chr12:96046621-96047222:-	0	0	0	0	NA	NA	NA	NA	NA	NA	NA	NA	NA	NA	NA	NA
1700019N19Rik	67507	locus1of1	chr19:58785803-58794414:-	0.1099	0.0432	0.1781	0.0318	unchanged	0.55373	0.454136	unchanged	1.16346	0.082813	unchanged	-0.395313	0.615979	unchanged	0.214414	0.781169
1700019P21Rik	75546	locus1of1	chr1:138876272-138876950:-	0	0	0	0	NA	NA	NA	NA	NA	NA	NA	NA	NA	NA	NA	NA
1700020A23Rik	75656	locus1of1	chr2:130405259-130406074:+	0.1558	0.2495	0.3025	0.3861	unchanged	-0.32255	0.697452	unchanged	-0.290839	0.7413	unchanged	-0.273355	0.745313	unchanged	-0.241644	0.752745
1700020D05Rik	75555	locus1of1	chr19:5502769-5503787:-	0.751	1.3856	0.8913	1.4787	unchanged	-0.694021	0.147111	unchanged	-0.540601	0.315625	unchanged	-0.0943603	0.886038	unchanged	0.0590597	0.918019
1700020D14Rik	69438	locus1of2	chrY:321658-323296:-	0	0	0	0	NA	NA	NA	NA	NA	NA	NA	NA	NA	NA	NA	NA
1700020D14Rik	69438	locus2of2	chrY:206150-207789:+	0	0	0	0	NA	NA	NA	NA	NA	NA	NA	NA	NA	NA	NA	NA
1700020G17Rik	75630	locus1of1	chr10:110801174-110896507:-	0.137	0.0615	0.0359	0.0389	NA	0.407219	NA	NA	0.0638411	NA	NA	0.50679	NA	unchanged	0.163413	0.815257
1700020I14Rik	66602	locus1of1	chr2:119594296-119600744:+	65.5298	78.7871	83.681	77.5934	unchanged	-0.207732	0.344695	unchanged	0.109319	0.676177	unchanged	-0.126387	0.602914	unchanged	0.190663	0.354504
1700020L24Rik	66330	locus1of1	chr11:83437694-83441232:+	1.3888	2.9012	1.3488	2.1532	down	-0.917462	0.00250912	unchanged	-0.631522	0.0780215	unchanged	0.257935	0.544041	unchanged	0.543875	0.0719436
1700020M21Rik	76402	locus1of1	chr9:120913774-120915250:-	0	0.0187	0.0201	0.0052	NA	-0.0402057	NA	NA	0.0534493	NA	NA	-0.0617421	NA	NA	0.0319129	NA
1700020N01Rik	67692	locus1of1	chr10:21593145-21622375:+	0	0.0095	0.075	0.0063	NA	-0.0759977	NA	NA	0.264773	NA	NA	-0.314261	NA	NA	0.0265094	NA
1700020N15Rik	75509	locus1of1	chrX:69945281-69945980:+	0.0692	0	0.1019	0	NA	0.195797	NA	NA	0.25839	NA	NA	-0.0538492	NA	NA	0	NA
1700020N18Rik	67086	locus1of1	chr1:91404879-91406029:-	2.4642	0.8139	1.8707	1.5983	up	1.44602	0.000303187	unchanged	0.244467	0.67131	unchanged	0.533449	0.257413	unchanged	-0.668106	0.124604
1700021F05Rik	67851	locus1of1	chr10:43525121-43540994:-	36.2872	38.3844	41.1266	41.1532	unchanged	-0.0138123	0.960046	unchanged	-0.0170025	0.955678	unchanged	0.0747277	0.755433	unchanged	0.0715376	0.739407
1700021F07Rik	72221	locus1of1	chr2:173522592-173528502:+	0	0	0	0	NA	NA	NA	NA	NA	NA	NA	NA	NA	NA	NA	NA
1700021N21Rik	69409	locus1of1	chr4:134448765-134450171:-	0	0.0095	0.005	0.0037	NA	-0.0402057	NA	NA	0.045474	NA	NA	-0.053892	NA	NA	0.0317878	NA
1700022A21Rik	72252	locus1of1	chr5:24645453-24648860:+	0	0	0	0	NA	NA	NA	NA	NA	NA	NA	NA	NA	NA	NA	NA
1700022A22Rik	71120	locus1of1	chr15:46324585-46373899:+	0	0	0	0	NA	NA	NA	NA	NA	NA	NA	NA	NA	NA	NA	NA
1700022E09Rik	75636	locus1of1	chr16:59466872-59469238:-	0	0	0	0	NA	NA	NA	NA	NA	NA	NA	NA	NA	NA	NA	NA
1700022H01Rik	75539	locus1of1	chr10:61674527-61680290:-	0.1629	0.1846	0.1357	0.2189	unchanged	-0.0406285	0.966902	unchanged	-0.223667	0.806646	unchanged	0.162292	0.853737	unchanged	-0.0207457	0.980538
1700022H16Rik	69420	locus1of1	chr12:9565236-9570585:-	0	0	0.0284	0.0219	NA	0	NA	NA	0.0837856	NA	NA	-0.107658	NA	NA	-0.0220428	NA
1700022I11Rik	67317	locus1of1	chr4:42969946-42974325:+	0.0044	0.0261	0.0087	0.0176	NA	-0.705988	NA	NA	-0.16823	NA	NA	-0.227195	NA	unchanged	0.310564	0.656423
1700023C21Rik	73257	locus1of1	chr11:109845878-109848476:+	0	0.0246	0	0	NA	-0.0402057	NA	NA	0	NA	NA	0	NA	NA	0.0606383	NA
1700023D09Rik	102640359	locus1of1	chr19:8754789-8756969:-	1.8453	1.4947	2.7122	3.0236	unchanged	0.305694	0.520556	unchanged	-0.115921	0.838946	unchanged	-0.334631	0.470041	unchanged	-0.756245	0.0383364
1700023F02Rik	69433	locus1of1	chr10:66120609-66124064:-	0.0231	0	0	0	NA	0.0365469	NA	NA	0	NA	NA	0.0193272	NA	NA	0	NA
1700023F06Rik	69441	locus1of1	chr11:103198944-103208548:-	0.4435	0.6944	0.9017	1.3807	unchanged	-0.455113	0.387436	unchanged	-0.61818	0.219718	unchanged	-0.557326	0.283613	unchanged	-0.720393	0.0929451
1700024B18Rik	69393	locus1of1	chr14:123987635-124015684:+	0	0	0	0.0039	NA	0	NA	NA	0.0241075	NA	NA	0	NA	NA	0.00714932	NA
1700024F13Rik	73270	locus1of1	chr13:3498050-3501393:+	0.5396	0.752	0.9957	0.6552	unchanged	-0.324084	0.610318	unchanged	0.369817	0.564359	unchanged	-0.403855	0.513385	unchanged	0.290046	0.608372
1700024G13Rik	67085	locus1of1	chr14:32376502-32388373:-	0.1348	0.0434	0.0829	0.0571	NA	0.350337	NA	NA	0.13087	NA	NA	0.189106	NA	NA	-0.0303619	NA
1700024I08Rik	75522	locus1of1	chr13:63675756-63734298:-	0.0113	0	0.0059	0.0044	NA	0.0365469	NA	NA	0.045474	NA	NA	-0.0155156	NA	NA	-0.00658856	NA
1700024N05Rik	75520	locus1of1	chr6:43162454-43174858:-	0	0	0	0	NA	NA	NA	NA	NA	NA	NA	NA	NA	NA	NA	NA
1700024P04Rik	69382	locus1of1	chr13:98984090-98984565:-	0	0	0	0	NA	NA	NA	NA	NA	NA	NA	NA	NA	NA	NA	NA
1700025B11Rik	76409	locus1of1	chr15:77558240-77561892:-	0	0	0	0.039	NA	0	NA	NA	-0.0384217	NA	NA	0	NA	NA	-0.0580174	NA
1700025C18Rik	72211	locus1of1	chr2:165078693-165090750:-	0	0	0	0	NA	NA	NA	NA	NA	NA	NA	NA	NA	NA	NA	NA
1700025F22Rik	69416	locus1of1	chr19:11139683-11165320:-	0	0	0	0	NA	NA	NA	NA	NA	NA	NA	NA	NA	NA	NA	NA
1700025F24Rik	67081	locus1of1	chr10:119413444-119426864:+	0	0.0317	0.0396	0.0825	NA	-0.436166	NA	NA	-0.248665	NA	NA	-0.624479	NA	NA	-0.436977	NA
1700025G04Rik	69399	locus1of1	chr1:151884524-152090320:-	3.6751	7.4466	5.5727	5.3749	down	-0.934889	1.16605e-08	unchanged	0.0481925	0.867032	unchanged	-0.354247	0.0683122	up	0.628835	0.000156757
1700025J12Rik	69407	locus1of1	chr7:121589903-121591591:+	0	0	0	0	NA	NA	NA	NA	NA	NA	NA	NA	NA	NA	NA	NA
1700025K24Rik	69418	locus1of1	chr17:54352583-54370074:-	0	0	0	0	NA	NA	NA	NA	NA	NA	NA	NA	NA	NA	NA	NA
1700025M24Rik	72276	locus1of1	chr5:73268580-73284184:-	0	0	0.0555	0.0043	NA	0	NA	NA	0.133867	NA	NA	-0.1417	NA	NA	-0.00600407	NA
1700025N23Rik	69986	locus1of1	chr6:39063879-39067586:-	0.0216	0.0889	0.0466	0.0609	NA	-0.474741	NA	NA	-0.0738751	NA	NA	-0.203211	NA	unchanged	0.197655	0.775366
1700026D11Rik	70371	locus1of1	chr2:132490728-132524057:+	0.0115	0	0.0168	0.0143	NA	0.0365469	NA	NA	0.0280106	NA	NA	-0.0249287	NA	NA	-0.0334651	NA
1700026F02Rik	69419	locus1of1	chr8:71006728-71026755:-	0	0.021	0	0	NA	-0.0402057	NA	NA	0	NA	NA	0	NA	NA	0.0606383	NA
1700026J14Rik	69432	locus1of1	chr6:48536582-48537474:-	0.1175	0.1463	0.2189	0.4023	unchanged	-0.165126	0.851649	unchanged	-0.821195	0.215788	unchanged	-0.242039	0.767142	unchanged	-0.898107	0.119103
1700027A15Rik	69449	locus1of1	chr1:73016036-73025508:+	0	0	0	0	NA	NA	NA	NA	NA	NA	NA	NA	NA	NA	NA	NA
1700027F06Rik	72268	locus1of1	chr6:124363282-124364486:-	0	0	0	0	NA	NA	NA	NA	NA	NA	NA	NA	NA	NA	NA	NA
1700027F09Rik	69999	locus1of1	chr5:64454813-64467942:-	0	0	0	0.0043	NA	0	NA	NA	0.00856129	NA	NA	0	NA	NA	-0.00839692	NA
1700027H10Rik	72274	locus1of1	chr3:45416584-45439309:-	0	0	0	0	NA	NA	NA	NA	NA	NA	NA	NA	NA	NA	NA	NA
1700027I24Rik	75567	locus1of1	chr9:36668856-36693189:-	0.0115	0	0	0.016	NA	0.0365469	NA	NA	0.000452619	NA	NA	0.0169814	NA	NA	-0.0191129	NA
1700027J07Rik	69443	locus1of1	chr10:43746158-43765836:+	7.0026	7.675	2.7238	4.7155	unchanged	-0.0681053	0.862211	unchanged	-0.729129	0.0117445	up	1.48212	6.97209e-09	up	0.821094	0.000792051
1700028B04Rik	70001	locus1of1	chr7:28496941-28497492:+	0	0.0183	0	0	NA	-0.0402057	NA	NA	0	NA	NA	0	NA	NA	0.0606383	NA
1700028D13Rik	75569	locus1of1	chr5:112206763-112210002:+	0	0	0	0	NA	NA	NA	NA	NA	NA	NA	NA	NA	NA	NA	NA
1700028E10Rik	625175	locus1of1	chr5:151368675-151414083:+	0.2553	0.2593	0.4839	0.4011	unchanged	0.0465362	0.931987	unchanged	0.299048	0.466376	unchanged	-0.688274	0.0568497	unchanged	-0.435762	0.212481
1700028I16Rik	70003	locus1of1	chr10:82812123-82824242:+	0.0237	0.0934	0.03	0.0079	NA	-0.584031	NA	NA	0.305131	NA	NA	-0.0755255	NA	unchanged	0.813637	0.143836
1700028J19Rik	70004	locus1of1	chr7:44229930-44236122:-	0.9337	0.7054	0.7739	0.8807	unchanged	0.402929	0.386421	unchanged	-0.0461799	0.947019	unchanged	0.357174	0.463408	unchanged	-0.0919348	0.854617
1700028K03Rik	76421	locus1of1	chr5:107534711-107551542:+	0.4349	0.502	0.5921	0.6033	unchanged	-0.140876	0.793494	unchanged	-0.0619849	0.920187	unchanged	-0.161928	0.756834	unchanged	-0.0830364	0.860806
1700028M03Rik	69460	locus1of1	chr3:83555367-83574118:-	0	0	0	0.0036	NA	0	NA	NA	0.0241075	NA	NA	0	NA	NA	0.00714932	NA
1700028P14Rik	67483	locus1of1	chr19:23558760-23652812:-	0.0197	0	0.0164	0.0191	NA	0.0749232	NA	NA	-0.00675614	NA	NA	0.00888835	NA	NA	-0.072791	NA
1700028P15Rik	75655	locus1of1	chr2:171956879-171962799:-	0	0	0	0	NA	NA	NA	NA	NA	NA	NA	NA	NA	NA	NA	NA
1700029B22Rik	69495	locus1of1	chr7:131146439-131150578:+	0	0.0124	0	0	NA	-0.0402057	NA	NA	0	NA	NA	0	NA	NA	0.0606383	NA
1700029F12Rik	66479	locus1of1	chr13:97021864-97035254:-	0	0	0.0482	0.0042	NA	0	NA	NA	0.166483	NA	NA	-0.18338	NA	NA	-0.0150677	NA
1700029H14Rik	66501	locus1of1	chr8:13550722-13562461:-	0.03	0.0389	0.0099	0.0171	NA	-0.0920926	NA	NA	-0.0191812	NA	NA	0.223911	NA	NA	0.296822	NA
1700029I15Rik	75641	locus1of1	chr2:92382918-92383603:+	4.5451	4.6251	7.4153	7.0533	unchanged	0.024427	0.961134	unchanged	0.0055437	0.991573	unchanged	-0.387293	0.285143	unchanged	-0.406176	0.201212
1700029J03Rik	72264	locus1of1	chr16:93396815-93458872:-	0.0291	0	0.1697	0.0132	NA	0.211569	NA	NA	0.640899	NA	NA	-0.501316	NA	unchanged	-0.0719858	0.902907
1700029J07Rik	69479	locus1of1	chr8:45953606-45975252:-	2.1201	2.7077	5.6058	6.4309	unchanged	-0.281854	0.194528	unchanged	-0.187011	0.428376	down	-1.14011	1.58712e-10	down	-1.04527	5.38285e-10
1700029M20Rik	73937	locus1of1	chr4:135626655-135630198:+	0	0	0.0048	0	NA	0	NA	NA	0.0783165	NA	NA	-0.0579135	NA	NA	0	NA
1700029N11Rik	69491	locus1of1	chr13:44439727-44457567:+	0.0151	0	0.1168	0.0206	NA	0.0487992	NA	NA	0.235557	NA	NA	-0.241209	NA	NA	-0.0544512	NA
1700029P11Rik	66346	locus1of1	chr15:81980540-81981563:+	0.0112	0.0187	0.0139	0.0136	NA	-0.0683292	NA	NA	0.0368181	NA	NA	-0.0495906	NA	NA	0.0555568	NA
1700030A11Rik	74179	locus1of1	chr17:28905265-28906771:+	0	0	0.0145	0.0493	NA	0	NA	NA	-0.0982236	NA	NA	-0.0687922	NA	NA	-0.165186	NA
1700030C10Rik	69513	locus1of1	chr12:20804392-20815779:-	1.0517	0.7885	0.9723	0.9767	unchanged	0.391847	0.460459	unchanged	0.0432575	0.955657	unchanged	0.2347	0.687026	unchanged	-0.113889	0.838453
1700030F04Rik	72263	locus1of1	chr6:117679207-117751769:-	0	0	0	0.0253	NA	0	NA	NA	0.000610622	NA	NA	0	NA	NA	-0.0166386	NA
1700030F18Rik	72277	locus1of1	chr15:99918348-99931658:-	0.0964	0.0456	0.1415	0.1559	unchanged	0.360039	0.648018	NA	0.0176918	NA	unchanged	-0.163941	0.849862	unchanged	-0.506288	0.454488
1700030J22Rik	69528	locus1of1	chr8:116969595-116978959:-	2.2149	2.9786	4.3216	5.2785	unchanged	-0.359705	0.025478	unchanged	-0.267742	0.116267	down	-0.736033	9.27816e-07	down	-0.64407	2.82269e-06
1700030K09Rik	72254	locus1of1	chr8:72443880-72460541:+	8.3462	7.8568	10.5592	10.7016	unchanged	0.151776	0.24038	unchanged	-0.0264233	0.885878	unchanged	-0.095113	0.511672	unchanged	-0.273312	0.0118876
1700030L20Rik	70055	locus1of1	chr3:136435270-136449349:-	0.0081	0	0	0	NA	0.0365469	NA	NA	0	NA	NA	0.0193272	NA	NA	0	NA
1700030M09Rik	72259	locus1of1	chr8:121544388-121547652:+	0.0327	0.0179	0.014	0.0236	NA	0.0981516	NA	NA	0.0194825	NA	NA	0.0729806	NA	NA	-0.00568852	NA
1700030N03Rik	70011	locus1of1	chr19:3153799-3197703:-	0	0	0	0	NA	NA	NA	NA	NA	NA	NA	NA	NA	NA	NA	NA
1700030O20Rik	72286	locus1of1	chr10:116723067-116729177:-	0	0.017	0.0533	0.1474	NA	-0.156173	NA	NA	-0.450858	NA	NA	-0.468976	NA	NA	-0.763661	NA
1700031A10Rik	73286	locus1of1	chr17:36923792-36933432:+	0	0	0	0	NA	NA	NA	NA	NA	NA	NA	NA	NA	NA	NA	NA
1700031F05Rik	73300	locus1of1	chrX:102859187-102866353:-	0	0	0.0105	0.0215	NA	0	NA	NA	-0.0488023	NA	NA	-0.0685363	NA	NA	-0.115425	NA
1700031L13Rik	67327	locus1of1	chr5:82122427-82124713:-	0	0	0	0	NA	NA	NA	NA	NA	NA	NA	NA	NA	NA	NA	NA
1700031M16Rik	73302	locus1of1	chr15:98398445-98416135:+	0	0	0	0.002	NA	0	NA	NA	0.0241075	NA	NA	0	NA	NA	0.00714932	NA
1700031P21Rik	73278	locus1of1	chr12:52599984-52602322:-	0	0	0	0	NA	NA	NA	NA	NA	NA	NA	NA	NA	NA	NA	NA
1700034E13Rik	78414	locus1of1	chr18:52646220-52663731:+	0	0	0	0.0222	NA	0	NA	NA	0.000610622	NA	NA	0	NA	NA	-0.0166386	NA
1700034G24Rik	67325	locus1of1	chr5:112582936-112589996:-	0.0227	0.008	0.0161	0	NA	0.126954	NA	NA	0.171474	NA	NA	0.043119	NA	NA	0.0876391	NA
1700034H15Rik	98736	locus1of1	chr1:191894072-191907527:-	0.238	0.312	0.4791	0.738	unchanged	-0.326792	0.355011	unchanged	-0.575345	0.0529134	unchanged	-0.741387	0.0155971	down	-0.989941	9.77903e-05
1700034I23Rik	73297	locus1of1	chr3:40900199-40902543:-	0.029	0.0203	0.0612	0.0327	unchanged	0.195943	0.826296	unchanged	0.12445	0.89993	unchanged	-0.154414	0.85984	unchanged	-0.225907	0.767229
1700034J05Rik	73344	locus1of1	chr6:146951301-146954421:-	0	0	0	0.0008	NA	0	NA	NA	0.0241075	NA	NA	0	NA	NA	0.00714932	NA
1700034K08Rik	78349	locus1of1	chr9:92979916-93005733:-	0	0	0	0	NA	NA	NA	NA	NA	NA	NA	NA	NA	NA	NA	NA
1700034P13Rik	73331	locus1of1	chr1:9747648-9771256:+	0.3276	0.1806	0.1963	0.2561	unchanged	0.751461	0.163656	unchanged	-0.0122457	0.989229	unchanged	0.546522	0.351954	unchanged	-0.217185	0.722603
1700036G14Rik	73283	locus1of1	chr3:85317519-85332027:+	0.0158	0	0	0	NA	0.0365469	NA	NA	0	NA	NA	0.0193272	NA	NA	0	NA
1700037C18Rik	73261	locus1of1	chr16:3905798-3908689:-	12.4959	15.1702	13.0474	15.4468	unchanged	-0.211469	0.233593	unchanged	-0.230847	0.221581	unchanged	0.167096	0.390269	unchanged	0.147718	0.395006
1700037H04Rik	67326	locus1of1	chr2:131146315-131160081:-	48.8851	47.3951	54.4098	87.1531	unchanged	0.110267	0.737207	down	-0.646296	0.00786104	unchanged	0.0794271	0.812335	down	-0.677136	0.0023101
1700039E22Rik	73322	locus1of1	chr19:44828493-44835938:-	0	0	0	0	NA	NA	NA	NA	NA	NA	NA	NA	NA	NA	NA	NA
1700041A01Rik	73312	locus1of1	chr5:88291361-88301023:-	0	0	0.0349	0.0301	NA	0	NA	NA	0.0392934	NA	NA	-0.0602659	NA	NA	-0.0191431	NA
1700041C23Rik	67319	locus1of1	chr9:57175275-57186110:+	0	0	0	0	NA	NA	NA	NA	NA	NA	NA	NA	NA	NA	NA	NA
1700041M19Rik	76601	locus1of1	chr16:77004228-77010881:-	0	0	0.004	0	NA	0	NA	NA	0.0770168	NA	NA	-0.0565301	NA	NA	0	NA
1700042G07Rik	67323	locus1of1	chr4:116173372-116174297:+	0.0204	0	0.0115	0.017	NA	0.0365469	NA	NA	0.0222286	NA	NA	-0.0148441	NA	NA	-0.0291625	NA
1700042G15Rik	73349	locus1of1	chr4:57359792-57364292:-	0	0	0.007	0.0055	NA	0	NA	NA	0.0392934	NA	NA	-0.0602659	NA	NA	-0.0191431	NA
1700042O10Rik	73321	locus1of1	chr11:11868123-11885321:+	0.0272	0.0464	0.0475	0.0396	NA	-0.189975	NA	NA	-0.192128	NA	NA	0.0728823	NA	unchanged	0.0707294	0.923804
1700044C05Rik	73306	locus1of1	chr14:118365878-118398165:+	0	0	0	0	NA	NA	NA	NA	NA	NA	NA	NA	NA	NA	NA	NA
1700044K03Rik	67321	locus1of1	chr18:49523289-49524441:+	0	0	0	0	NA	NA	NA	NA	NA	NA	NA	NA	NA	NA	NA	NA
1700045H11Rik	73348	locus1of1	chr4:150828225-150854949:-	0.7691	0.6866	0.7003	0.353	unchanged	0.133565	0.864656	unchanged	0.740404	0.241885	unchanged	0.253532	0.723096	unchanged	0.86037	0.108633
1700046C09Rik	73307	locus1of1	chr11:14560336-14599225:-	0	0	0	0	NA	NA	NA	NA	NA	NA	NA	NA	NA	NA	NA	NA
1700047A11Rik	76604	locus1of1	chr8:26082609-26096520:+	0.0581	0.0627	0.0459	0.0616	NA	-0.0181955	NA	NA	-0.0549149	NA	NA	0.112808	NA	unchanged	0.0760889	0.918125
1700047E10Rik	74328	locus1of1	chr14:44191607-44213237:-	0	0	0	0	NA	NA	NA	NA	NA	NA	NA	NA	NA	NA	NA	NA
1700047G03Rik	73339	locus1of1	chr15:11967062-11970083:+	0.0334	0.0263	0.0054	0.0178	NA	0.0785354	NA	NA	-0.0243279	NA	NA	0.14552	NA	NA	0.042657	NA
1700047I17Rik2	100101807	locus1of2	chr12:55199592-55217146:+	0	0	0	0	NA	NA	NA	NA	NA	NA	NA	NA	NA	NA	NA	NA
1700047I17Rik2	100101807	locus2of2	chr12:55124528-55142082:+	0	0	0	0	NA	NA	NA	NA	NA	NA	NA	NA	NA	NA	NA	NA
1700047L14Rik	73295	locus1of1	chr5:108763842-108768917:+	0	0	0	0	NA	NA	NA	NA	NA	NA	NA	NA	NA	NA	NA	NA
1700047M11Rik	67330	locus1of1	chr1:182300834-182303289:+	0.151	0.1392	0.4485	0.4849	unchanged	0.0828522	0.928235	unchanged	-0.275733	0.73774	unchanged	-0.682856	0.322822	unchanged	-1.04144	0.0730045
1700048M11Rik	100503166	locus1of1	chr16:92308716-92312466:-	1.8109	2.1387	2.7658	4.2366	unchanged	-0.159186	0.772496	unchanged	-0.672822	0.112754	unchanged	-0.22109	0.670758	unchanged	-0.734726	0.046339
1700048O20Rik	69430	locus1of1	chr9:121937275-121947016:+	3.223	1.8115	2.4329	1.1464	unchanged	0.780472	0.0635702	unchanged	0.983392	0.0226608	unchanged	0.521538	0.264339	unchanged	0.724458	0.0771126
1700049E15Rik	100039727	locus1of1	chr6:147690241-147702374:+	0.1254	0.0094	0.0555	0	NA	0.968441	NA	NA	0.364202	NA	NA	0.789201	NA	unchanged	0.184962	0.773033
1700049E22Rik	73395	locus1of1	chr6:100527400-100533426:+	0	0	0	0	NA	NA	NA	NA	NA	NA	NA	NA	NA	NA	NA	NA
1700049L16Rik	108950	locus1of1	chr10:71979885-71980690:-	0	0	0	0	NA	NA	NA	NA	NA	NA	NA	NA	NA	NA	NA	NA
1700051A21Rik	73366	locus1of1	chr11:72266844-72268556:+	0.0202	0.0227	0.0471	0.0155	NA	-0.0082059	NA	NA	0.251688	NA	NA	-0.0626005	NA	unchanged	0.197293	0.765423
1700052I22Rik	67340	locus1of1	chr12:80923432-80924447:-	0.0258	0	0	0	NA	0.0365469	NA	NA	0	NA	NA	0.0193272	NA	NA	0	NA
1700052K11Rik	73431	locus1of1	chr11:105179021-105181433:-	6.1216	7.1662	6.6244	6.4062	unchanged	-0.164054	0.364129	unchanged	0.0494769	0.838302	unchanged	0.130895	0.504083	unchanged	0.344426	0.0199397
1700054A03Rik	78457	locus1of1	chr19:53076252-53084392:+	0.2651	0.508	0.7383	0.4781	unchanged	-0.649503	0.289612	unchanged	0.404827	0.555721	unchanged	-0.891386	0.130812	unchanged	0.162944	0.806407
1700054K19Rik	67336	locus1of1	chr6:112210708-112212518:+	0	0	0	0	NA	NA	NA	NA	NA	NA	NA	NA	NA	NA	NA	NA
1700054M17Rik	73358	locus1of1	chr2:118304914-118308166:+	0	0	0	0.0112	NA	0	NA	NA	-0.00483128	NA	NA	0	NA	NA	-0.0224056	NA
1700055C04Rik	73397	locus1of1	chr9:64038465-64041465:-	0	0	0	0.0886	NA	0	NA	NA	-0.0774448	NA	NA	0	NA	NA	-0.0994186	NA
1700055D16Rik	105242798	locus1of1	chr6:134792360-134821420:+	0.2544	0.5756	0.3164	0.5418	unchanged	-0.926393	0.0454966	unchanged	-0.724309	0.165527	unchanged	-0.0151621	0.982881	unchanged	0.186922	0.730164
1700056E22Rik	73363	locus1of1	chr1:184033032-184033998:-	1.2906	0.9149	1.2817	1.5026	unchanged	0.481058	0.319338	unchanged	-0.206821	0.728528	unchanged	0.222409	0.69023	unchanged	-0.465471	0.294879
1700057G04Rik	78459	locus1of1	chr9:92309377-92357876:+	0	0	0.0043	0	NA	0	NA	NA	0.0770168	NA	NA	-0.0565301	NA	NA	0	NA
1700057H15Rik	78460	locus1of1	chr4:124449626-124485959:-	0	0	0	0	NA	NA	NA	NA	NA	NA	NA	NA	NA	NA	NA	NA
1700057H21Rik	73375	locus1of1	chr2:51421050-51437900:-	0	0	0	0	NA	NA	NA	NA	NA	NA	NA	NA	NA	NA	NA	NA
1700060C16Rik	73425	locus1of1	chr6:143593353-143651288:-	0	0	0	0	NA	NA	NA	NA	NA	NA	NA	NA	NA	NA	NA	NA
1700060C20Rik	73399	locus1of1	chr2:158192008-158195734:+	0.033	0.0146	0	0.0497	NA	0.0634	NA	NA	-0.135465	NA	NA	0.0817105	NA	NA	-0.117155	NA
1700061F12Rik	73438	locus1of1	chr2:9189515-9197484:+	0	0	0	0	NA	NA	NA	NA	NA	NA	NA	NA	NA	NA	NA	NA
1700061G19Rik	78625	locus1of1	chr17:56875633-56888838:+	0.7824	0.6967	0.7034	0.6681	unchanged	0.203175	0.594349	unchanged	-0.0334157	0.95046	unchanged	0.436324	0.207775	unchanged	0.199733	0.561347
1700061I17Rik	433646	locus1of1	chr3:117060522-117077765:-	0.0215	0.0144	0.0316	0.0579	unchanged	0.184544	0.833548	NA	-0.34524	NA	unchanged	-0.154297	0.856415	unchanged	-0.684081	0.285948
1700061J23Rik	76993	locus1of1	chr11:23152140-23166375:+	0	0	0	0.0507	NA	0	NA	NA	-0.0722851	NA	NA	0	NA	NA	-0.0939427	NA
1700061N14Rik	105243184	locus1of1	chr8:47811724-47818217:-	0	0.0188	0	0.0181	NA	-0.0402057	NA	NA	-0.0214367	NA	NA	0	NA	NA	-0.00395585	NA
1700063A18Rik	73454	locus1of1	chr1:95990659-96021758:-	0	0	0	0	NA	NA	NA	NA	NA	NA	NA	NA	NA	NA	NA	NA
1700063D05Rik	78500	locus1of1	chr9:41206155-41217627:+	0.0283	0.0122	0	0.0023	NA	0.0365469	NA	NA	0.0277221	NA	NA	0.0523375	NA	NA	0.0435127	NA
1700063O14Rik	73452	locus1of1	chr5:91766242-91767300:-	0.057	0.1151	0.0381	0.0448	NA	-0.296721	NA	NA	0.0152069	NA	NA	0.0890788	NA	NA	0.401006	NA
1700064J06Rik	73400	locus1of1	chr10:119092905-119103107:+	0	0.0934	0.0117	0.0129	NA	-0.116958	NA	NA	0.0345534	NA	NA	-0.051882	NA	NA	0.0996297	NA
1700064M15Rik	73457	locus1of1	chr12:99626053-99627974:-	0.055	0.0573	0.0779	0.0633	NA	-0.00730571	NA	NA	0.155891	NA	NA	-0.1748	NA	unchanged	-0.0116032	0.987703
1700065D16Rik	73410	locus1of1	chr9:95855418-95857882:-	0.1319	0.1338	0.3122	0.1162	unchanged	0.0309399	0.974943	unchanged	0.867076	0.220289	unchanged	-0.576878	0.431939	unchanged	0.259258	0.730831
1700065I16Rik	78462	locus1of1	chr15:63817188-63819540:+	0	0	0	0	NA	NA	NA	NA	NA	NA	NA	NA	NA	NA	NA	NA
1700065J11Rik	73409	locus1of1	chr6:35330846-35336829:+	0	0	0	0	NA	NA	NA	NA	NA	NA	NA	NA	NA	NA	NA	NA
1700065J18Rik	73455	locus1of1	chr1:192841705-192842739:+	0	0.0214	0.0319	0.0959	NA	-0.0948564	NA	NA	-0.168589	NA	NA	-0.158786	NA	NA	-0.232519	NA
1700065L07Rik	73408	locus1of1	chr6:73436965-73471021:-	0.0135	0.0136	0	0.0026	NA	-0.00182941	NA	NA	0.0263437	NA	NA	0.016224	NA	NA	0.0443971	NA
1700065O20Rik	76609	locus1of1	chr18:49803332-49817956:-	0.0122	0	0	0	NA	0.0365469	NA	NA	0	NA	NA	0.0193272	NA	NA	0	NA
1700066B17Rik	73426	locus1of1	chr1:39842428-39847330:-	0.8126	0.4781	0.5601	0.539	unchanged	0.640099	0.27165	unchanged	0.0981129	0.908063	unchanged	0.470909	0.452791	unchanged	-0.0710774	0.916783
1700066B19Rik	73449	locus1of1	chr18:35726989-35730869:+	0.5178	0.5069	0.343	0.4919	unchanged	0.0668676	0.90527	unchanged	-0.378422	0.431226	unchanged	0.670488	0.107261	unchanged	0.225198	0.596953
1700066J03Rik	67339	locus1of1	chr13:58146949-58148975:+	0.1178	0.0781	0.0363	0.0549	NA	0.254468	NA	NA	-0.01194	NA	NA	0.502794	NA	unchanged	0.236386	0.746633
1700066M21Rik	73467	locus1of1	chr1:57377620-57385422:+	10.84	9.5505	10.9033	8.7436	unchanged	0.245839	0.0517138	unchanged	0.302395	0.020951	unchanged	0.239035	0.0722582	unchanged	0.295591	0.0121938
1700066N21Rik	73471	locus1of1	chr5:87908588-87979351:-	0	0	0	0	NA	NA	NA	NA	NA	NA	NA	NA	NA	NA	NA	NA
1700066O22Rik	74916	locus1of1	chr18:57504422-57533752:-	0.1614	0.0305	0.0148	0.0497	unchanged	0.907703	0.141802	NA	-0.209073	NA	unchanged	1.03683	0.0898224	unchanged	-0.0799459	0.915864
1700067G17Rik	73475	locus1of1	chr1:89016113-89022210:+	0.0162	0.0168	0.0363	0.0283	NA	-0.00438326	NA	NA	0.111673	NA	NA	-0.172151	NA	NA	-0.0560946	NA
1700067K01Rik	73453	locus1of1	chr8:84001706-84004770:+	0.8004	0.8642	1.2892	1.2948	unchanged	-0.048114	0.925502	unchanged	-0.0908524	0.856327	unchanged	-0.321722	0.427279	unchanged	-0.364461	0.285351
1700067P10Rik	68224	locus1of1	chr17:48089632-48090920:+	0	0.0949	0.0113	0.0313	NA	-0.702738	NA	NA	-0.0411447	NA	NA	-0.200529	NA	NA	0.461064	NA
1700069L16Rik	381707	locus1of1	chr5:113692424-113724772:-	1.47	0.0266	0.7281	0.0812	up	2.827	3.00043e-07	up	1.75774	0.00425367	unchanged	0.887737	0.18111	unchanged	-0.181526	0.816172
1700069P05Rik	73531	locus1of1	chr6:118246695-118248454:-	0	0	0	0	NA	NA	NA	NA	NA	NA	NA	NA	NA	NA	NA	NA
1700071K01Rik	237880	locus1of1	chr11:81572502-81573539:-	0	0	0	0	NA	NA	NA	NA	NA	NA	NA	NA	NA	NA	NA	NA
1700071M16Rik	73504	locus1of1	chr17:43588340-43591509:-	3.2098	3.5756	5.3879	5.4585	unchanged	-0.0977884	0.808121	unchanged	-0.0045736	0.992072	unchanged	-0.504805	0.0907907	unchanged	-0.411591	0.144184
1700072B07Rik	73529	locus1of1	chr9:58370504-58374183:+	0	0	0	0	NA	NA	NA	NA	NA	NA	NA	NA	NA	NA	NA	NA
1700072I22Rik	78629	locus1of1	chr11:103638936-103649013:+	0	0	0.0309	0	NA	0	NA	NA	0.117009	NA	NA	-0.099108	NA	NA	0	NA
1700072O05Rik	73505	locus1of1	chr6:120554796-120574204:+	0.012	0	0.0135	0	NA	0.0365469	NA	NA	0.100087	NA	NA	-0.0452038	NA	NA	0	NA
1700073E17Rik	381827	locus1of1	chr6:145387625-145392223:+	0	0.0103	0	0.0027	NA	-0.336286	NA	NA	-0.0137451	NA	NA	0	NA	NA	0.270218	NA
1700074H08Rik	73480	locus1of1	chr13:119680042-119681582:+	0.021	0.0175	0.0343	0.0061	NA	-0.00276287	NA	NA	0.124772	NA	NA	-0.078421	NA	NA	0.0491143	NA
1700074P13Rik	73481	locus1of1	chr6:40920460-40940557:-	0	0	0	0	NA	NA	NA	NA	NA	NA	NA	NA	NA	NA	NA	NA
1700080E11Rik	73532	locus1of1	chr9:105143344-105145082:-	0	0	0	0	NA	NA	NA	NA	NA	NA	NA	NA	NA	NA	NA	NA
1700080N15Rik	73489	locus1of1	chr2:4132065-4141141:-	0	0	0	0	NA	NA	NA	NA	NA	NA	NA	NA	NA	NA	NA	NA
1700080O16Rik	74279	locus1of1	chrX:51968695-51972772:-	0.0122	0	0.0062	0.0375	NA	0.123331	NA	NA	-0.173654	NA	NA	0.0132652	NA	NA	-0.283719	NA
1700081H04Rik	73477	locus1of1	chr5:119108236-119114543:+	0.0071	0.0197	0.0155	0.0015	NA	-0.0878313	NA	NA	0.204428	NA	NA	-0.11271	NA	NA	0.17955	NA
1700083H02Rik	67348	locus1of1	chr12:71383154-71384208:-	0	0	0	0	NA	NA	NA	NA	NA	NA	NA	NA	NA	NA	NA	NA
1700084D21Rik	76720	locus1of1	chr13:113136076-113144012:+	0	0	0	0	NA	NA	NA	NA	NA	NA	NA	NA	NA	NA	NA	NA
1700084E18Rik	67350	locus1of1	chr2:30237198-30237631:-	1.7197	2.2909	2.468	2.3027	unchanged	-0.322825	0.444441	unchanged	0.12835	0.802693	unchanged	-0.266635	0.554159	unchanged	0.18454	0.6444
1700084F23Rik	74280	locus1of1	chr13:70004050-70028348:-	0	0	0	0	NA	NA	NA	NA	NA	NA	NA	NA	NA	NA	NA	NA
1700084J12Rik	73486	locus1of1	chr15:33405209-33405939:-	0.0328	0.0367	0	0.0235	NA	-0.0110798	NA	NA	-0.0516038	NA	NA	0.128507	NA	NA	0.0879831	NA
1700084M14Rik	73487	locus1of1	chrX:91575211-91575911:-	0	0	0	0	NA	NA	NA	NA	NA	NA	NA	NA	NA	NA	NA	NA
1700085C21Rik	74283	locus1of1	chr12:82932520-82939155:-	0	0	0	0	NA	NA	NA	NA	NA	NA	NA	NA	NA	NA	NA	NA
1700086L19Rik	74284	locus1of1	chr12:74284276-74295950:+	0.1224	0.318	0.4123	0.4156	unchanged	-0.957557	0.0798531	unchanged	0.0330418	0.969061	unchanged	-1.13461	0.0380957	unchanged	-0.144013	0.814604
1700086O06Rik	73516	locus1of1	chr18:38238405-38250565:-	6.2008	5.5043	5.9915	4.9951	unchanged	0.227957	0.226551	unchanged	0.210316	0.314406	unchanged	0.323494	0.0805095	unchanged	0.305852	0.0705096
1700088E04Rik	27660	locus1of1	chr15:79134655-79141251:-	4.0646	4.9663	6.1612	7.1548	unchanged	-0.22381	0.332882	unchanged	-0.210322	0.387052	unchanged	-0.353305	0.105871	unchanged	-0.339817	0.0790867
1700091H14Rik	73553	locus1of1	chr14:42089750-42095277:-	0.007	0	0.0093	0.0076	NA	0.0365469	NA	NA	0.0391554	NA	NA	-0.0242425	NA	NA	-0.021634	NA
1700092C02Rik	67357	locus1of1	chr8:77624172-77628956:+	0	0	0	0.0046	NA	0	NA	NA	0.0241075	NA	NA	0	NA	NA	0.00714932	NA
1700092C10Rik	73554	locus1of1	chr14:69164799-69171843:-	0.0202	0	0.025	0	NA	0.0365469	NA	NA	0.0781672	NA	NA	-0.0218594	NA	NA	0	NA
1700092E19Rik	73576	locus1of1	chr13:26283159-26312406:-	0	0	0	0.0338	NA	0	NA	NA	-0.16951	NA	NA	0	NA	NA	-0.197207	NA
1700092K14Rik	73536	locus1of1	chr11:114198258-114199199:+	0.0247	0	0.2949	0.0742	NA	0.127659	NA	NA	0.250864	NA	NA	-0.456148	NA	unchanged	-0.332943	0.547007
1700092M07Rik	74307	locus1of1	chr19:8740718-8741225:+	1.3564	1.4433	1.0785	1.6793	unchanged	-0.0060151	0.994462	unchanged	-0.291228	0.664817	unchanged	0.286468	0.656242	unchanged	0.00125511	0.998719
1700093K21Rik	67358	locus1of1	chr11:23516203-23519942:-	0.0182	0.0766	0.0379	0.1159	unchanged	-0.755274	0.277567	unchanged	-0.726672	0.327831	unchanged	-0.312028	0.699608	unchanged	-0.283426	0.706994
1700094D03Rik	73545	locus1of1	chr3:90062796-90068347:+	2.8341	2.6206	3.962	4.7872	unchanged	0.17585	0.560496	unchanged	-0.237393	0.425133	unchanged	-0.256217	0.365515	down	-0.669461	0.00257213
1700094J05Rik	67523	locus1of1	chr10:76389015-76401507:+	0.0251	0	0.0143	0.0188	NA	0.193669	NA	NA	-0.00324289	NA	NA	0.0777956	NA	NA	-0.119116	NA
1700094M24Rik	74304	locus1of1	chr6:52492451-52500085:+	0	0	0.0215	0.0125	NA	0	NA	NA	0.0174851	NA	NA	-0.0615946	NA	NA	-0.0422801	NA
1700095A21Rik	67524	locus1of1	chr4:146519039-146546873:-	0	0.0089	0	0	NA	-0.0402057	NA	NA	0	NA	NA	0	NA	NA	0.0606383	NA
1700095B10Rik	67360	locus1of1	chr5:112793292-112801701:+	0	0	0	0	NA	NA	NA	NA	NA	NA	NA	NA	NA	NA	NA	NA
1700095J12Rik	73563	locus1of1	chr4:138137580-138138518:-	0	0	0	0.0044	NA	0	NA	NA	0.00856129	NA	NA	0	NA	NA	-0.00839692	NA
1700096J18Rik	67927	locus1of1	chr11:109346867-109353651:+	1.4948	0.8049	0.8543	0.8255	unchanged	0.79689	0.119474	unchanged	0.133573	0.863791	unchanged	0.760705	0.156628	unchanged	0.0973872	0.877402
1700096K18Rik	73571	locus1of1	chr5:25530018-25531466:+	8.2433	6.0172	9.4307	10.5053	up	0.505289	0.00443435	unchanged	-0.128717	0.593437	unchanged	0.0160062	0.953573	down	-0.618	0.00020245
1700096P03Rik	73557	locus1of1	chr8:87636098-87642210:-	0	0	0	0	NA	NA	NA	NA	NA	NA	NA	NA	NA	NA	NA	NA
1700097N02Rik	67522	locus1of1	chr17:30622441-30626905:-	1.2803	1.1602	2.2172	0.424	unchanged	0.120747	0.896676	unchanged	1.24554	0.0592567	unchanged	-0.299826	0.71358	unchanged	0.824963	0.195471
1700099I09Rik	76624	locus1of1	chr13:102760255-102761896:+	0.022	0.0673	0.0898	0.047	NA	-0.417616	NA	NA	0.333975	NA	NA	-0.563441	NA	unchanged	0.18815	0.7987
1700100I10Rik	74982	locus1of1	chr14:114940225-114945948:-	0	0	0	0	NA	NA	NA	NA	NA	NA	NA	NA	NA	NA	NA	NA
1700100L14Rik	73584	locus1of1	chr13:70573241-70576104:+	0	0.0776	0.0209	0.0049	NA	-0.344122	NA	NA	0.110676	NA	NA	-0.124185	NA	NA	0.330613	NA
1700101I11Rik	100504641	locus1of1	chr6:129532184-129533284:-	1.4141	1.4118	0.7329	0.7661	unchanged	0.0360303	0.957837	unchanged	0.010592	0.989984	unchanged	0.963674	0.039532	unchanged	0.938235	0.02536
1700101O22Rik	73575	locus1of1	chr12:7372039-7380330:-	0	0	0	0	NA	NA	NA	NA	NA	NA	NA	NA	NA	NA	NA	NA
1700102H20Rik	68230	locus1of1	chr17:3557824-3559863:+	2.3664	2.1952	1.6781	2.1269	unchanged	0.148949	0.748633	unchanged	-0.147055	0.772698	unchanged	0.536337	0.164653	unchanged	0.240333	0.529516
1700102P08Rik	112418	locus1of1	chr9:108392834-108397767:+	0.6349	0.9401	1.0907	1.0687	unchanged	-0.42832	0.359609	unchanged	0.0957759	0.877818	unchanged	-0.549088	0.229848	unchanged	-0.0249919	0.962999
1700104L18Rik	73592	locus1of1	chr12:54233615-54242320:+	0	0	0	0	NA	NA	NA	NA	NA	NA	NA	NA	NA	NA	NA	NA
1700105P06Rik	654802	locus1of1	chr19:7383003-7383557:+	0.3645	0.3186	0.1359	0.5139	unchanged	0.157217	0.862471	unchanged	-0.869701	0.219614	unchanged	0.733188	0.298972	unchanged	-0.29373	0.686971
1700108F19Rik	73272	locus1of1	chr14:76677568-76687108:+	0.1431	0.134	0.3722	0.342	unchanged	0.102557	0.909828	unchanged	0.0771555	0.9361	unchanged	-0.794231	0.229944	unchanged	-0.819633	0.170947
1700108J01Rik	68245	locus1of1	chr14:122229905-122233638:-	0	0	0	0.0452	NA	0	NA	NA	-0.0384217	NA	NA	0	NA	NA	-0.0580174	NA
1700109G14Rik	67355	locus1of1	chr14:61292983-61305334:-	0	0.0235	0.0113	0.0062	NA	-0.078582	NA	NA	0.0592965	NA	NA	-0.0770195	NA	NA	0.060859	NA
1700109G15Rik	78471	locus1of1	chr11:84716976-84720432:-	0	0	0	0	NA	NA	NA	NA	NA	NA	NA	NA	NA	NA	NA	NA
1700109H08Rik	77036	locus1of1	chr5:3571716-3584341:+	2.4926	2.734	3.5082	3.9258	unchanged	-0.0709496	0.895013	unchanged	-0.111676	0.836217	unchanged	-0.291219	0.511739	unchanged	-0.331946	0.38612
1700109I08Rik	73591	locus1of1	chr14:39655663-39685293:+	0	0	0	0	NA	NA	NA	NA	NA	NA	NA	NA	NA	NA	NA	NA
1700109K24Rik	74303	locus1of1	chr15:77084398-77096314:+	3.0352	3.658	3.2784	3.8826	unchanged	-0.207766	0.635204	unchanged	-0.263139	0.552369	unchanged	0.137019	0.771408	unchanged	0.0816456	0.847895
1700110C19Rik	76634	locus1of1	chr17:10324602-10329312:+	0.3677	0.5975	1.0997	1.2769	unchanged	-0.527264	0.346119	unchanged	-0.186085	0.774494	unchanged	-1.13381	0.0199889	unchanged	-0.792635	0.0764861
1700110I01Rik	73549	locus1of3	chr14:3743493-3783730:+	0	0	0	0	NA	NA	NA	NA	NA	NA	NA	NA	NA	NA	NA	NA
1700110I01Rik	73549	locus2of3	chr14:3504100-3544338:+	0	0	0	0	NA	NA	NA	NA	NA	NA	NA	NA	NA	NA	NA	NA
1700110I01Rik	73549	locus3of3	chr14:3262402-3305831:+	0	0	0	0	NA	NA	NA	NA	NA	NA	NA	NA	NA	NA	NA	NA
1700110I07Rik	77001	locus1of1	chr7:41060617-41089843:-	0	0	0	0	NA	NA	NA	NA	NA	NA	NA	NA	NA	NA	NA	NA
1700110K17Rik	73558	locus1of1	chr9:40333472-40343337:+	0.025	0.0596	0.1815	0.1861	unchanged	-0.289823	0.730553	NA	-0.0183903	NA	unchanged	-1.06167	0.108823	unchanged	-0.790238	0.220447
1700111N16Rik	74305	locus1of1	chrX:69929260-70143588:-	0	0	0	0	NA	NA	NA	NA	NA	NA	NA	NA	NA	NA	NA	NA
1700112H15Rik	73590	locus1of1	chr1:184527841-184557691:-	0.0345	0.0234	0.1064	0.0293	NA	0.1291	NA	NA	0.44267	NA	NA	-0.277137	NA	unchanged	0.0364331	0.961469
1700112J05Rik	68246	locus1of1	chr5:77006442-77018863:-	0.0863	0.1896	0.0677	0.129	unchanged	-0.579285	0.430715	unchanged	-0.260761	0.770546	unchanged	0.102055	0.9105	unchanged	0.420579	0.548785
1700112J16Rik	76628	locus1of1	chr7:67204082-67222536:-	0.3451	0.3599	0.613	0.7827	unchanged	0.0101714	0.98479	unchanged	-0.394882	0.245846	unchanged	-0.463008	0.184286	down	-0.868062	0.00158993
1700113A16Rik	76642	locus1of1	chr3:88171560-88177785:-	4.8366	3.2188	5.8286	6.8752	up	0.622625	0.0079536	unchanged	-0.151958	0.629958	unchanged	-0.10541	0.74422	down	-0.879992	3.94377e-05
1700113B09Rik	78638	locus1of1	chr10:71201745-71204488:+	0	0	0	0	NA	NA	NA	NA	NA	NA	NA	NA	NA	NA	NA	NA
1700113H08Rik	76640	locus1of1	chr10:87058046-87230599:+	0.0209	0.0353	0.1227	0.1101	unchanged	-0.230356	0.793387	unchanged	0.0419537	0.969049	unchanged	-0.943705	0.163599	unchanged	-0.671395	0.31049
1700116B05Rik	78639	locus1of1	chr16:50783409-50784091:+	0.0193	0	0	0	NA	0.0365469	NA	NA	0	NA	NA	0.0193272	NA	NA	0	NA
1700119H24Rik	76649	locus1of1	chr16:34935855-34939329:-	0.0273	0	0.0154	0.0142	NA	0.0749232	NA	NA	0.0397153	NA	NA	0.0011367	NA	NA	-0.0340712	NA
1700120C14Rik	73600	locus1of1	chr15:99251788-99262041:+	9.1191	34.0273	12.6905	8.1282	down	-1.72322	5.93353e-11	unchanged	0.622245	0.0585983	unchanged	-0.214538	0.580467	up	2.13092	1.22107e-16
1700120E14Rik	73606	locus1of1	chr18:74495678-74531124:-	0.006	0.0045	0.0147	0.0034	NA	-0.00200126	NA	NA	0.0879017	NA	NA	-0.0740632	NA	NA	0.0158398	NA
1700120G07Rik	74314	locus1of1	chr7:135191765-135196002:-	0.029	0.0234	0	0.0364	NA	0.0446853	NA	NA	-0.152712	NA	NA	0.125737	NA	NA	-0.0716604	NA
1700120K04Rik	68232	locus1of1	chr7:127603903-127604445:-	2.4618	2.5684	2.171	2.3162	unchanged	-0.00592824	0.990159	unchanged	0.0267034	0.959768	unchanged	0.275749	0.45087	unchanged	0.30838	0.313649
1700121L16Rik	76643	locus1of1	chrX:104816776-104842455:+	0	0	0	0.003	NA	0	NA	NA	0.0241075	NA	NA	0	NA	NA	0.00714932	NA
1700121N20Rik	76639	locus1of1	chr12:106442652-106447666:-	0	0	0	0	NA	NA	NA	NA	NA	NA	NA	NA	NA	NA	NA	NA
1700122C19Rik	78640	locus1of1	chr19:37465254-37471827:+	0.0251	0.0235	0	0.0083	NA	-0.00285602	NA	NA	0.0013846	NA	NA	0.0767844	NA	NA	0.081025	NA
1700122O11Rik	76651	locus1of1	chr17:48036745-48038293:-	0.0275	0	0.0117	0.0338	NA	0.122944	NA	NA	-0.0482786	NA	NA	0.00782091	NA	NA	-0.163402	NA
1700123J17Rik	76728	locus1of1	chr7:126224247-126248238:-	0.0043	0.0296	0.053	0.1211	unchanged	-0.531203	0.46833	unchanged	-0.512885	0.515442	unchanged	-0.904639	0.174871	unchanged	-0.886321	0.159859
1700123K08Rik	76658	locus1of1	chr5:138561840-138564694:-	0	0	0.0086	0.0255	NA	0	NA	NA	-0.0169087	NA	NA	-0.07706	NA	NA	-0.0921393	NA
1700123L14Rik	78482	locus1of1	chr6:96164503-96166205:-	0	0.0341	0.0084	0.1199	unchanged	-0.659229	0.311413	NA	-1.17651	NA	unchanged	-0.234241	0.759956	unchanged	-0.751522	0.222662
1700123M08Rik	100503636	locus1of1	chr4:11966574-11994295:+	1.888	1.6466	3.0676	3.2587	unchanged	0.252775	0.43289	unchanged	-0.0952683	0.800845	unchanged	-0.411371	0.157519	down	-0.759414	0.0015995
1700123O12Rik	73624	locus1of1	chr4:10508031-10797802:-	0.0744	0.2839	0.4797	0.5027	unchanged	-0.920189	0.156299	unchanged	-0.0929257	0.922482	unchanged	-1.25403	0.0457769	unchanged	-0.426763	0.518817
1700123O20Rik	58248	locus1of1	chr14:54686171-54690742:+	41.6055	34.9115	47.4284	40.7099	up	0.316061	0.00421542	unchanged	0.22332	0.0723341	unchanged	0.0454034	0.773756	unchanged	-0.0473377	0.736685
1700123O21Rik	68238	locus1of1	chr16:5975587-5998496:+	0	0	0	0.0025	NA	0	NA	NA	0.0241075	NA	NA	0	NA	NA	0.00714932	NA
1700124L16Rik	67934	locus1of1	chr6:83761759-83762508:-	0.3332	0.4911	0.3152	0.6239	unchanged	-0.333775	0.680618	unchanged	-0.400479	0.624376	unchanged	-0.0159201	0.986408	unchanged	-0.0826242	0.91687
1700125G02Rik	73628	locus1of1	chr4:124890888-124894782:-	0	0	0.0274	0	NA	0	NA	NA	0.0783165	NA	NA	-0.0579135	NA	NA	0	NA
1700125G22Rik	76657	locus1of1	chr3:27154026-27157019:+	0.0596	0.0809	0.0479	0.1604	unchanged	-0.138275	0.881431	NA	-0.593555	NA	unchanged	0.0378425	0.966317	unchanged	-0.417438	0.558306
1700125H03Rik	73609	locus1of1	chr8:68368459-68375710:+	0.3604	0.5371	1.3284	1.7174	unchanged	-0.379623	0.540556	unchanged	-0.20504	0.756535	down	-1.40489	0.00364676	down	-1.23031	0.00544976
1700125H20Rik	73634	locus1of1	chr11:85171096-85181154:+	0.0375	0.0696	0.0371	0.0338	NA	-0.257895	NA	NA	0.130451	NA	NA	-0.015271	NA	unchanged	0.373075	0.560517
1700126H18Rik	73639	locus1of1	chr5:66166607-66191335:-	0.206	0.2812	0.3133	0.3173	unchanged	-0.14852	0.872226	unchanged	0.0437584	0.968299	unchanged	-0.199688	0.817738	unchanged	-0.00741028	0.993072
1700128A07Rik	73631	locus1of1	chr14:106417187-106486520:-	0	0	0	0.0019	NA	0	NA	NA	0.0241075	NA	NA	0	NA	NA	0.00714932	NA
1700128F08Rik	76669	locus1of1	chr9:8221889-8241987:+	0	0	0	0	NA	NA	NA	NA	NA	NA	NA	NA	NA	NA	NA	NA
1700129C05Rik	67932	locus1of1	chr14:59133040-59142893:-	0	0	0	0	NA	NA	NA	NA	NA	NA	NA	NA	NA	NA	NA	NA
1810006J02Rik	69030	locus1of1	chr1:98131467-98144655:+	0.7756	1.763	1.0033	0.5765	unchanged	-1.00116	0.0134032	unchanged	0.65486	0.17538	unchanged	-0.0778283	0.89974	up	1.57819	2.27751e-05
1810007C17Rik	69054	locus1of1	chr12:49476993-49480862:-	0	0	0	0.0047	NA	0	NA	NA	0.00856129	NA	NA	0	NA	NA	-0.00839692	NA
1810007D17Rik	69055	locus1of1	chr19:58606329-58629753:+	0.0378	0	0	0	NA	0.1133	NA	NA	0	NA	NA	0.0914178	NA	NA	0	NA
1810008I18Rik	100503969	locus1of1	chr7:65804052-65806223:+	0.0586	0.1998	0.1467	0.3294	unchanged	-0.706286	0.319867	unchanged	-0.660159	0.384637	unchanged	-0.356323	0.656154	unchanged	-0.310196	0.675813
1810009A15Rik	66276	locus1of1	chr19:8888883-8890759:+	0.8589	0.9729	1.084	1.0253	unchanged	-0.123529	0.838353	unchanged	0.0558924	0.935675	unchanged	-0.0373276	0.952367	unchanged	0.142094	0.777707
1810009J06Rik	73626	locus1of1	chr6:40964772-40968427:+	0	0	0	0	NA	NA	NA	NA	NA	NA	NA	NA	NA	NA	NA	NA
1810010D01Rik	100040049	locus1of1	chr7:145205818-145208119:-	0.0647	0.1268	0.1437	0.2774	unchanged	-0.390208	0.624819	unchanged	-0.540008	0.48392	unchanged	-0.515449	0.494636	unchanged	-0.665248	0.303202
1810010H24Rik	69066	locus1of1	chr11:107028223-107030442:+	8.2779	25.1636	13.9756	21.9979	down	-1.44434	4.21934e-08	unchanged	-0.594915	0.0590486	unchanged	-0.509253	0.109932	unchanged	0.34017	0.26767
1810011H11Rik	69069	locus1of1	chr14:32785963-32817968:+	5.258	6.4157	7.9231	4.6943	unchanged	-0.203191	0.561082	unchanged	0.714349	0.01318	unchanged	-0.331259	0.305192	unchanged	0.586281	0.0293116
1810012K16Rik	69108	locus1of1	chr8:22398721-22399591:+	1.3749	1.8932	2.3497	2.1315	unchanged	-0.360064	0.466591	unchanged	0.0991746	0.876501	unchanged	-0.429118	0.380394	unchanged	0.0301208	0.956036
1810013A23Rik	69050	locus1of1	chr17:28271708-28273163:+	2.1957	4.2521	2.25	3.0392	unchanged	-0.764278	0.0921137	unchanged	-0.290589	0.627254	unchanged	0.11156	0.863378	unchanged	0.585249	0.184653
1810013L24Rik	69053	locus1of1	chr16:8830100-8858924:+	30.5747	33.639	38.7185	41.5472	unchanged	-0.075655	0.58615	unchanged	-0.097277	0.486578	unchanged	-0.10879	0.405853	unchanged	-0.130412	0.257384
1810014B01Rik	66263	locus1of1	chr10:86685527-86689954:+	6.3854	5.1356	9.6143	8.6923	unchanged	0.367516	0.0544006	unchanged	0.163805	0.482744	unchanged	-0.371098	0.0566027	down	-0.574809	0.000731134
1810018F18Rik	69166	locus1of1	chr19:58698917-58701323:+	0	0	0	0	NA	NA	NA	NA	NA	NA	NA	NA	NA	NA	NA	NA
1810019D21Rik	69771	locus1of1	chr8:106135400-106138722:+	43.583	33.6049	38.4451	30.4759	unchanged	0.427035	0.0318779	unchanged	0.340514	0.122289	unchanged	0.394117	0.0580668	unchanged	0.307595	0.124653
1810020O05Rik	613264	locus1of1	chr6:87675593-87690847:-	0.4041	0.2032	0.2392	0.2056	unchanged	0.756408	0.216981	unchanged	0.0816332	0.931111	unchanged	0.729101	0.251058	unchanged	0.0543258	0.94186
1810021B22Rik	69120	locus1of1	chr15:89071198-89075854:-	7.5405	6.7505	9.2343	11.6499	unchanged	0.216668	0.443012	unchanged	-0.32333	0.234455	unchanged	-0.051773	0.878966	down	-0.591772	0.00656324
1810022K09Rik	69126	locus1of1	chr3:14606289-14611256:-	94.1382	73.9882	104.052	97.2813	unchanged	0.404245	0.0274696	unchanged	0.096729	0.705536	unchanged	0.093802	0.697928	unchanged	-0.213714	0.268034
1810024B03Rik	329509	locus1of1	chr2:127186355-127208280:-	1.9002	1.7996	2.3665	2.351	unchanged	0.129024	0.70705	unchanged	-0.0114661	0.978735	unchanged	-0.046588	0.901517	unchanged	-0.187078	0.506283
1810026B05Rik	69170	locus1of1	chr7:73539798-73558395:-	8.126	7.9983	11.0313	12.3461	unchanged	0.0854224	0.748716	unchanged	-0.163311	0.507825	unchanged	-0.191843	0.403517	unchanged	-0.440577	0.0165155
1810030O07Rik	69155	locus1of1	chrX:12654881-12673639:-	35.2356	34.4643	42.2257	40.5882	unchanged	0.095062	0.213334	unchanged	0.060424	0.497268	unchanged	-0.0255066	0.79447	unchanged	-0.0601446	0.430831
1810032O08Rik	66293	locus1of1	chr11:116671660-116675798:+	8.4339	7.6438	8.4973	9.4079	unchanged	0.200548	0.421967	unchanged	-0.134163	0.640543	unchanged	0.208226	0.409221	unchanged	-0.126486	0.603689
1810034E14Rik	66503	locus1of1	chr13:64248700-64268145:+	1.811	2.257	3.5887	5.1	unchanged	-0.245246	0.231237	down	-0.517719	0.00198425	down	-0.712055	4.12231e-05	down	-0.984528	3.70922e-11
1810037I17Rik	67704	locus1of1	chr3:122924397-122926194:+	169.922	206.609	194.139	225.326	unchanged	-0.208074	0.262366	unchanged	-0.197426	0.320499	unchanged	0.0367333	0.876963	unchanged	0.0473806	0.821077
1810041H14Rik	78312	locus1of1	chr14:121876811-121879408:-	3.6494	2.9205	5.1443	3.9061	unchanged	0.379797	0.143785	unchanged	0.401982	0.125292	unchanged	-0.240556	0.396718	unchanged	-0.218372	0.406788
1810041L15Rik	72301	locus1of1	chr15:84379203-84447097:-	2.8058	6.9775	4.9851	2.7631	down	-1.12455	0.00282677	unchanged	0.752402	0.0773913	unchanged	-0.54034	0.217996	up	1.33661	0.000192408
1810043G02Rik	67884	locus1of1	chr10:77978650-77985438:+	20.9684	21.0699	35.3733	40.967	unchanged	0.0599511	0.772496	unchanged	-0.197196	0.251893	down	-0.51989	0.000246755	down	-0.777037	1.94992e-09
1810044D09Rik	69798	locus1of1	chr6:91440987-91441755:+	10.4295	6.9555	9.5543	11.3463	unchanged	0.626197	0.0102124	unchanged	-0.231039	0.462408	unchanged	0.34088	0.224729	unchanged	-0.516357	0.0302879
1810046K07Rik	69809	locus1of1	chr9:51289686-51328917:-	0.2912	0.5962	0.6321	0.7098	unchanged	-0.84048	0.0542862	unchanged	-0.110644	0.861714	unchanged	-0.822195	0.0737525	unchanged	-0.0923579	0.855596
1810053B23Rik	69857	locus1of1	chr16:93343716-93359543:-	0	0	0.0117	0.0351	NA	0	NA	NA	-0.362055	NA	NA	-0.353813	NA	NA	-0.714438	NA
1810055G02Rik	72056	locus1of1	chr19:3708333-3717881:+	32.7401	33.1885	24.6701	22.362	unchanged	0.0453435	0.865628	unchanged	0.147236	0.530314	up	0.62919	0.000310505	up	0.731082	6.82046e-06
1810058I24Rik	67705	locus1of1	chr6:35252699-35262059:+	67.5657	65.4398	70.4731	69.5338	unchanged	0.112201	0.395796	unchanged	0.025504	0.887503	unchanged	0.171682	0.167276	unchanged	0.0849842	0.503597
1810062G17Rik	72282	locus1of1	chr3:36475937-36482299:+	5.5985	4.8211	7.0338	9.4414	unchanged	0.257569	0.372989	unchanged	-0.379493	0.171588	unchanged	-0.133197	0.683402	down	-0.770259	0.000579653
1810062O18Rik	75602	locus1of1	chr14:20546293-20570680:+	1.4274	2.3012	2.7055	2.5151	unchanged	-0.591812	0.0629813	unchanged	0.163278	0.691562	unchanged	-0.720556	0.024631	unchanged	0.034534	0.929055
1810063I02Rik	69854	locus1of1	chr11:59921499-59921889:+	0.4019	0.2644	0.9527	1.9037	unchanged	0.282355	0.740188	unchanged	-0.834513	0.241555	unchanged	-0.406854	0.604595	down	-1.52372	0.00844355
1810064F22Rik	69862	locus1of1	chr9:22206786-22213860:-	0.1567	0.1066	0.289	0.5208	unchanged	0.420832	0.505319	unchanged	-0.611716	0.28313	unchanged	-0.651313	0.251887	down	-1.68386	0.000199852
1810065E05Rik	69864	locus1of1	chr11:58421111-58426023:+	0.0211	0	0.0665	0.0216	NA	0.100717	NA	NA	0.161818	NA	NA	-0.15161	NA	NA	-0.0905085	NA
2010001A14Rik	76516	locus1of1	chr11:57795499-57801467:-	14.427	20.1871	20.6604	22.051	unchanged	-0.411715	0.0144671	unchanged	-0.0598043	0.815466	unchanged	-0.303539	0.102739	unchanged	0.0483712	0.819737
2010003K11Rik	69861	locus1of1	chr19:4496788-4498583:-	0.9205	0.5188	2.8188	6.0778	unchanged	0.65712	0.239776	unchanged	-0.950374	0.0715705	unchanged	-1.06456	0.0374469	down	-2.67205	9.76717e-10
2010005H15Rik	76770	locus1of1	chr16:36221562-36257427:+	0.5125	0.4068	1.0677	1.5842	unchanged	0.290197	0.674765	unchanged	-0.45559	0.452273	unchanged	-0.65977	0.250746	down	-1.40556	0.00241745
2010009K17Rik	72340	locus1of1	chr2:158070364-158091797:-	0.1316	0.2518	0.1121	0.3364	unchanged	-0.53707	0.464446	unchanged	-0.748799	0.297478	unchanged	0.071271	0.938314	unchanged	-0.140459	0.85271
2010010A06Rik	100503117	locus1of1	chr18:75288660-75297329:-	0.0071	0	0.0225	0.0092	NA	0.0376195	NA	NA	0.0802327	NA	NA	-0.067419	NA	NA	-0.0248058	NA
2010016I18Rik	69206	locus1of1	chr3:106481986-106485913:-	0.5004	0.9001	1.8613	0.9561	NA	-0.529769	NA	NA	0.642881	NA	NA	-1.10953	NA	NA	0.0631168	NA
2010106C02Rik	72104	locus1of1	chr17:86285167-86287178:-	0.027	0.0395	0	0.0245	NA	-0.0634357	NA	NA	-0.0409022	NA	NA	0.0792104	NA	NA	0.101744	NA
2010106E10Rik	67715	locus1of1	chrX:112495274-112558343:+	0.0089	0	0.01	0.0013	NA	0.0365469	NA	NA	0.0652059	NA	NA	-0.0226477	NA	NA	0.00601123	NA
2010107E04Rik	70257	locus1of1	chr12:111961376-111966977:-	551.458	560.779	501.975	496.538	unchanged	0.0429259	0.817021	unchanged	0.0223005	0.914663	up	0.366432	0.00374125	up	0.345806	0.00383866
2010109A12Rik	75610	locus1of1	chr5:93206518-93213474:+	1.4465	1.1713	2.0235	1.9068	unchanged	0.291547	0.576433	unchanged	0.115382	0.852969	unchanged	-0.257485	0.623415	unchanged	-0.43365	0.315813
2010109I03Rik	67038	locus1of1	chr15:74878336-74881704:-	0.0197	0.028	0.2158	0.1136	NA	-0.0914586	NA	NA	0.421874	NA	NA	-1.12959	NA	NA	-0.616254	NA
2010111I01Rik	72061	locus1of1	chr13:62964893-63326096:+	16.7553	16.5259	22.6893	17.8527	unchanged	0.0819524	0.682514	unchanged	0.344952	0.0284536	unchanged	-0.200849	0.235203	unchanged	0.0621509	0.737241
2010204K13Rik	68355	locus1of1	chrX:7411817-7422988:-	1.8191	1.9352	2.0794	3.6113	unchanged	-0.015758	0.974943	unchanged	-0.774018	0.0148886	unchanged	0.0692423	0.879058	unchanged	-0.689017	0.0161256
2010300C02Rik	72097	locus1of1	chr1:37611676-37719811:-	32.5137	22.811	19.5498	27.8329	up	0.562727	1.89477e-05	down	-0.499073	0.00039116	up	0.947428	1.74801e-13	unchanged	-0.114372	0.476148
2010308F09Rik	72122	locus1of1	chrX:13234641-13247733:-	0.1123	0.117	0.1254	0.1778	unchanged	-0.00875348	0.993614	unchanged	-0.293348	0.73774	unchanged	0.122454	0.889833	unchanged	-0.162141	0.836839
2010310C07Rik	72131	locus1of1	chr6:42370671-42380558:+	0.7226	0.3178	0.6392	0.4171	unchanged	1.03297	0.0287655	unchanged	0.655766	0.223532	unchanged	0.267542	0.651665	unchanged	-0.109666	0.857089
2010315B03Rik	630836	locus1of1	chr9:124291804-124312694:-	23.0732	19.3724	28.916	29.649	unchanged	0.304409	0.0358559	unchanged	-0.0295109	0.898804	unchanged	-0.0995926	0.585072	down	-0.433512	0.00107404
2010320M18Rik	72093	locus1of1	chr8:70776862-70777606:+	37.1107	29.9791	46.017	40.5199	unchanged	0.358593	0.109644	unchanged	0.184326	0.496973	unchanged	-0.0796992	0.787557	unchanged	-0.253966	0.255877
2200002D01Rik	72275	locus1of1	chr7:29247521-29248467:-	9.4406	18.1304	10.4505	15.0427	down	-0.854942	2.82412e-05	unchanged	-0.494441	0.0394838	unchanged	0.0646735	0.845512	unchanged	0.425175	0.0437649
2200002J24Rik	69147	locus1of1	chr7:30698926-30700534:+	0.1127	0.0322	0.0234	0.0209	NA	0.57905	NA	NA	0.137391	NA	NA	0.621903	NA	NA	0.180244	NA
2210010C04Rik	67373	locus1of1	chr6:41030268-41035509:-	0	0.0056	0.0199	0	NA	-0.0402057	NA	NA	0.155615	NA	NA	-0.142736	NA	NA	0.0530839	NA
2210011C24Rik	70134	locus1of1	chr8:84010228-84011720:-	2.7763	2.2811	2.4505	2.6835	unchanged	0.324121	0.481351	unchanged	-0.172017	0.755421	unchanged	0.450292	0.312159	unchanged	-0.0458463	0.92706
2210016F16Rik	70153	locus1of1	chr13:58380046-58385225:-	42.5795	39.9697	49.2199	47.1788	unchanged	0.15627	0.205142	unchanged	0.0657229	0.671655	unchanged	0.0262924	0.871005	unchanged	-0.0642543	0.625715
2210016L21Rik	72357	locus1of1	chr5:114942202-114948540:+	46.1635	47.2271	61.4733	68.1888	unchanged	0.0347209	0.836725	unchanged	-0.14275	0.291648	unchanged	-0.176166	0.161577	down	-0.353636	0.000714497
2210039B01Rik	73644	locus1of1	chr12:73548483-73551986:+	1.0459	1.0935	1.3466	1.8367	unchanged	-0.00531496	0.992838	unchanged	-0.412435	0.278179	unchanged	-0.150385	0.741304	unchanged	-0.557506	0.076147
2210404E10Rik	72305	locus1of1	chr19:10684793-10685556:+	0.0962	0.0354	0.1585	0.2574	unchanged	0.488843	0.521277	NA	-0.315328	NA	unchanged	-0.319648	0.694606	unchanged	-1.12382	0.0650621
2210406O10Rik	76710	locus1of1	chr5:36447611-36464854:-	0.3633	0.223	0.4294	0.8228	unchanged	0.651166	0.171313	unchanged	-0.672381	0.14405	unchanged	-0.169012	0.774064	down	-1.49256	0.000105906
2210407C18Rik	78354	locus1of1	chr11:58608206-58613492:-	0.0983	0.058	1.2269	0.1317	NA	0.196034	NA	NA	1.55498	NA	NA	-1.61663	NA	NA	-0.257685	NA
2210408F21Rik	73652	locus1of1	chr6:31220351-31337394:+	21.586	29.0373	17.2589	20.2348	unchanged	-0.354988	0.0510871	unchanged	-0.242278	0.261017	up	0.567569	0.00147659	up	0.68028	2.4563e-05
2210408I21Rik	72371	locus1of1	chr13:77135536-77613679:+	2.515	2.7691	3.9147	3.7142	unchanged	-0.073862	0.774507	unchanged	0.0853914	0.742889	unchanged	-0.405032	0.0330206	unchanged	-0.245779	0.190044
2210409D07Rik	70157	locus1of1	chr18:57632079-57638585:-	0.0426	0.0819	0.6826	0.0746	unchanged	-0.108322	0.88963	unchanged	0.760467	0.205844	unchanged	-0.818862	0.147113	unchanged	0.0499278	0.942848
2210409E12Rik	72381	locus1of1	chr11:88972638-88973014:+	0	0.0253	0.0497	0	NA	-0.0402057	NA	NA	0.107614	NA	NA	-0.091597	NA	NA	0.0562226	NA
2210414B05Rik	70143	locus1of1	chr4:3656506-3663108:+	0.1452	0.2215	0.2792	0.0532	unchanged	-0.345616	0.664763	unchanged	1.322	0.0398787	unchanged	-0.470336	0.532206	unchanged	1.19728	0.0427549
2210416O15Rik	70393	locus1of1	chr11:88098058-88100107:+	1.1942	1.6872	2.097	2.3164	unchanged	-0.433295	0.0731115	unchanged	-0.146895	0.619432	unchanged	-0.551847	0.0224262	unchanged	-0.265447	0.243125
2210417A02Rik	70138	locus1of1	chr5:148741840-148743139:+	0.029	0.0839	0.0949	0.1018	NA	-0.318779	NA	NA	0.0525008	NA	NA	-0.394844	NA	unchanged	-0.0235649	0.976523
2210418O10Rik	100504263	locus1of2	chr2:176226565-176261872:+	0	0	0	0	NA	NA	NA	NA	NA	NA	NA	NA	NA	NA	NA	NA
2210418O10Rik	100504263	locus2of2	chr2:176892508-176927813:-	0	0	0	0	NA	NA	NA	NA	NA	NA	NA	NA	NA	NA	NA	NA
2210420H20Rik	76961	locus1of1	chr18:82754505-82759039:-	0	0	0	0	NA	NA	NA	NA	NA	NA	NA	NA	NA	NA	NA	NA
2300002M23Rik	69542	locus1of1	chr17:35567485-35568945:+	2.5092	0.2204	0.3858	0.1397	up	2.9356	3.44754e-11	unchanged	1.18748	0.0321199	up	2.41664	1.31182e-07	unchanged	0.668522	0.226787
2300003K06Rik	100502865	locus1of1	chr11:99837148-99838066:-	0	0	0	0	NA	NA	NA	NA	NA	NA	NA	NA	NA	NA	NA	NA
2300009A05Rik	69478	locus1of1	chr9:63394447-63399244:-	25.618	23.9467	36.8395	39.456	unchanged	0.163266	0.459067	unchanged	-0.0999307	0.691067	unchanged	-0.27452	0.174022	down	-0.537717	0.00133727
2310001H17Rik	76432	locus1of1	chr6:129232623-129238482:-	1.8511	2.1705	5.5027	4.6812	unchanged	-0.144548	0.794787	unchanged	0.183179	0.73226	down	-1.16647	0.00202225	unchanged	-0.838748	0.0217522
2310001K24Rik	69517	locus1of1	chr2:163472545-163473003:+	1.3932	0.3351	0.3049	0.2643	up	1.56948	0.0037284	unchanged	0.283064	0.731554	up	1.57589	0.00499094	unchanged	0.289466	0.674896
2310002D06Rik	69522	locus1of1	chr12:80507206-80517954:+	0.0168	0.0407	0.0089	0.0098	NA	-0.0587243	NA	NA	0.0499108	NA	NA	-0.0198496	NA	NA	0.0887854	NA
2310002F09Rik	100504720	locus1of1	chr7:43745466-43755936:-	0.0895	0.0793	0.3804	0.292	unchanged	0.189693	0.790121	unchanged	0.324751	0.55807	down	-1.5618	0.000526981	down	-1.42674	0.000925877
2310002L09Rik	71886	locus1of1	chr4:73939371-73950846:-	0.3869	0.3469	0.8735	0.2931	unchanged	0.0543443	0.945109	unchanged	0.339973	0.6166	unchanged	-0.218181	0.751635	unchanged	0.067447	0.919273
2310003N18Rik	71873	locus1of1	chr9:50232523-50233182:-	0	0.0189	0.0904	0	NA	-0.0402057	NA	NA	0.155615	NA	NA	-0.142736	NA	NA	0.0530839	NA
2310005A03Rik	100504268	locus1of1	chr2:155097791-155100079:-	0.0082	0	0	0.0024	NA	0.0365469	NA	NA	0.0116312	NA	NA	0.0176567	NA	NA	-0.00725905	NA
2310005E17Rik	70090	locus1of1	chr13:98424110-98435065:-	0	0.0081	0.0076	0	NA	-0.0402057	NA	NA	0.100087	NA	NA	-0.0835801	NA	NA	0.0567127	NA
2310007B03Rik	71874	locus1of1	chr1:93151355-93160948:-	0.7437	6.7041	0.6521	10.5985	down	-2.50421	1.23715e-08	down	-3.23288	4.99847e-13	unchanged	0.324228	0.611572	unchanged	-0.404445	0.455794
2310008N11Rik	72316	locus1of1	chr8:26814597-26824423:-	0.2831	0.0306	2.0917	0.0835	NA	0.645127	NA	NA	1.71804	NA	NA	-1.20618	NA	NA	-0.133267	NA
2310009A05Rik	66364	locus1of1	chr9:73039718-73042782:+	39.4149	31.3955	41.8038	34.957	up	0.384589	0.00328853	unchanged	0.228358	0.137918	unchanged	0.177687	0.254702	unchanged	0.0214554	0.903973
2310009B15Rik	69549	locus1of1	chr1:138851979-138856854:-	21.401	17.7424	19.3118	19.2642	unchanged	0.333925	0.0907413	unchanged	0.00113959	0.996642	unchanged	0.381477	0.0591168	unchanged	0.0486921	0.839712
2310010J17Rik	78329	locus1of1	chr7:90124836-90129936:-	16.1999	13.8795	19.2963	21.6091	unchanged	0.281187	0.167279	unchanged	-0.130165	0.601105	unchanged	-0.0409338	0.879957	unchanged	-0.452286	0.0103066
2310011J03Rik	66374	locus1of1	chr10:80318255-80320548:-	52.902	46.5764	64.6262	56.2681	unchanged	0.248314	0.0612023	unchanged	0.201191	0.170765	unchanged	-0.051109	0.774064	unchanged	-0.0982315	0.50149
2310015A10Rik	69548	locus1of1	chr12:80120546-80132844:-	6.9374	6.8131	10.9861	13.581	unchanged	0.0810497	0.626057	unchanged	-0.292639	0.0273695	down	-0.438402	0.000396711	down	-0.81209	1.9732e-13
2310015D24Rik	70100	locus1of1	chr16:13514131-13520419:-	0.0473	0.0588	0.1146	0.0817	unchanged	-0.0761288	0.935358	unchanged	0.130202	0.893951	unchanged	-0.328878	0.679424	unchanged	-0.122547	0.876524
2310016D03Rik	69566	locus1of1	chr12:30410559-30467358:-	0.0303	0.0078	0.0637	0.0146	NA	0.398635	NA	NA	0.755949	NA	NA	-0.423033	NA	unchanged	-0.0657186	0.928385
2310020H05Rik	69603	locus1of1	chr13:99076528-99087921:-	0.0933	0.1674	0.5575	0.1931	unchanged	-0.108847	0.887413	unchanged	0.37054	0.581572	unchanged	-0.486743	0.422908	unchanged	-0.0073562	0.991547
2310022A10Rik	66367	locus1of1	chr7:27553290-27582098:+	12.73	12.8381	16.1068	14.3561	unchanged	0.0511409	0.763596	unchanged	0.163095	0.258488	unchanged	-0.0983726	0.519088	unchanged	0.0135814	0.932422
2310022B05Rik	69551	locus1of1	chr8:124635756-124663369:-	23.8569	35.2975	23.4391	24.9497	down	-0.495633	5.58828e-06	unchanged	-0.084001	0.601122	unchanged	0.255577	0.0418735	up	0.667208	2.07683e-10
2310030A07Rik	75584	locus1of1	chr1:150320681-150346771:-	0	0	0	0.0027	NA	0	NA	NA	0.0241075	NA	NA	0	NA	NA	0.00714932	NA
2310030G06Rik	66952	locus1of1	chr9:50739691-50746521:-	71.7159	66.6719	59.7866	64.2064	unchanged	0.165314	0.217318	unchanged	-0.096846	0.543674	up	0.488912	2.4889e-05	unchanged	0.226752	0.0581391
2310033P09Rik	67862	locus1of1	chr11:59208361-59210734:+	34.1443	28.7509	35.4725	32.833	unchanged	0.311692	0.0145179	unchanged	0.124868	0.444461	unchanged	0.169817	0.249614	unchanged	-0.0170066	0.919904
2310034C09Rik	117172	locus1of1	chr16:88758847-88759789:+	0	0	0	0	NA	NA	NA	NA	NA	NA	NA	NA	NA	NA	NA	NA
2310034G01Rik	75579	locus1of1	chr19:46348201-46348988:-	4.3772	3.2596	4.2268	3.2998	unchanged	0.459289	0.14095	unchanged	0.367583	0.298147	unchanged	0.244929	0.498908	unchanged	0.153223	0.66132
2310034O05Rik	69571	locus1of1	chr5:100210692-100218049:+	0.0662	0.1467	0.0508	0.1308	unchanged	-0.486552	0.522128	unchanged	-0.536519	0.49148	unchanged	0.153727	0.860317	unchanged	0.103761	0.897416
2310035C23Rik	227446	locus1of1	chr1:105663861-105755131:+	19.3333	21.6415	24.2128	26.0897	unchanged	-0.104167	0.477803	unchanged	-0.107219	0.486771	unchanged	-0.0919136	0.545217	unchanged	-0.0949648	0.484256
2310039H08Rik	67101	locus1of1	chr17:46772635-46773407:+	38.8443	32.0839	40.0962	42.4401	unchanged	0.336053	0.0765705	unchanged	-0.0901103	0.729687	unchanged	0.202309	0.347367	unchanged	-0.223855	0.24325
2310039L15Rik	69629	locus1of1	chr10:95336276-95363216:+	0	0.0292	0.021	0.0191	NA	-0.119334	NA	NA	0.0909433	NA	NA	-0.14648	NA	NA	0.0637968	NA
2310040G24Rik	381792	locus1of1	chr6:86483376-86488227:-	7.128	4.5884	10.378	9.3444	up	0.676693	0.00108189	unchanged	0.150631	0.586147	unchanged	-0.298786	0.20913	down	-0.824848	2.1267e-05
2310043L19Rik	75589	locus1of1	chr1:177641542-177642943:-	0.1599	0.1099	0.3093	0.1272	unchanged	0.249613	0.77032	unchanged	0.408475	0.618078	unchanged	-0.171637	0.843572	unchanged	-0.0127753	0.987786
2310043M15Rik	102633000	locus1of1	chr16:93792136-93794901:-	0.8531	1.1924	2.2957	4.6435	unchanged	-0.362127	0.489323	unchanged	-0.923314	0.0372317	unchanged	-1.00678	0.0212855	down	-1.56796	3.77158e-05
2310043O21Rik	69679	locus1of1	chr15:38549344-38594934:-	0	0.0713	0	0.0053	NA	-0.155335	NA	NA	0.0195993	NA	NA	0	NA	NA	0.147638	NA
2310050C09Rik	66533	locus1of1	chr3:92868359-92870205:-	0.008	0	0.0309	0.0276	NA	0.0657427	NA	NA	0.0370305	NA	NA	-0.158482	NA	NA	-0.187194	NA
2310057J18Rik	67719	locus1of1	chr10:28972288-28986306:-	0.1394	0	0.0137	0.0194	NA	0.443369	NA	NA	0.00689807	NA	NA	0.370651	NA	NA	-0.0658195	NA
2310057M21Rik	68277	locus1of1	chr7:131342718-131362698:-	8.8982	9.5818	10.0553	9.2107	unchanged	-0.0400122	0.882021	unchanged	0.133136	0.576309	unchanged	0.0536152	0.836321	unchanged	0.226764	0.225661
2310057N15Rik	69696	locus1of1	chr16:88773181-88774206:-	0	0	0	0	NA	NA	NA	NA	NA	NA	NA	NA	NA	NA	NA	NA
2310061I04Rik	69662	locus1of1	chr17:35892677-35897378:-	50.0638	53.6995	57.4284	75.2316	unchanged	-0.0349543	0.875307	unchanged	-0.375401	0.0143576	unchanged	0.0316135	0.882428	unchanged	-0.308833	0.031
2310061N02Rik	69661	locus1of1	chr16:88707171-88707962:-	0	0	0	0	NA	NA	NA	NA	NA	NA	NA	NA	NA	NA	NA	NA
2310065F04Rik	74184	locus1of1	chr11:67112461-67120080:-	0.182	0.1229	0.5988	0.2453	unchanged	0.300956	0.72097	unchanged	0.693381	0.357106	unchanged	-0.780541	0.268111	unchanged	-0.388115	0.589608
2310068J16Rik	70281	locus1of1	chr15:99972167-99973287:-	3.0265	1.7118	2.727	2.5774	up	0.848528	0.00119219	unchanged	0.151499	0.689367	unchanged	0.295554	0.356628	unchanged	-0.401476	0.153234
2310069B03Rik	69652	locus1of1	chr6:82877866-82881853:-	0.1644	0.2667	0.4136	1.435	unchanged	-0.437839	0.505877	down	-1.44702	0.00602868	unchanged	-0.783817	0.187461	down	-1.793	0.000148165
2310069G16Rik	69659	locus1of1	chr15:44787763-44805829:+	0.0869	0.0418	0.1152	0.2329	unchanged	0.416343	0.595966	unchanged	-0.428527	0.602612	unchanged	-0.214739	0.803748	unchanged	-1.05961	0.0852884
2310075C17Rik	70194	locus1of1	chr9:112227456-112228242:+	0.2404	0.2504	1.1463	0.1207	unchanged	0.00303735	0.997551	unchanged	0.853789	0.171447	unchanged	-0.629223	0.321997	unchanged	0.221529	0.745207
2310079G19Rik	69699	locus1of1	chr16:88626788-88627666:-	0	0	0	0	NA	NA	NA	NA	NA	NA	NA	NA	NA	NA	NA	NA
2310081J21Rik	69211	locus1of2	chr13:50679170-50680224:-	0	0	0	0.0205	NA	0	NA	NA	0.000610622	NA	NA	0	NA	NA	-0.0166386	NA
2310081J21Rik	69211	locus2of2	chr13:50261815-50262869:+	0	0	0	0.0586	NA	0	NA	NA	-0.0774448	NA	NA	0	NA	NA	-0.0994186	NA
2400006E01Rik	78648	locus1of1	chr3:41500931-41528474:-	0.2658	0.3274	0.1528	0.7203	unchanged	-0.198588	0.788801	down	-1.61717	0.0021232	unchanged	0.654978	0.296712	unchanged	-0.763609	0.131917
2410002F23Rik	668661	locus1of1	chr7:44246722-44252319:+	40.0155	35.8824	45.1332	48.6625	unchanged	0.215412	0.134979	unchanged	-0.10677	0.543549	unchanged	0.0612828	0.738692	unchanged	-0.260899	0.0482253
2410003L11Rik	69729	locus1of1	chr11:97598511-97622893:+	0.7197	0.4667	1.056	0.5082	unchanged	0.493747	0.446238	unchanged	0.94105	0.111306	unchanged	-0.361341	0.595147	unchanged	0.085963	0.903584
2410004B18Rik	66421	locus1of1	chr3:145938014-145944829:+	16.4858	15.2166	19.0399	18.8334	unchanged	0.182606	0.261357	unchanged	0.0167663	0.947084	unchanged	0.0338616	0.871987	unchanged	-0.131978	0.405915
2410004I01Rik	69739	locus1of1	chr11:102958300-102964154:-	0.0443	0.1068	0.048	0.1381	unchanged	-0.506746	0.504936	unchanged	-0.525911	0.505509	unchanged	-0.12717	0.885343	unchanged	-0.146335	0.852921
2410004P03Rik	73667	locus1of1	chr12:17004958-17011727:-	0.2209	0.2695	0.1197	0.1861	unchanged	-0.162782	0.843999	unchanged	-0.349862	0.654165	unchanged	0.687825	0.297027	unchanged	0.500745	0.415419
2410006H16Rik	69221	locus1of1	chr11:62602877-62604806:+	115.457	67.1394	99.4073	88.7815	up	0.824104	1.15591e-06	unchanged	0.150896	0.53277	unchanged	0.444178	0.0195122	unchanged	-0.229029	0.243171
2410012E07Rik	73648	locus1of1	chr14:70852933-70873954:+	0	0	0	0.0082	NA	0	NA	NA	0.000610622	NA	NA	0	NA	NA	-0.0166386	NA
2410015M20Rik	224904	locus1of1	chr17:56607452-56609771:-	252.518	234.218	256.733	251.591	unchanged	0.173808	0.322803	unchanged	0.0422195	0.860038	unchanged	0.201571	0.244292	unchanged	0.0699825	0.707125
2410017I17Rik	675325	locus1of1	chr17:36145018-36162374:+	0.3372	0.1336	0.6504	0.2291	unchanged	0.442145	0.553339	unchanged	0.587062	0.430051	unchanged	-0.308088	0.694259	unchanged	-0.163171	0.828745
2410018L13Rik	69732	locus1of1	chr12:22953997-23010243:-	0.0806	0.0877	0.0523	0.0315	unchanged	-0.0230954	0.981447	unchanged	0.223019	0.801747	unchanged	0.278011	0.729864	unchanged	0.524126	0.434654
2410021H03Rik	69750	locus1of1	chr17:69275362-69277206:-	0.0774	0.0635	0.1382	0.1245	unchanged	0.107521	0.908918	NA	0.0153074	NA	unchanged	-0.253321	0.764321	unchanged	-0.345535	0.63609
2410089E03Rik	73692	locus1of1	chr15:8169106-8271158:+	4.2931	5.3157	6.4435	7.1244	unchanged	-0.246176	0.263996	unchanged	-0.14315	0.579064	unchanged	-0.346838	0.0996432	unchanged	-0.243812	0.234091
2410124H12Rik	76785	locus1of1	chr16:92478742-92497365:+	0	0	0	0	NA	NA	NA	NA	NA	NA	NA	NA	NA	NA	NA	NA
2410131K14Rik	76792	locus1of1	chr5:118245227-118263114:+	17.2284	60.2952	16.3512	14.0798	down	-1.71924	5.05723e-35	unchanged	0.209578	0.286563	unchanged	0.304292	0.083839	up	2.23311	4.27072e-59
2410137M14Rik	76797	locus1of1	chr17:36977701-36981237:-	0.0133	0.0439	0	0.0096	NA	-0.136496	NA	NA	-0.00144568	NA	NA	0.0092103	NA	NA	0.14426	NA
2410141K09Rik	76803	locus1of1	chr13:66418114-66441118:-	0	0	0	0	NA	NA	NA	NA	NA	NA	NA	NA	NA	NA	NA	NA
2500002B13Rik	78353	locus1of1	chr8:57487963-57510262:+	3.5559	4.0163	3.3893	3.0319	unchanged	-0.107635	0.735862	unchanged	0.121738	0.721611	unchanged	0.331582	0.222783	unchanged	0.560955	0.0105857
2500004C02Rik	72326	locus1of1	chr2:153341157-153345810:-	4.9068	4.442	5.8295	5.216	unchanged	0.195679	0.304264	unchanged	0.192194	0.342406	unchanged	-0.0577722	0.806787	unchanged	-0.0612578	0.76616
2510002D24Rik	72307	locus1of1	chr16:18836580-18840113:+	34.2943	33.8509	41.0291	46.3215	unchanged	0.0858371	0.578147	unchanged	-0.161179	0.263896	unchanged	-0.030081	0.865628	unchanged	-0.277097	0.0166734
2510003B16Rik	76786	locus1of1	chr4:116123840-116138841:+	1.6798	1.4918	2.6095	2.1963	unchanged	0.179788	0.756791	unchanged	0.25625	0.643885	unchanged	-0.414345	0.400472	unchanged	-0.337883	0.461206
2510009E07Rik	72190	locus1of1	chr16:21649045-21694665:-	13.5816	22.7832	19.5389	22.7229	down	-0.682011	4.971e-16	unchanged	-0.214364	0.0350053	down	-0.29361	0.00205052	unchanged	0.174037	0.0636917
2510039O18Rik	77034	locus1of1	chr4:147940895-147947314:+	107.898	112.865	113.012	98.1361	unchanged	-0.000298322	0.998873	unchanged	0.21098	0.0640984	unchanged	0.161254	0.164653	up	0.372532	0.000105951
2610001J05Rik	66520	locus1of1	chr6:13867735-13871518:-	29.1008	26.2062	34.8007	33.6146	unchanged	0.21145	0.0812896	unchanged	0.0588639	0.720903	unchanged	-0.029385	0.860976	unchanged	-0.181971	0.122277
2610002M06Rik	67028	locus1of1	chrX:107782752-107816334:-	16.121	17.4143	23.2245	25.4482	unchanged	-0.0516466	0.709128	unchanged	-0.124855	0.306943	down	-0.29601	0.00352178	down	-0.369219	6.76686e-05
2610005L07Rik	381598	locus1of1	chr8:20385782-20424814:-	3.4817	4.2873	4.8119	5.9897	unchanged	-0.240485	0.402327	unchanged	-0.297084	0.306638	unchanged	-0.23737	0.415918	unchanged	-0.293969	0.24734
2610008E11Rik	72128	locus1of1	chr10:79064374-79097600:-	12.9152	11.3262	18.6684	18.2538	unchanged	0.24553	0.0622289	unchanged	0.0352278	0.859585	unchanged	-0.298898	0.0223097	down	-0.509199	9.34871e-06
2610016A17Rik	100503074	locus1of1	chr19:25671134-25672239:-	0.8702	0.7242	2.1539	3.438	unchanged	0.189741	0.822139	unchanged	-0.517903	0.473003	unchanged	-0.740522	0.257122	down	-1.44817	0.0073077
2610020C07Rik	69918	locus1of1	chr16:11203383-11225796:+	0.9872	1.2254	1.2818	1.1574	unchanged	-0.22841	0.51263	unchanged	0.137671	0.73392	unchanged	-0.119105	0.764321	unchanged	0.246976	0.42142
2610024D14Rik	108167888	locus1of1	chr11:21098869-21100616:+	0.0468	0.0752	0.0388	0.0397	unchanged	-0.3504	0.669816	unchanged	0.0352837	0.97384	unchanged	0.1641	0.852905	unchanged	0.549784	0.421433
2610027K06Rik	69909	locus1of1	chr11:85791660-85832388:-	1.2678	4.2642	2.2267	4.6525	down	-1.57154	8.08648e-09	down	-0.970066	0.00127607	unchanged	-0.555438	0.0958116	unchanged	0.0460323	0.905365
2610028E06Rik	72395	locus1of1	chr4:125887851-125922310:-	0	0.0058	0.0111	0.02	NA	-0.249022	NA	NA	-0.176083	NA	NA	-0.486326	NA	NA	-0.413387	NA
2610028H24Rik	76964	locus1of1	chr10:76449081-76461218:+	0.2106	0.5748	0.9941	2.1101	down	-1.16315	0.00348642	down	-1.02815	0.00593324	down	-1.68858	1.30389e-05	down	-1.55358	2.85965e-06
2610035D17Rik	72386	locus1of1	chr11:113043906-113201838:-	29.8637	25.9247	33.168	32.7876	unchanged	0.251954	0.22085	unchanged	0.0253881	0.935675	unchanged	0.066604	0.798582	unchanged	-0.159961	0.439464
2610035F20Rik	69248	locus1of1	chr14:122470377-122475199:-	0.0074	0.0088	0	0.0014	NA	-0.00182941	NA	NA	0.0263437	NA	NA	0.016224	NA	NA	0.0443971	NA
2610037D02Rik	70040	locus1of1	chr15:96190474-96197974:-	0.0559	0.0845	0.1269	0.1299	unchanged	-0.399953	0.542857	unchanged	-0.125423	0.875797	unchanged	-0.59256	0.338018	unchanged	-0.31803	0.587327
2610042L04Rik	554327	locus1of1	chr14:4334763-4354687:+	0.0052	0.0178	0.014	0.0336	NA	-0.252611	NA	NA	-0.240717	NA	NA	-0.265834	NA	NA	-0.25394	NA
2610044O15Rik8	72139	locus1of1	chr8:129216354-129234046:-	15.8649	13.4754	19.4355	16.1129	unchanged	0.291441	0.0340547	unchanged	0.263446	0.0757146	unchanged	-0.0553149	0.768644	unchanged	-0.0833098	0.598092
2610203C22Rik	72481	locus1of1	chr1:9560833-9631092:-	2.9405	5.2164	3.1498	1.9556	down	-0.724422	0.00923895	unchanged	0.640376	0.0422655	unchanged	0.134875	0.734637	up	1.49967	3.33819e-09
2610206C17Rik	72495	locus1of1	chr7:84689640-84776549:+	5.4507	5.0202	7.5154	6.833	unchanged	0.174017	0.510289	unchanged	0.188452	0.488409	unchanged	-0.270486	0.27131	unchanged	-0.256051	0.253248
2610301B20Rik	67157	locus1of1	chr4:10874498-10899423:+	31.043	25.6378	42.1161	41.4724	unchanged	0.336942	0.0365345	unchanged	0.0334028	0.896322	unchanged	-0.209956	0.243709	down	-0.513494	0.000449272
2610306M01Rik	67170	locus1of1	chr6:86848407-86849440:-	8.5272	8.4263	11.0878	13.8742	unchanged	0.0756193	0.72097	unchanged	-0.322866	0.0477631	unchanged	-0.143939	0.447989	down	-0.542424	7.94072e-05
2610307P16Rik	72518	locus1of1	chr13:28460034-28885422:-	0.48	0.5557	2.344	1.0674	NA	-0.0915909	NA	NA	0.706957	NA	NA	-1.25876	NA	NA	-0.460215	NA
2610316D01Rik	72511	locus1of1	chr3:45280439-45378260:-	0.0502	0.0911	0.0874	0.1032	unchanged	-0.347897	0.672342	NA	0.0218444	NA	unchanged	-0.448301	0.564858	unchanged	-0.0785591	0.923304
2610318M16Rik	102632156	locus1of1	chr14:8367440-8371218:+	0	0.022	0.0172	0.0169	NA	-0.078582	NA	NA	0.0361625	NA	NA	-0.09347	NA	NA	0.0212745	NA
2610318N02Rik	70458	locus1of1	chr16:17113398-17125106:-	2.7338	2.3456	4.3566	0.9436	NA	0.190589	NA	NA	1.38778	NA	NA	-0.259591	NA	NA	0.937605	NA
2610507B11Rik	72503	locus1of1	chr11:78261754-78290625:+	115.84	119.466	162.276	148.336	unchanged	0.0130131	0.937885	unchanged	0.135566	0.288908	unchanged	-0.260085	0.0171362	unchanged	-0.137532	0.22095
2610507I01Rik	72203	locus1of1	chr11:59197793-59202431:-	16.7522	14.269	30.9799	35.2116	unchanged	0.287821	0.0357974	unchanged	-0.16746	0.293275	down	-0.662246	1.01649e-07	down	-1.11753	5.72571e-22
2610524H06Rik	330173	locus1of1	chr5:114821937-114823468:-	33.1156	34.2975	26.4246	20.8838	unchanged	0.0133932	0.955277	unchanged	0.340397	0.0374095	up	0.54563	0.000206971	up	0.872634	5.37767e-11
2610528A11Rik	70045	locus1of1	chr14:37102140-37110101:-	0.328	0.1422	0.4951	0.49	unchanged	0.770003	0.234885	unchanged	0.00471137	0.9958	unchanged	-0.249671	0.749833	unchanged	-1.01496	0.0761494
2610528J11Rik	66451	locus1of1	chr4:118527275-118530217:+	41.3705	32.1682	33.9172	39.6567	up	0.421589	0.00612483	unchanged	-0.222483	0.232513	up	0.519191	0.000817231	unchanged	-0.124881	0.482259
2700038G22Rik	67194	locus1of1	chr5:23850597-23855033:+	2.3769	2.7107	3.4443	2.7064	unchanged	-0.123464	0.786455	unchanged	0.309963	0.442958	unchanged	-0.261364	0.513677	unchanged	0.172062	0.649324
2700046A07Rik	78449	locus1of1	chr18:62751674-62756347:-	0.0298	0.0648	0.0634	0.0148	unchanged	-0.538946	0.469347	unchanged	0.57121	0.460627	unchanged	-0.122572	0.889393	unchanged	0.987584	0.1123
2700046G09Rik	67188	locus1of1	chr19:32389216-32391184:+	4.1517	4.9042	5.4202	6.4452	unchanged	-0.175348	0.434476	unchanged	-0.206594	0.365158	unchanged	-0.175806	0.445206	unchanged	-0.207052	0.288186
2700049A03Rik	76967	locus1of1	chr12:71136848-71243303:+	7.2143	6.7578	8.2564	7.0184	unchanged	0.150744	0.48857	unchanged	0.231867	0.274074	unchanged	0.0330682	0.899504	unchanged	0.114192	0.580291
2700054A10Rik	72578	locus1of1	chr17:13487021-13554094:-	0.9216	1.5953	1.2942	1.8779	down	-0.706793	0.000390964	unchanged	-0.474821	0.0325828	unchanged	-0.302324	0.217758	unchanged	-0.0703521	0.783823
2700062C07Rik	68046	locus1of1	chr18:24470871-24477767:+	25.4589	22.1067	26.748	26.6602	unchanged	0.265692	0.0255797	unchanged	0.0144979	0.944289	unchanged	0.157882	0.247854	unchanged	-0.0933124	0.482803
2700069I18Rik	72608	locus1of1	chr3:5177824-5220823:-	0.0109	0.0878	0.0058	0.0282	NA	-0.692395	NA	NA	-0.143446	NA	NA	-0.041636	NA	NA	0.507312	NA
2700070H01Rik	72609	locus1of1	chr14:63055073-63058149:+	0.0551	0.0913	0.1464	0.1681	unchanged	-0.375958	0.637026	unchanged	-0.223705	0.803151	unchanged	-0.589147	0.419725	unchanged	-0.436894	0.526177
2700081O15Rik	108899	locus1of1	chr19:7417625-7425904:+	17.6594	26.945	31.0163	31.1379	down	-0.541844	1.36984e-06	unchanged	-0.00419748	0.984964	down	-0.572384	5.99204e-07	unchanged	-0.0347374	0.823535
2700089I24Rik	72647	locus1of1	chr19:59493136-59559391:+	0	0	0	0	NA	NA	NA	NA	NA	NA	NA	NA	NA	NA	NA	NA
2700097O09Rik	72658	locus1of1	chr12:55045661-55080110:-	10.2614	9.5461	11.0676	13.7832	unchanged	0.166121	0.423193	unchanged	-0.30734	0.112881	unchanged	0.132396	0.550938	unchanged	-0.341065	0.0423747
2700099C18Rik	77022	locus1of1	chr17:94750100-94775129:+	11.3328	12.2932	4.3108	2.0023	unchanged	-0.0428736	0.937978	unchanged	0.95717	0.0114385	up	1.51183	8.96005e-06	up	2.51188	1.55319e-15
2810001G20Rik	66456	locus1of1	chr11:64079484-64083259:+	8.9516	7.9416	15.6531	15.6272	unchanged	0.220421	0.522178	unchanged	0.00932071	0.984964	unchanged	-0.555965	0.0563359	down	-0.767064	0.00297668
2810002D19Rik	66457	locus1of1	chr2:94406707-94411680:+	7.2333	6.575	10.3964	8.8221	unchanged	0.196466	0.231641	unchanged	0.275748	0.0817856	unchanged	-0.319967	0.0364289	unchanged	-0.240685	0.0991438
2810004N23Rik	66523	locus1of1	chr8:124839355-124863029:-	44.5039	34.2862	44.56	42.2288	up	0.434004	0.000223453	unchanged	0.0777342	0.651395	unchanged	0.235087	0.0800351	unchanged	-0.121183	0.376769
2810006K23Rik	72650	locus1of1	chr5:124328089-124341852:+	7.5367	8.209	8.046	7.9832	unchanged	-0.0560847	0.72233	unchanged	0.0471723	0.785284	unchanged	0.106263	0.460157	unchanged	0.20952	0.065234
2810013P06Rik	100503178	locus1of1	chr8:123042575-123044602:+	15.021	13.3442	24.1725	28.5527	unchanged	0.224992	0.0857245	unchanged	-0.232234	0.0845241	down	-0.455281	0.000142362	down	-0.912508	1.76011e-17
2810021J22Rik	69944	locus1of1	chr11:58867240-58884338:+	3.4452	2.9601	5.2833	5.4708	unchanged	0.260306	0.376748	unchanged	-0.0529308	0.895367	unchanged	-0.369404	0.184482	down	-0.682641	0.0036443
2810025M15Rik	69953	locus1of1	chr1:157412352-157420236:+	21.9033	28.8295	26.3293	18.8999	unchanged	-0.316048	0.119659	unchanged	0.475269	0.0179158	unchanged	-0.0326565	0.908878	up	0.758661	1.20092e-05
2810029C07Rik	100504687	locus1of1	chr12:111572317-111574402:-	1.0154	1.0016	1.533	2.1792	unchanged	0.0712677	0.855236	unchanged	-0.549688	0.0374601	unchanged	-0.292533	0.342224	down	-0.913488	5.60528e-05
2810032G03Rik	72669	locus1of1	chr12:5376502-5416132:+	18.2814	5.5124	18.7436	7.7212	up	1.70605	2.45331e-13	up	1.23513	6.10328e-07	unchanged	0.179285	0.589704	unchanged	-0.291634	0.305953
2810047C21Rik1	72716	locus1of1	chr7:8086047-8093037:-	0.7951	0.5292	0.5309	0.4934	unchanged	0.565494	0.221348	unchanged	0.0934929	0.892914	unchanged	0.726624	0.116727	unchanged	0.254623	0.605086
2810049E08Rik	72677	locus1of1	chr13:83891208-83928710:+	0.4735	0.027	0.5938	0.2481	up	1.71631	0.00400222	unchanged	0.811807	0.262782	unchanged	-0.0960426	0.915395	unchanged	-1.00054	0.107406
2810403A07Rik	74200	locus1of1	chr3:88685794-88712933:+	54.4573	59.6305	68.1438	67.7283	unchanged	-0.0690938	0.578271	unchanged	0.0118228	0.944538	unchanged	-0.090007	0.449094	unchanged	-0.00909034	0.945361
2810403D21Rik	69964	locus1of1	chrX:108834478-108886896:+	5.2157	3.4618	6.696	6.1797	up	0.633224	0.000930489	unchanged	0.104525	0.699605	unchanged	-0.119715	0.639004	down	-0.648414	0.000368545
2810404M03Rik	69966	locus1of1	chr8:41827267-42046202:+	0	0	0.0229	0	NA	0	NA	NA	0.117009	NA	NA	-0.099108	NA	NA	0	NA
2810405F15Rik	69974	locus1of1	chr2:116074548-116076096:-	0.0924	0.1173	0.0826	0.447	unchanged	-0.235626	0.761706	down	-1.89805	0.000342091	unchanged	0.286922	0.70524	down	-1.37551	0.00512611
2810408A11Rik	70419	locus1of1	chr11:69897358-69900986:-	7.2755	3.9691	6.4633	3.4607	up	0.913017	2.06638e-07	up	0.908641	1.17939e-06	unchanged	0.363547	0.0784472	unchanged	0.35917	0.0672873
2810408I11Rik	69941	locus1of1	chr1:64679869-64690659:-	3.155	3.6829	1.5949	0.7123	unchanged	-0.127579	0.837485	unchanged	0.945961	0.0510014	unchanged	1.10284	0.0125859	up	2.17638	2.04169e-08
2810410L24Rik	100042332	locus1of1	chr11:120186650-120189856:-	8.0516	8.7485	12.5243	14.7354	unchanged	-0.0640794	0.813706	unchanged	-0.228206	0.304904	unchanged	-0.401716	0.0401729	down	-0.565843	0.000961195
2810414N06Rik	102640772	locus1of1	chr1:151748950-151755018:-	3.6371	3.3138	5.1343	6.7674	unchanged	0.190504	0.472873	unchanged	-0.368775	0.120532	unchanged	-0.267432	0.288824	down	-0.826711	1.86252e-05
2810429I04Rik	76937	locus1of1	chr13:3478303-3492398:+	2.5265	2.7122	1.8687	1.7439	unchanged	-0.0327329	0.94753	unchanged	0.0204465	0.972999	unchanged	0.682322	0.0557607	unchanged	0.735501	0.0168115
2810433D01Rik	77132	locus1of1	chr11:102619507-102624416:-	0.6446	0.9812	0.8456	1.7127	unchanged	-0.488148	0.223142	unchanged	-0.859261	0.0199385	unchanged	-0.205649	0.674133	unchanged	-0.576762	0.0920563
2810442N19Rik	72753	locus1of1	chr1:162004969-162016485:+	0.2027	0.2454	0.1793	0.2221	unchanged	-0.136727	0.875949	unchanged	-0.342118	0.672722	unchanged	0.335771	0.664254	unchanged	0.13038	0.859503
2810454H06Rik	72813	locus1of1	chr6:134897961-134900785:+	1.1039	0.7352	1.0389	1.3037	unchanged	0.588584	0.0606911	unchanged	-0.27607	0.475322	unchanged	0.269691	0.469306	unchanged	-0.594962	0.0438975
2810459M11Rik	72792	locus1of1	chr1:86045863-86055456:+	0.2134	0.3651	0.6271	1.0578	unchanged	-0.551122	0.29585	unchanged	-0.718723	0.158706	unchanged	-1.00541	0.036255	down	-1.17301	0.00557751
2810468N07Rik	72834	locus1of1	chr17:25570811-25575043:+	0.9048	0.8846	0.8381	1.4494	unchanged	0.0732556	0.882455	unchanged	-0.745427	0.0322715	unchanged	0.328516	0.421968	unchanged	-0.490166	0.127757
2810471M01Rik	72818	locus1of1	chr11:28681564-28693276:+	0.0053	0	0	0.0021	NA	0.0365469	NA	NA	0.0116312	NA	NA	0.0176566	NA	NA	-0.00725905	NA
2810474O19Rik	67246	locus1of1	chr6:149309414-149335663:+	12.4332	11.5816	18.7907	15.1385	unchanged	0.159419	0.486359	unchanged	0.299018	0.159328	unchanged	-0.348755	0.0807797	unchanged	-0.209156	0.295942
2900005J15Rik	67261	locus1of1	chr5:25100975-25103007:+	7.1	7.3469	8.4281	10.7434	unchanged	0.00830877	0.982594	unchanged	-0.311246	0.252714	unchanged	-0.0394974	0.908474	unchanged	-0.359052	0.12252
2900009J06Rik	100502745	locus1of1	chr1:127753617-127774054:-	0.7875	0.5412	0.9763	1.142	unchanged	0.485711	0.431578	unchanged	-0.0305675	0.972346	unchanged	-0.182027	0.798224	unchanged	-0.698305	0.181003
2900011O08Rik	67254	locus1of1	chr16:13986637-14101494:+	0.0313	0.0487	0.062	0.1236	unchanged	-0.334236	0.677382	unchanged	-0.662257	0.353594	unchanged	-0.422808	0.581473	unchanged	-0.750828	0.218014
2900026A02Rik	243219	locus1of1	chr5:113086323-113163313:-	23.3661	48.297	24.6071	41.3992	down	-0.959558	1.12021e-06	down	-0.71724	0.000790827	unchanged	0.143893	0.603827	unchanged	0.38621	0.0723856
2900041M22Rik	78403	locus1of1	chr11:117611247-117613417:+	0.9058	1.2804	1.1118	0.8381	unchanged	-0.385529	0.389592	unchanged	0.363527	0.460414	unchanged	-0.0498355	0.932211	unchanged	0.69922	0.0613129
2900052L18Rik	102640779	locus1of1	chr11:120225529-120231617:-	4.6442	4.6925	6.929	9.3716	unchanged	0.0334224	0.940338	unchanged	-0.403419	0.225142	unchanged	-0.339775	0.304504	down	-0.776617	0.00378492
2900052N01Rik	73040	locus1of1	chr9:46913603-46927366:+	0.1974	0.0338	0.5976	0.1308	up	1.76735	0.00048675	up	1.73221	0.000278778	unchanged	-1.1062	0.0269243	unchanged	-1.14135	0.0284293
2900055J20Rik	73001	locus1of1	chr18:40256962-40257687:+	0	0	0.0124	0	NA	0	NA	NA	0.106497	NA	NA	-0.0879149	NA	NA	0	NA
2900057B20Rik	73009	locus1of1	chr18:76091557-76098471:-	0.0563	0.0355	0.0561	0.0131	NA	0.0852542	NA	NA	0.16667	NA	NA	0.0153161	NA	unchanged	0.0967319	0.842046
2900060B14Rik	68204	locus1of1	chr1:118458669-118459265:-	0.0411	0.1247	0.1268	0.1415	unchanged	-0.405572	0.581124	NA	-0.0243764	NA	unchanged	-0.370639	0.614653	unchanged	0.0105567	0.989297
2900076A07Rik	100504421	locus1of1	chr7:81523550-81531498:+	10.4295	12.4864	13.9824	15.8067	unchanged	-0.191301	0.463363	unchanged	-0.175754	0.528476	unchanged	-0.173732	0.521661	unchanged	-0.158185	0.514514
2900079G21Rik	620760	locus1of1	chr9:112234277-112348925:+	0.0677	0.0248	0.224	0.0168	NA	0.158983	NA	NA	0.51397	NA	NA	-0.313363	NA	NA	0.041624	NA
2900092C05Rik	73090	locus1of1	chr7:12512551-12556321:+	0	0.0339	0	0	NA	-0.116958	NA	NA	0	NA	NA	0	NA	NA	0.132432	NA
2900092D14Rik	73100	locus1of1	chr1:42700336-42703176:+	0	0	0.005	0.0037	NA	0	NA	NA	0.0392934	NA	NA	-0.0602659	NA	NA	-0.0191431	NA
2900093K20Rik	108168734	locus1of1	chr2:163419771-163420361:+	5.5659	5.4334	7.0226	9.4409	unchanged	0.0868525	0.785798	unchanged	-0.328315	0.189462	unchanged	-0.175307	0.53486	down	-0.590474	0.00357742
2900097C17Rik	347740	locus1of1	chr2:156388063-156392979:-	91.7134	86.4408	95.9005	102.898	unchanged	0.149143	0.0105843	unchanged	-0.0971385	0.147806	up	0.168855	0.00425616	unchanged	-0.0774264	0.209367
3000002C10Rik	378954	locus1of1	chr9:109830154-109831431:-	3.6028	2.8495	5.6266	6.4569	unchanged	0.377761	0.108682	unchanged	-0.242612	0.353412	unchanged	-0.344883	0.154579	down	-0.965257	6.97757e-07
3010001F23Rik	75693	locus1of1	chrX:152368572-152416702:+	0.3814	0.4451	0.456	0.7777	unchanged	-0.121307	0.853608	unchanged	-0.479388	0.358734	unchanged	-0.183341	0.765834	unchanged	-0.541423	0.219036
3010003L21Rik	109163	locus1of1	chr6:148944857-148947129:+	1.9206	0.7828	1.6805	0.639	up	1.25242	1.31541e-05	up	1.26834	3.79751e-05	unchanged	0.44129	0.196106	unchanged	0.457211	0.17228
3100003L05Rik	73076	locus1of1	chr7:124625670-124708935:-	0.0795	0	0.1087	0.1575	unchanged	0.646823	0.337341	NA	-0.12169	NA	unchanged	-0.264822	0.742287	unchanged	-1.03333	0.0791496
3110002H16Rik	76482	locus1of1	chr18:12168730-12189969:+	27.0854	26.5536	31.857	30.3927	unchanged	0.090379	0.58445	unchanged	0.0680255	0.711491	unchanged	0.00296098	0.98808	unchanged	-0.0193925	0.909558
3110009E18Rik	73103	locus1of1	chr1:120121187-120188189:+	2.2568	2.1474	3.28	2.7854	unchanged	0.126442	0.68983	unchanged	0.212722	0.464436	unchanged	-0.263008	0.34124	unchanged	-0.176729	0.497213
3110009F21Rik	67280	locus1of1	chr12:110151654-110158073:-	0	0	0	0	NA	NA	NA	NA	NA	NA	NA	NA	NA	NA	NA	NA
3110015C05Rik	73129	locus1of1	chr13:111211469-111229431:-	0.0833	0.022	0.0282	0.045	NA	0.664637	NA	NA	-0.0311607	NA	NA	0.492484	NA	unchanged	-0.203313	0.781132
3110021A11Rik	67289	locus1of1	chr6:119848193-119849016:+	0.7326	0.8807	1.0079	1.3723	unchanged	-0.19748	0.712589	unchanged	-0.264324	0.59949	unchanged	-0.366893	0.444848	unchanged	-0.433738	0.275016
3110035E14Rik	76982	locus1of1	chr1:9601267-9627142:+	0.134	0.3776	0.1285	0.1151	down	-1.21658	0.00719905	unchanged	-0.0379115	0.966282	unchanged	0.40654	0.507986	up	1.58521	0.000167625
3110039I08Rik	73144	locus1of1	chr9:41376526-41615183:+	20.3225	13.9891	30.8379	44.2135	unchanged	0.571969	0.0184308	unchanged	-0.489816	0.0618317	unchanged	-0.363974	0.175779	down	-1.42576	3.00735e-11
3110039M20Rik	67293	locus1of1	chr12:49389652-49407346:+	0.2947	0.3209	0.4124	0.7525	unchanged	-0.040313	0.965105	unchanged	-0.708585	0.292133	unchanged	-0.105612	0.900142	unchanged	-0.773884	0.1813
3110040N11Rik	67290	locus1of1	chr7:81782187-81789453:-	39.9167	43.1535	43.0072	45.096	unchanged	-0.0493665	0.699542	unchanged	-0.0640654	0.623222	unchanged	0.12909	0.241924	unchanged	0.114391	0.248482
3110043O21Rik	73205	locus1of1	chr4:35191282-35225880:-	9.2538	8.9565	12.3951	13.2766	unchanged	0.112329	0.366604	unchanged	-0.0886579	0.513972	unchanged	-0.195527	0.0882868	down	-0.396514	3.11892e-05
3110045C21Rik	67303	locus1of1	chr1:169969409-169972396:+	0.9354	0.904	0.6901	0.7161	unchanged	0.0897015	0.890918	unchanged	-0.125875	0.857496	unchanged	0.649181	0.192436	unchanged	0.433604	0.35703
3110056K07Rik	73204	locus1of1	chr12:70991615-71015823:-	10.0156	9.9657	16.9872	16.091	unchanged	0.0635849	0.825387	unchanged	0.0681351	0.8157	unchanged	-0.507944	0.0100873	down	-0.503394	0.00605864
3110062M04Rik	78412	locus1of1	chr6:34871771-34878065:-	2.8422	3.6236	3.1494	3.1789	unchanged	-0.285551	0.0517136	unchanged	0.0356094	0.878498	unchanged	0.0452958	0.830037	up	0.366456	0.00603405
3110070M22Rik	67304	locus1of1	chr13:119487257-119488384:-	0.9249	1.2562	1.6884	2.3606	unchanged	-0.364887	0.31917	unchanged	-0.575013	0.0817718	unchanged	-0.469574	0.190915	unchanged	-0.6797	0.0170986
3110079O15Rik	73234	locus1of1	chr1:87470201-87475482:+	0.1269	0.2473	0	0.0284	unchanged	-0.301757	0.656506	NA	-0.0407131	NA	unchanged	0.450225	0.461075	unchanged	0.711268	0.182262
3110082I17Rik	73212	locus1of1	chr5:139359739-139460534:-	9.5194	9.6671	12.1397	12.8654	unchanged	0.0377648	0.839252	unchanged	-0.10467	0.513953	unchanged	-0.0873769	0.591307	unchanged	-0.229812	0.0575389
3110082J24Rik	433868	locus1of1	chr5:30103584-30106086:-	0.0127	0.0256	0	0	NA	-0.0402057	NA	NA	0	NA	NA	0.0146652	NA	NA	0.0940561	NA
3110099E03Rik	100043232	locus1of1	chr2:115493513-115512201:-	0.0043	0.0078	0.0088	0.021	NA	-0.0682933	NA	NA	-0.122967	NA	NA	-0.118388	NA	NA	-0.173061	NA
3200001D21Rik	71818	locus1of1	chr12:88365314-88377323:-	0.2185	0.2444	0.4327	0.3495	unchanged	-0.0686281	0.915779	unchanged	0.174168	0.771666	unchanged	-0.534117	0.276467	unchanged	-0.291321	0.540076
3300002I08Rik	69277	locus1of1	chr2:150310937-150362765:-	3.8346	4.1086	5.2995	5.2886	unchanged	-0.0457982	0.90703	unchanged	0.0142217	0.974275	unchanged	-0.24182	0.441317	unchanged	-0.1818	0.525869
3300002P13Rik	70230	locus1of1	chr7:3421665-3423445:-	0.0797	0.0643	0.1313	0.0684	unchanged	0.108216	0.894229	unchanged	0.242228	0.75297	unchanged	-0.114959	0.880249	unchanged	0.0190527	0.980123
3300005D01Rik	78512	locus1of1	chr17:5798657-5803242:+	0.0514	0.2803	0.1043	0.0445	down	-1.56099	0.00786978	unchanged	0.521892	0.502574	unchanged	-0.363722	0.646642	up	1.71916	0.00191573
3425401B19Rik	100504518	locus1of1	chr14:32659119-32685272:-	0.322	0.6709	1.4128	0.7403	unchanged	-0.402204	0.612878	unchanged	0.457701	0.571883	unchanged	-0.848416	0.219648	unchanged	0.0114884	0.988869
3632451O06Rik	67419	locus1of1	chr14:49682019-49783367:-	4.2789	2.0073	3.3491	1.2201	up	1.10182	6.97897e-06	up	1.43619	1.65691e-08	unchanged	0.517951	0.0668886	up	0.85233	0.000783446
3632454L22Rik	320606	locus1of1	chrX:135022422-135060336:-	0.101	0.1254	0.2507	0.4211	unchanged	-0.199165	0.707385	unchanged	-0.759447	0.0427752	unchanged	-0.874099	0.0273846	down	-1.43438	1.04773e-05
3830403N18Rik	70691	locus1of1	chrX:56136572-56153496:+	0.8857	0.6594	0.5952	0.9477	unchanged	0.333449	0.669543	unchanged	-0.44951	0.559935	unchanged	0.555481	0.433693	unchanged	-0.227478	0.755581
3830406C13Rik	218734	locus1of1	chr14:12284203-12303231:+	36.7281	33.1437	49.4065	45.3922	unchanged	0.208231	0.135219	unchanged	0.131655	0.417567	unchanged	-0.200946	0.161872	unchanged	-0.277522	0.0275488
3830408C21Rik	100040322	locus1of1	chr13:107022570-107033518:+	1.1595	1.442	2.2709	2.2823	unchanged	-0.238893	0.521723	unchanged	0.0285492	0.955678	unchanged	-0.730421	0.0170227	unchanged	-0.462979	0.117199
3830417A13Rik	70696	locus1of1	chrX:64173548-64178778:+	0.5931	0.7447	0.6736	0.1803	unchanged	-0.235467	0.654544	up	1.55665	0.000214245	unchanged	0.0733563	0.903675	up	1.86548	7.81292e-07
3830432H09Rik	320069	locus1of1	chr1:119529480-119536165:-	0.0068	0.0442	0.0445	0.0666	unchanged	-0.799822	0.241641	unchanged	-0.29981	0.73252	unchanged	-0.751456	0.283095	unchanged	-0.251444	0.743184
3930402G23Rik	665306	locus1of1	chr8:10924427-10928457:-	0.1945	0.1715	0.2607	0.2847	unchanged	0.188974	0.809195	unchanged	-0.159969	0.848512	unchanged	-0.100108	0.899767	unchanged	-0.44905	0.454642
4430402I18Rik	381218	locus1of1	chr19:28923064-28964154:-	2.45	2.4234	3.0764	3.4677	unchanged	0.0746484	0.843615	unchanged	-0.128242	0.720683	unchanged	-0.127769	0.707813	unchanged	-0.330659	0.206119
4631405J19Rik	433456	locus1of1	chr2:93029348-93033445:+	5.5988	8.8558	8.3572	8.9383	unchanged	-0.574409	0.0403744	unchanged	-0.0811283	0.850294	unchanged	-0.337265	0.293835	unchanged	0.156016	0.627761
4632404H12Rik	74034	locus1of1	chr3:89767511-89773400:-	2.9192	2.768	4.432	5.2567	unchanged	0.127844	0.660956	unchanged	-0.239904	0.368033	unchanged	-0.362227	0.132602	down	-0.729975	0.000255406
4632415L05Rik	70808	locus1of1	chr3:19894871-19898984:+	9.0282	8.9197	15.4509	15.847	unchanged	0.0720894	0.655813	unchanged	-0.0306591	0.873596	down	-0.546153	1.87667e-06	down	-0.648902	1.55339e-09
4632427E13Rik	666737	locus1of1	chr7:92740706-92741459:-	1.5525	2.3855	1.8266	2.4061	unchanged	-0.524908	0.175493	unchanged	-0.408524	0.354201	unchanged	0.0495287	0.929395	unchanged	0.165912	0.69002
4632428C04Rik	100043102	locus1of1	chr16:30008667-30021430:+	10.4383	17.0518	17.5051	19.8704	down	-0.633351	0.000165448	unchanged	-0.162581	0.476772	down	-0.51513	0.0040431	unchanged	-0.0443601	0.845835
4732416N19Rik	320737	locus1of1	chr6:148212288-148235663:+	0.3197	0.3373	0.5525	0.4974	unchanged	-0.0141453	0.987962	unchanged	0.00407199	0.996048	unchanged	-0.311797	0.675811	unchanged	-0.29358	0.658938
4732471J01Rik	654804	locus1of1	chr7:25376819-25566417:+	0.4887	0.7693	0.4978	0.9965	unchanged	-0.548493	0.141877	unchanged	-0.894043	0.0142002	unchanged	0.156608	0.750356	unchanged	-0.188941	0.64036
4732490B19Rik	319871	locus1of1	chr11:113203315-113209669:-	0.6212	0.0292	0.2966	0.1618	up	3.09339	1.15647e-10	unchanged	0.751313	0.208596	unchanged	1.06347	0.0428891	unchanged	-1.27861	0.0148792
4732491K20Rik	224523	locus1of1	chr17:12318853-12327250:+	1.3089	1.3863	1.5247	1.881	unchanged	-0.023046	0.952161	unchanged	-0.319072	0.271888	unchanged	0.0477762	0.895666	unchanged	-0.248249	0.337852
4831407H17Rik	77710	locus1of1	chr14:30458036-30463282:+	0.0415	0.0153	0.0266	0.0473	NA	0.373826	NA	NA	-0.25654	NA	NA	0.186874	NA	unchanged	-0.443492	0.499833
4831440E17Rik	320965	locus1of1	chr5:25499797-25504473:+	1.621	1.5103	2.1266	3.1076	unchanged	0.1473	0.690031	unchanged	-0.500462	0.0976309	unchanged	-0.174128	0.624589	down	-0.821889	0.00118676
4833411C07Rik	71624	locus1of1	chr8:10899922-10902334:+	0.2022	0.1214	0.59	0.7183	unchanged	0.497415	0.453058	unchanged	-0.431042	0.508086	unchanged	-0.871753	0.131741	down	-1.80021	0.00020573
4833412C05Rik	73904	locus1of1	chr7:67784538-67803496:-	0.129	0.4407	0.1671	0.1999	unchanged	-1.29215	0.0171557	unchanged	-0.152358	0.861596	unchanged	-0.0523698	0.951372	unchanged	1.08743	0.0339384
4833415N18Rik	73761	locus1of1	chr16:11779702-11781501:+	0.0755	0.0394	0.1097	0.0756	unchanged	0.34185	0.671556	NA	0.377543	NA	unchanged	-0.26315	0.751081	unchanged	-0.227457	0.764799
4833417C18Rik	73906	locus1of1	chr11:95858817-95861046:+	0.7348	0.7435	1.2573	1.1339	unchanged	0.0346859	0.956354	unchanged	0.080018	0.89839	unchanged	-0.442484	0.340041	unchanged	-0.397152	0.343439
4833418N02Rik	74597	locus1of1	chr17:87274886-87282814:-	3.3209	3.6479	4.9299	7.0554	unchanged	-0.0713778	0.813455	unchanged	-0.468366	0.0282555	unchanged	-0.363801	0.108521	down	-0.760789	3.22068e-05
4833419F23Rik	73915	locus1of1	chr18:4353547-4368945:+	0.6991	0.8901	1.4201	1.3353	unchanged	-0.255727	0.61487	unchanged	0.120436	0.832427	unchanged	-0.747339	0.0722589	unchanged	-0.371176	0.363414
4833420G17Rik	67392	locus1of1	chr13:119462759-119486117:+	32.5816	29.9292	50.982	46.1463	unchanged	0.181305	0.33647	unchanged	0.13613	0.515012	unchanged	-0.397964	0.0160848	down	-0.443139	0.0037353
4833422C13Rik	373852	locus1of1	chr13:91701665-91741872:-	0.3031	0.4222	0.7964	0.291	unchanged	-0.385519	0.17741	up	1.33714	1.6742e-08	down	-1.06073	1.48817e-05	up	0.661938	0.00672574
4833422M21Rik	75768	locus1of1	chr15:96231870-96254684:-	0.0962	0.0584	0.053	0.1439	unchanged	0.409991	0.600595	unchanged	-0.689168	0.352554	unchanged	0.451366	0.558019	unchanged	-0.647793	0.320985
4833423E24Rik	228151	locus1of1	chr2:85484092-85518935:-	0.2058	0.0932	0.6541	0.3316	unchanged	0.500707	0.511657	unchanged	0.533069	0.499672	unchanged	-0.774235	0.272892	unchanged	-0.741872	0.25547
4833427F10Rik	74601	locus1of1	chr17:35772450-35780687:+	0.0112	0.0345	0.0188	0.0083	NA	-0.392484	NA	NA	0.35873	NA	NA	-0.204161	NA	NA	0.547053	NA
4833427G06Rik	235345	locus1of1	chr9:51081313-51102078:-	0.1654	0	0.0184	0.0423	NA	0.386591	NA	NA	-0.0334783	NA	NA	0.317962	NA	NA	-0.102107	NA
4833428L15Rik	74602	locus1of1	chr9:45416626-45431232:-	0.0155	0.0069	0.0149	0.0124	NA	0.105733	NA	NA	0.101545	NA	NA	-0.0381692	NA	NA	-0.0423569	NA
4833439L19Rik	97820	locus1of1	chr13:54551218-54565382:-	663.431	780.805	613.317	481.516	unchanged	-0.174489	0.109688	up	0.350232	0.000565373	up	0.339466	0.000700664	up	0.864188	3.53914e-22
4921501E09Rik	74042	locus1of1	chr17:33064143-33068058:-	0	0	0	0	NA	NA	NA	NA	NA	NA	NA	NA	NA	NA	NA	NA
4921504A21Rik	70832	locus1of1	chr5:19202368-19226555:-	0.1702	0.1841	0.2924	0.4052	unchanged	-0.0485541	0.948606	unchanged	-0.426281	0.467629	unchanged	-0.418979	0.476249	unchanged	-0.796706	0.0842773
4921504E06Rik	70909	locus1of1	chr2:19462837-19553910:-	0	0.0043	0.0071	0.0008	NA	-0.0402057	NA	NA	0.0652059	NA	NA	-0.0610241	NA	NA	0.0443875	NA
4921507P07Rik	70821	locus1of1	chr6:50573304-50596590:-	4.0694	1.9912	7.6401	5.3491	up	1.04288	5.06942e-06	unchanged	0.513499	0.0470139	down	-0.677468	0.00517997	down	-1.20685	4.62928e-08
4921508D12Rik	70845	locus1of1	chr2:132424741-132452499:+	0	0	0	0.0015	NA	0	NA	NA	0.0241075	NA	NA	0	NA	NA	0.00714932	NA
4921509C19Rik	381393	locus1of1	chr2:151470542-151476151:-	0	0.0032	0	0	NA	-0.0402057	NA	NA	0	NA	NA	0	NA	NA	0.0606383	NA
4921509O07Rik	70917	locus1of1	chr13:113446288-113502844:-	0	0.0074	0	0.0006	NA	-0.078582	NA	NA	0.0263437	NA	NA	0	NA	NA	0.0827735	NA
4921511C10Rik	70924	locus1of1	chr3:79212919-79253913:+	0.0145	0.0065	0.0287	0.0129	NA	0.129578	NA	NA	0.272917	NA	NA	-0.230959	NA	NA	-0.0876201	NA
4921511C20Rik	245598	locus1of1	chrX:127394293-127395898:+	0	0	0	0	NA	NA	NA	NA	NA	NA	NA	NA	NA	NA	NA	NA
4921511I17Rik	70858	locus1of1	chr12:12351522-12392475:-	5.804	1.5642	6.0023	4.3586	up	1.85554	4.45285e-17	unchanged	0.446299	0.0909018	unchanged	0.18487	0.5369	down	-1.22438	5.79054e-08
4921511M17Rik	667256	locus1of4	chrX:154109633-154120685:-	0	0	0	0	NA	NA	NA	NA	NA	NA	NA	NA	NA	NA	NA	NA
4921511M17Rik	667256	locus2of4	chrX:154043986-154055039:-	0	0	0	0	NA	NA	NA	NA	NA	NA	NA	NA	NA	NA	NA	NA
4921511M17Rik	667256	locus3of4	chrX:154022780-154033827:-	0	0	0	0	NA	NA	NA	NA	NA	NA	NA	NA	NA	NA	NA	NA
4921511M17Rik	667256	locus4of4	chrX:154001590-154012640:-	0	0	0	0	NA	NA	NA	NA	NA	NA	NA	NA	NA	NA	NA	NA
4921513I03Rik	70874	locus1of1	chr10:120765732-120778886:+	0.0439	0.0823	0.0403	0.0611	unchanged	-0.446835	0.567483	unchanged	-0.230187	0.80177	unchanged	0.104851	0.908447	unchanged	0.321499	0.663595
4921515E04Rik	70886	locus1of1	chr15:18078137-18369627:-	0	0	0	0.0007	NA	0	NA	NA	0.0241075	NA	NA	0	NA	NA	0.00714932	NA
4921517D22Rik	70900	locus1of1	chr13:59687402-59694101:-	0.0027	0	0.0045	0.0035	NA	0.0365469	NA	NA	0.0391554	NA	NA	-0.0242425	NA	NA	-0.021634	NA
4921518K17Rik	78758	locus1of1	chr12:57585975-57618602:-	0.0025	0.0026	0	0.0075	NA	-0.00194831	NA	NA	-0.0817914	NA	NA	0.0106	NA	NA	-0.0692431	NA
4921524J17Rik	66714	locus1of1	chr8:85408759-85432841:-	16.1784	18.022	16.8319	17.7551	unchanged	-0.0909662	0.653552	unchanged	-0.0628683	0.783221	unchanged	0.162067	0.38113	unchanged	0.190165	0.238222
4921524L21Rik	70901	locus1of1	chr18:6603633-6638966:+	0	0	0	0	NA	NA	NA	NA	NA	NA	NA	NA	NA	NA	NA	NA
4921525O09Rik	74050	locus1of1	chr13:52096741-52124160:+	0.223	0.1598	0.4704	0.1923	NA	0.234111	NA	NA	0.61371	NA	NA	-0.412975	NA	NA	-0.0333759	NA
4921529L05Rik	320178	locus1of1	chr6:53978691-54017383:+	0.012	0.0114	0.0307	0.0095	NA	-0.00201581	NA	NA	0.0536421	NA	NA	0.0209905	NA	NA	0.0766484	NA
4921530L21Rik	66732	locus1of1	chr14:95881266-95882775:+	0	0	0	0.0135	NA	0	NA	NA	-0.0382643	NA	NA	0	NA	NA	-0.0578505	NA
4921531C22Rik	66730	locus1of1	chr2:179976853-179979013:+	4.3372	4.9134	6.2713	6.1018	unchanged	-0.118373	0.458807	unchanged	0.0631238	0.729982	unchanged	-0.311755	0.0226338	unchanged	-0.130258	0.343783
4921531P14Rik	70960	locus1of1	chr18:83292792-83325884:-	0	0	0	0	NA	NA	NA	NA	NA	NA	NA	NA	NA	NA	NA	NA
4921533I20Rik	664619	locus1of1	chr18:17234483-17235482:-	0	0	0	0	NA	NA	NA	NA	NA	NA	NA	NA	NA	NA	NA	NA
4921534H16Rik	66737	locus1of1	chr9:98003420-98012175:+	0.04	0.0449	0.0342	0.0378	unchanged	-0.065875	0.945303	unchanged	-0.252857	0.778458	unchanged	0.399562	0.613338	unchanged	0.21258	0.783948
4921536K21Rik	67430	locus1of1	chr11:3886088-3895126:-	0.9797	0.8717	0.8445	0.8851	unchanged	0.207094	0.577718	unchanged	-0.0119715	0.982075	unchanged	0.371927	0.283768	unchanged	0.152861	0.661739
4921539E11Rik	70941	locus1of1	chr4:103230445-103290863:-	0.0154	0.0088	0.0058	0.0027	NA	0.158093	NA	NA	0.107482	NA	NA	0.178724	NA	NA	0.128113	NA
4922502B01Rik	105243282	locus1of1	chr8:109145241-109249745:-	0	0	0	0	NA	NA	NA	NA	NA	NA	NA	NA	NA	NA	NA	NA
4922502D21Rik	381816	locus1of1	chr6:129322165-129331781:-	0.0073	0	0.0182	0.0011	NA	0.0365469	NA	NA	0.105454	NA	NA	-0.0637951	NA	NA	0.0051121	NA
4922502H24Rik	78136	locus1of1	chr13:101391871-101397580:-	0	0	0	0	NA	NA	NA	NA	NA	NA	NA	NA	NA	NA	NA	NA
4922502N22Rik	70962	locus1of1	chr6:139315597-139322576:-	0	0	0	0	NA	NA	NA	NA	NA	NA	NA	NA	NA	NA	NA	NA
4930401C15Rik	73803	locus1of1	chr10:25779314-25837437:-	0	0	0	0	NA	NA	NA	NA	NA	NA	NA	NA	NA	NA	NA	NA
4930401O10Rik	73816	locus1of1	chr11:71928471-71940122:-	0.2498	0.0872	0.814	0.3194	unchanged	0.927851	0.12906	unchanged	1.10408	0.0498856	unchanged	-1.1847	0.0332466	unchanged	-1.00848	0.0719749
4930401O12Rik	73924	locus1of1	chr13:31213410-31241086:-	0	0	0	0	NA	NA	NA	NA	NA	NA	NA	NA	NA	NA	NA	NA
4930402F06Rik	74854	locus1of1	chr2:35375562-35397174:-	0	0	0	0	NA	NA	NA	NA	NA	NA	NA	NA	NA	NA	NA	NA
4930402F11Rik	73796	locus1of1	chr7:69496094-69499689:+	0	0	0	0	NA	NA	NA	NA	NA	NA	NA	NA	NA	NA	NA	NA
4930402H24Rik	228602	locus1of1	chr2:130706200-130840145:-	21.5199	29.5581	24.4752	26.4886	unchanged	-0.391749	0.0154391	unchanged	-0.105277	0.634657	unchanged	0.0395857	0.866725	unchanged	0.326058	0.040452
4930402K13Rik	75775	locus1of1	chrX:9104562-9106342:+	0	0	0	0	NA	NA	NA	NA	NA	NA	NA	NA	NA	NA	NA	NA
4930404A05Rik	73820	locus1of1	chr16:52799508-52815744:-	0.3085	0.0169	0.0561	0.0047	unchanged	1.09043	0.0439335	NA	0.380041	NA	unchanged	0.815273	0.162412	unchanged	0.104883	0.877402
4930404H11Rik	73815	locus1of1	chr12:71540607-71556133:+	0.0873	0.2179	0.0579	0.3213	unchanged	-0.68256	0.337345	unchanged	-0.99932	0.148046	unchanged	0.0906517	0.921389	unchanged	-0.226108	0.76588
4930404I05Rik	67394	locus1of1	chr16:91011249-91016503:+	2.5432	4.0656	2.2584	2.6067	unchanged	-0.541709	0.186645	unchanged	-0.22306	0.675381	unchanged	0.403186	0.377961	unchanged	0.721835	0.0494694
4930404N11Rik	432479	locus1of1	chr10:81364024-81365820:-	15.0905	20.7987	24.9197	28.3802	unchanged	-0.386678	0.0709612	unchanged	-0.187138	0.47447	unchanged	-0.468124	0.0292943	unchanged	-0.268585	0.205253
4930405A10Rik	74896	locus1of1	chr14:22507174-22542798:-	0	0	0.0292	0	NA	0	NA	NA	0.117009	NA	NA	-0.099108	NA	NA	0	NA
4930405A21Rik	74846	locus1of1	chr2:156714539-156720909:-	1.0748	1.3354	1.4697	1.8663	unchanged	-0.236031	0.548728	unchanged	-0.299226	0.435956	unchanged	-0.208663	0.612927	unchanged	-0.271858	0.409783
4930405D11Rik	73922	locus1of1	chr11:90804691-90895152:+	0	0	0	0	NA	NA	NA	NA	NA	NA	NA	NA	NA	NA	NA	NA
4930405J17Rik	73811	locus1of1	chr10:20199247-20201854:-	0.0863	0.1038	0.0226	0.0324	NA	-0.0766627	NA	NA	-0.0179095	NA	NA	0.449466	NA	unchanged	0.50822	0.418552
4930405L22Rik	78106	locus1of1	chr5:45926822-45932409:-	0	0	0	0	NA	NA	NA	NA	NA	NA	NA	NA	NA	NA	NA	NA
4930405O22Rik	414079	locus1of1	chr17:63305446-63312973:-	0.1009	0.0858	0.0668	0.1463	unchanged	0.123524	0.894901	unchanged	-0.424484	0.606249	unchanged	0.262222	0.755136	unchanged	-0.285786	0.704082
4930406D18Rik	73806	locus1of1	chr3:100426405-100437754:+	0.0239	0.1075	0.0065	0.1172	NA	-0.556457	NA	NA	-0.637328	NA	NA	0.0753279	NA	unchanged	-0.00554294	0.994483
4930407G08Rik	77223	locus1of1	chr4:107953932-107960721:+	0.0122	0.057	0	0	NA	-0.136677	NA	NA	0	NA	NA	0.0118858	NA	NA	0.194397	NA
4930407I10Rik	328573	locus1of1	chr15:82059151-82066538:+	0.0059	0	0.003	0.0007	NA	0.118989	NA	NA	0.0613845	NA	NA	0.051452	NA	NA	-0.00615218	NA
4930407I19Rik	77198	locus1of1	chr10:66145296-66179514:+	0	0	0	0.0115	NA	0	NA	NA	0.000610622	NA	NA	0	NA	NA	-0.0166386	NA
4930412B13Rik	73938	locus1of1	chr2:117821928-117909136:+	0.0134	0	0.0035	0.0261	NA	0.125379	NA	NA	-0.120183	NA	NA	0.0427499	NA	NA	-0.202812	NA
4930412C18Rik	320152	locus1of1	chr4:9770585-9823411:+	1.1939	1.1335	2.8596	3.0973	unchanged	0.130855	0.682643	unchanged	-0.0664524	0.851659	down	-1.03657	2.43961e-06	down	-1.23388	2.08401e-09
4930412O13Rik	381347	locus1of1	chr2:9881246-9886767:+	0.3106	0.6179	1.5397	2.882	unchanged	-0.717537	0.166622	unchanged	-0.779446	0.141161	down	-1.64726	0.000353082	down	-1.70917	7.21202e-05
4930413E15Rik	74627	locus1of1	chr5:118952339-118961261:+	0	0	0	0.0202	NA	0	NA	NA	-0.0928352	NA	NA	0	NA	NA	-0.115755	NA
4930413F20Rik	71637	locus1of1	chr15:34675073-34679204:+	6.7184	7.3886	4.4681	4.1875	unchanged	-0.0737926	0.772078	unchanged	0.0638861	0.832057	up	0.838754	3.98552e-06	up	0.976433	2.24587e-09
4930413G21Rik	73951	locus1of1	chr7:122969058-122970459:-	16.4483	16.4511	28.2003	24.9183	unchanged	0.059372	0.799387	unchanged	0.173101	0.384921	down	-0.535666	0.000719882	down	-0.421938	0.00566796
4930413M19Rik	73889	locus1of1	chr14:50503769-50520943:+	0	0	0	0	NA	NA	NA	NA	NA	NA	NA	NA	NA	NA	NA	NA
4930414N06Rik	73894	locus1of1	chr19:44972117-44984550:-	0.1842	0.1728	0.0975	0.1916	unchanged	0.0643978	0.945881	unchanged	-0.510746	0.509982	unchanged	0.589524	0.411365	unchanged	0.0143804	0.986714
4930415L06Rik	245511	locus1of1	chrX:89930097-89932852:-	0	0	0	0	NA	NA	NA	NA	NA	NA	NA	NA	NA	NA	NA	NA
4930415O20Rik	73863	locus1of1	chr15:98571004-98589588:+	4.6513	3.1519	3.9215	4.8636	unchanged	0.601933	0.035742	unchanged	-0.311609	0.373596	unchanged	0.500793	0.106417	unchanged	-0.412749	0.149951
4930417O13Rik	73870	locus1of1	chr6:125265525-125273777:+	0.298	0.1995	3.1205	0.1653	NA	0.0882671	NA	NA	1.12483	NA	NA	-0.984751	NA	NA	0.0518076	NA
4930417O22Rik	73887	locus1of1	chr11:101952421-101960574:+	0.0247	0	0	0	NA	0.1133	NA	NA	0	NA	NA	0.0914178	NA	NA	0	NA
4930419G24Rik	73874	locus1of1	chr3:33024777-33088607:+	0	0.0163	0.0043	0.01	NA	-0.078582	NA	NA	0.0272375	NA	NA	-0.0524325	NA	NA	0.053387	NA
4930422M22Rik	73774	locus1of1	chr9:99299007-99304729:-	1.137	1.3973	1.8201	2.5342	unchanged	-0.233055	0.604597	unchanged	-0.521048	0.182395	unchanged	-0.352364	0.405791	unchanged	-0.640356	0.0526118
4930423M02Rik	73872	locus1of1	chr4:5632328-5642284:+	0	0	0.0387	0	NA	0	NA	NA	0.0783165	NA	NA	-0.0579135	NA	NA	0	NA
4930425K10Rik	73865	locus1of1	chr5:67933612-67943081:-	0	0	0.0061	0.0165	NA	0	NA	NA	0.0200795	NA	NA	-0.0543113	NA	NA	-0.0324024	NA
4930425L21Rik	75024	locus1of1	chr6:135658913-135683391:+	0.0196	0.0806	0.1031	0.0134	NA	-0.421873	NA	NA	0.442382	NA	NA	-0.371537	NA	unchanged	0.492718	0.38678
4930425O10Rik	74635	locus1of1	chr3:138711535-138726984:-	0	0.0071	0	0.0153	NA	-0.0402057	NA	NA	-0.0385676	NA	NA	0	NA	NA	-0.0221344	NA
4930426D05Rik	74644	locus1of1	chr18:21651565-21656107:+	50.4961	49.55	92.8044	99.8746	unchanged	0.0888996	0.74696	unchanged	-0.088555	0.756379	down	-0.638032	0.000962718	down	-0.815487	5.31491e-06
4930426L09Rik	74629	locus1of1	chr2:18998319-18999804:+	0.2981	0.5775	0.393	0.3711	unchanged	-0.710962	0.189886	unchanged	0.146388	0.851018	unchanged	-0.221631	0.749769	unchanged	0.635719	0.211986
4930428D20Rik	78110	locus1of1	chr16:69796141-69800381:-	0	0	0	0	NA	NA	NA	NA	NA	NA	NA	NA	NA	NA	NA	NA
4930428E07Rik	73867	locus1of1	chr12:38552809-38614521:-	0.0106	0.0208	0	0.0108	NA	-0.0402057	NA	NA	-0.0179104	NA	NA	0.0111344	NA	NA	0.0334297	NA
4930428G15Rik	73856	locus1of1	chr9:115336161-115341924:+	0.0106	0.1213	0.0327	0.0165	NA	-0.820308	NA	NA	0.222326	NA	NA	-0.285581	NA	unchanged	0.757053	0.178362
4930428O21Rik	654809	locus1of1	chr5:107698212-107703480:-	0.0066	0.0069	0.0655	0.0131	NA	-0.00186103	NA	NA	0.349444	NA	NA	-0.391398	NA	NA	-0.0400933	NA
4930429B21Rik	67576	locus1of1	chr3:32365489-32367438:+	1.1197	0.8152	0.9102	0.8297	unchanged	0.478894	0.16423	unchanged	0.163716	0.723381	unchanged	0.475864	0.187108	unchanged	0.160686	0.675863
4930429D17Rik	74624	locus1of1	chr5:103230375-103299029:-	0.103	0.1794	0.1036	0.123	unchanged	-0.509862	0.475693	unchanged	-0.0148934	0.98895	unchanged	-0.077392	0.931001	unchanged	0.417577	0.531397
4930429F11Rik	74622	locus1of1	chr17:79475624-79477885:-	0	0	0	0	NA	NA	NA	NA	NA	NA	NA	NA	NA	NA	NA	NA
4930429F24Rik	74633	locus1of1	chr9:79793641-79803235:+	12.923	4.3345	5.3291	3.0375	up	1.60158	1.38856e-22	up	0.781145	4.97168e-05	up	1.46351	6.28189e-18	up	0.643073	0.00039555
4930429H19Rik	100505025	locus1of1	chr7:73310380-73315193:+	0.0352	0.0203	0.0142	0.0253	NA	0.255233	NA	NA	-0.124531	NA	NA	0.350769	NA	unchanged	-0.0289947	0.970931
4930430A15Rik	67575	locus1of1	chr2:111193254-111229600:-	0	0	0	0	NA	NA	NA	NA	NA	NA	NA	NA	NA	NA	NA	NA
4930430F08Rik	68281	locus1of1	chr10:100572274-100589259:-	8.4276	6.9405	11.0258	9.5776	up	0.336777	0.00542376	unchanged	0.204905	0.139612	unchanged	-0.152236	0.288508	unchanged	-0.284108	0.0159857
4930430F21Rik	73784	locus1of1	chr15:31039126-31043331:+	0	0	0	0	NA	NA	NA	NA	NA	NA	NA	NA	NA	NA	NA	NA
4930430J02Rik	73772	locus1of1	chr9:57391070-57400364:+	0.1533	0.2389	0.2135	0.515	unchanged	-0.292073	0.730847	unchanged	-0.856535	0.234432	unchanged	-0.0186787	0.983917	unchanged	-0.58314	0.389878
4930431F12Rik	75783	locus1of1	chr5:44966201-44978805:+	0	0.0042	0	0.0007	NA	-0.0402057	NA	NA	0.0247991	NA	NA	0	NA	NA	0.0450771	NA
4930431P03Rik	73895	locus1of1	chr14:44954900-44961307:-	0.1068	0.0259	0.0991	0.0501	unchanged	1.1994	0.0538586	unchanged	0.629955	0.399229	unchanged	0.261136	0.75045	unchanged	-0.308307	0.673542
4930432J09Rik	73877	locus1of1	chr14:103977628-104027142:-	0.0631	0.0976	0.079	0.0542	unchanged	-0.401634	0.557168	unchanged	0.289482	0.71008	unchanged	0.034292	0.966567	unchanged	0.725408	0.194805
4930432K21Rik	74666	locus1of1	chr8:84148038-84172597:+	0.298	0.2713	0.581	0.4827	unchanged	0.152776	0.770781	unchanged	0.229298	0.622417	unchanged	-0.675092	0.0803507	unchanged	-0.59857	0.0937835
4930432M17Rik	619318	locus1of1	chr3:121670763-121682982:+	0	0.0499	0	0.0088	NA	-0.194809	NA	NA	-0.00679439	NA	NA	0	NA	NA	0.156575	NA
4930433B08Rik	73959	locus1of1	chr3:18468285-18480477:-	0	0.029	0.02	0.0051	NA	-0.078582	NA	NA	0.0560999	NA	NA	-0.0639406	NA	NA	0.0707414	NA
4930433I11Rik	243944	locus1of1	chr7:40987609-40994833:+	0	0	0.0022	0.0016	NA	0	NA	NA	0.0460655	NA	NA	-0.055247	NA	NA	-0.00735208	NA
4930433N12Rik	114673	locus1of1	chr9:3190269-3199813:-	0.0071	0.0063	0.0093	0.0249	NA	-0.00406908	NA	NA	-0.102833	NA	NA	-0.0664224	NA	NA	-0.165187	NA
4930434J06Rik	74667	locus1of1	chr14:71856709-71920438:+	0	0	0	0	NA	NA	NA	NA	NA	NA	NA	NA	NA	NA	NA	NA
4930435E12Rik	74663	locus1of1	chr16:38812205-38828749:-	0	0	0	0	NA	NA	NA	NA	NA	NA	NA	NA	NA	NA	NA	NA
4930438E09Rik	73977	locus1of1	chr14:67332042-67397742:-	0	0.013	0.0224	0.0107	NA	-0.0402057	NA	NA	0.0526312	NA	NA	-0.0904075	NA	NA	0.00242945	NA
4930440C22Rik	74689	locus1of1	chr1:94797442-94802472:+	0	0	0	0	NA	NA	NA	NA	NA	NA	NA	NA	NA	NA	NA	NA
4930440I19Rik	78158	locus1of1	chr2:78051177-78194430:+	0.0231	0.0092	0	0	NA	0.0749232	NA	NA	0	NA	NA	0.0890432	NA	NA	0.0531775	NA
4930441H08Rik	78156	locus1of1	chr7:71909695-71939191:+	0	0	0	0	NA	NA	NA	NA	NA	NA	NA	NA	NA	NA	NA	NA
4930441J16Rik	73962	locus1of1	chr2:74298940-74307717:-	0	0	0	0	NA	NA	NA	NA	NA	NA	NA	NA	NA	NA	NA	NA
4930442J19Rik	74660	locus1of1	chr2:151302039-151316003:+	0	0	0	0	NA	NA	NA	NA	NA	NA	NA	NA	NA	NA	NA	NA
4930442L01Rik	67583	locus1of1	chr3:96829826-96832070:-	0.0095	0	0	0	NA	0.0749232	NA	NA	0	NA	NA	0.0553878	NA	NA	0	NA
4930443O20Rik	74687	locus1of1	chr2:85073614-85086461:-	0.1023	0.2147	0.1819	0.1767	unchanged	-0.697878	0.281397	unchanged	-0.209028	0.80669	unchanged	-0.152064	0.855988	unchanged	0.336786	0.605675
4930444F02Rik	73968	locus1of1	chr10:18797299-18831930:-	0.0192	0.0239	0.0353	0.039	unchanged	-0.126931	0.891875	unchanged	-0.0208863	0.984964	unchanged	-0.347518	0.664628	unchanged	-0.241473	0.753592
4930444G20Rik	114671	locus1of1	chr10:22066309-22068079:-	0	0	0	0	NA	NA	NA	NA	NA	NA	NA	NA	NA	NA	NA	NA
4930444M15Rik	75789	locus1of1	chr14:76514558-76520855:-	0	0.0125	0.0105	0.005	NA	-0.122511	NA	NA	0.0835447	NA	NA	-0.140207	NA	NA	0.0658483	NA
4930444P10Rik	75799	locus1of1	chr1:16065979-16093325:-	0.0806	0.0317	0.0808	0.0531	unchanged	0.724118	0.3019	unchanged	0.480937	0.545223	unchanged	-0.0314737	0.971948	unchanged	-0.274655	0.714942
4930445N18Rik	73985	locus1of1	chr18:82855897-82859162:+	0.0908	0.1149	0.1553	0.0912	unchanged	-0.121082	0.896683	unchanged	0.168589	0.861561	unchanged	-0.0766429	0.933547	unchanged	0.213028	0.784642
4930447A16Rik	74892	locus1of1	chr15:37425554-37440644:+	0.0392	0.0163	0	0	NA	0.0365469	NA	NA	0	NA	NA	0.0530415	NA	NA	0.0556798	NA
4930447C04Rik	75801	locus1of1	chr12:72881109-72917765:-	0.0746	0.1194	0.2151	0.216	unchanged	-0.416621	0.55954	unchanged	-0.0372226	0.969049	unchanged	-0.884172	0.154579	unchanged	-0.504773	0.403052
4930447F24Rik	76873	locus1of1	chr9:108133718-108138567:+	3.1404	12.1503	1.4227	1.1722	down	-1.74008	1.90616e-08	unchanged	0.226845	0.653012	up	1.2224	0.000506143	up	3.18932	4.0396e-26
4930447J18Rik	73961	locus1of1	chr14:47898864-47944189:+	0.0139	0	0.0156	0	NA	0.0365469	NA	NA	0.0781672	NA	NA	-0.0218594	NA	NA	0	NA
4930447K03Rik	432745	locus1of1	chr13:34084155-34113272:-	0.1551	0.2983	0.4055	0.1387	unchanged	-0.562868	0.428899	unchanged	0.976507	0.144497	unchanged	-0.758342	0.265576	unchanged	0.781034	0.205452
4930447M23Rik	108871	locus1of1	chr2:19344317-19352251:+	0.0897	0.1379	0.1033	0.1507	unchanged	-0.400936	0.542857	unchanged	-0.268577	0.716072	unchanged	-0.104771	0.894442	unchanged	0.027588	0.96939
4930447N08Rik	71647	locus1of1	chr3:122795091-122801980:-	0.0169	0.0083	0.024	0.0135	NA	0.109629	NA	NA	0.223873	NA	NA	-0.155131	NA	NA	-0.0408872	NA
4930448C13Rik	73972	locus1of1	chr12:14996389-15050389:-	0	0	0	0	NA	NA	NA	NA	NA	NA	NA	NA	NA	NA	NA	NA
4930448F12Rik	73992	locus1of1	chr13:18084947-18100202:-	0	0	0	0.0019	NA	0	NA	NA	0.0241075	NA	NA	0	NA	NA	0.00714932	NA
4930448H16Rik	74872	locus1of1	chr5:143226992-143234748:+	0.0132	0.046	0.0075	0.0228	NA	-0.176704	NA	NA	0.013017	NA	NA	-0.0291579	NA	NA	0.160563	NA
4930448I06Rik	74897	locus1of1	chr1:41167560-41181252:-	0	0	0	0	NA	NA	NA	NA	NA	NA	NA	NA	NA	NA	NA	NA
4930448I18Rik	73965	locus1of1	chr5:50151333-50156092:+	0.0242	0	0.0184	0.0317	NA	0.158375	NA	NA	0.0383962	NA	NA	-0.035419	NA	NA	-0.155398	NA
4930448K20Rik	74662	locus1of1	chr4:9915965-9917397:-	0	0	0	0	NA	NA	NA	NA	NA	NA	NA	NA	NA	NA	NA	NA
4930449E01Rik	74864	locus1of1	chr14:105498788-105505628:+	0.0142	0.0144	0.0075	0.0174	NA	-0.00182941	NA	NA	0.0272375	NA	NA	-0.0140562	NA	NA	0.0150107	NA
4930449E18Rik	78120	locus1of1	chr19:57273960-57277052:+	0.0423	0.0465	0.0461	0.2195	NA	-0.0151405	NA	NA	-0.525662	NA	NA	-0.136832	NA	NA	-0.647354	NA
4930449I24Rik	67410	locus1of1	chr5:146502399-146505183:+	0	0	0.0122	0	NA	0	NA	NA	0.0783165	NA	NA	-0.0579135	NA	NA	0	NA
4930451G09Rik	74684	locus1of1	chr16:4964288-4978962:+	1.4059	1.6347	2.3129	2.6483	unchanged	-0.146127	0.50313	unchanged	-0.180725	0.381445	down	-0.465565	0.009213	down	-0.500163	0.00128375
4930451I11Rik	78118	locus1of1	chr7:126830474-126831496:-	0.1552	0.1142	0.0746	0.077	NA	0.172833	NA	NA	0.159636	NA	NA	0.287457	NA	unchanged	0.27426	0.699519
4930452A19Rik	71092	locus1of1	chr17:9750752-9775866:-	0	0	0	0	NA	NA	NA	NA	NA	NA	NA	NA	NA	NA	NA	NA
4930452B06Rik	74430	locus1of1	chr14:8431172-8666290:-	2.6902	6.6197	6.4746	18.2621	down	-1.15188	1.84601e-05	down	-1.37883	3.93409e-07	down	-0.993923	0.000452146	down	-1.22088	2.38921e-06
4930452G13Rik	73989	locus1of1	chr14:79702920-79712930:+	0.0158	0.0111	0.0264	0.0272	NA	0.0500342	NA	NA	0.00848657	NA	NA	-0.0707405	NA	NA	-0.112288	NA
4930452N14Rik	78112	locus1of1	chr1:154241521-154256906:-	0	0	0	0.0108	NA	0	NA	NA	-0.0168601	NA	NA	0	NA	NA	-0.0351555	NA
4930453H23Rik	100503481	locus1of1	chrX:21206580-21221665:-	0	0	0.0127	0.01	NA	0	NA	NA	0.0503362	NA	NA	-0.117205	NA	NA	-0.0649883	NA
4930453L07Rik	74688	locus1of1	chr8:9144669-9149050:+	0.008	0.0066	0.0099	0.0012	NA	-0.00182941	NA	NA	0.0665875	NA	NA	-0.0249164	NA	NA	0.0435006	NA
4930453N24Rik	67609	locus1of1	chr16:64766105-64770939:-	47.9873	44.4972	56.1369	46.0371	unchanged	0.172066	0.147193	unchanged	0.279159	0.0153136	unchanged	0.0167973	0.919528	unchanged	0.12389	0.29303
4930455B14Rik	74859	locus1of1	chr14:8666390-8673378:+	0	0.0197	0.0123	0.0339	NA	-0.139175	NA	NA	-0.0801951	NA	NA	-0.152267	NA	NA	-0.0932871	NA
4930455C13Rik	73990	locus1of1	chr10:21319088-21342055:-	0.2837	0.4347	0.4756	0.5766	unchanged	-0.442142	0.454004	unchanged	-0.13138	0.85895	unchanged	-0.523987	0.367652	unchanged	-0.213225	0.707682
4930455D15Rik	75795	locus1of1	chr18:32663642-32837287:-	0	0.0107	0.0773	0.0144	NA	-0.246922	NA	NA	0.433366	NA	NA	-0.675206	NA	unchanged	0.00508272	0.994064
4930455F16Rik	76397	locus1of1	chr16:4219912-4229116:-	0.0085	0	0	0.0018	NA	0.0365469	NA	NA	0.0247991	NA	NA	0.0184486	NA	NA	0.00670081	NA
4930455G09Rik	78917	locus1of1	chr4:142017898-142028995:+	0.5676	1.1059	1.1754	1.1477	unchanged	-0.75619	0.110214	unchanged	-0.137558	0.837627	unchanged	-0.500715	0.353155	unchanged	0.117917	0.82698
4930455H04Rik	74654	locus1of1	chr3:116968267-116984406:+	0.0319	0.0361	0.0101	0.0405	NA	-0.0288331	NA	NA	-0.30687	NA	NA	0.290648	NA	unchanged	0.012611	0.987703
4930455J16Rik	67585	locus1of1	chr13:58741074-58762311:-	0	0	0	0	NA	NA	NA	NA	NA	NA	NA	NA	NA	NA	NA	NA
4930456L15Rik	71650	locus1of1	chr4:103290959-103311832:+	0	0	0	0.0014	NA	0	NA	NA	0.0241075	NA	NA	0	NA	NA	0.00714932	NA
4930459C07Rik	74881	locus1of1	chr10:96226207-96248708:+	0.0081	0.0084	0.0118	0.0041	NA	-0.00182941	NA	NA	0.0464083	NA	NA	-0.0261648	NA	NA	0.022073	NA
4930459L07Rik	78163	locus1of1	chr5:58443240-58452998:-	0	0	0	0	NA	NA	NA	NA	NA	NA	NA	NA	NA	NA	NA	NA
4930461G14Rik	74879	locus1of1	chr9:58455173-58469623:+	0.0219	0.0389	0	0.0908	NA	-0.0746274	NA	NA	-0.32014	NA	NA	0.0680038	NA	NA	-0.177509	NA
4930463O16Rik	75804	locus1of1	chr10:84488293-84497676:+	0.0135	0.0084	0.0039	0.0255	NA	0.131793	NA	NA	-0.372339	NA	NA	0.165038	NA	NA	-0.339094	NA
4930465K10Rik	67640	locus1of1	chr18:77714184-77715445:+	0.1837	0.1497	0.1111	0.1138	unchanged	0.229027	0.7918	unchanged	0.0781904	0.939658	unchanged	0.468603	0.539083	unchanged	0.317766	0.661689
4930465M20Rik	74968	locus1of1	chr12:107723743-107735488:-	0	0	0.0197	0.0158	NA	0	NA	NA	0.0294555	NA	NA	-0.10451	NA	NA	-0.0732254	NA
4930467D21Rik	75814	locus1of1	chr5:97392417-97588126:+	0.0038	0	0	0	NA	0.0365469	NA	NA	0	NA	NA	0.0193272	NA	NA	0	NA
4930467E23Rik	626415	locus1of1	chr8:19729576-19753602:+	0	0.0107	0.009	0.0135	NA	-0.325773	NA	NA	-0.0221139	NA	NA	-0.317572	NA	NA	-0.0139129	NA
4930467K11Rik	74928	locus1of1	chr10:57478383-57486353:-	0.1053	0.144	0.1071	0.165	unchanged	-0.246271	0.776351	unchanged	-0.170198	0.85871	unchanged	-0.0879186	0.923607	unchanged	-0.0118455	0.988545
4930470G03Rik	105245359	locus1of1	chr13:21440471-21446830:+	0.1145	0.142	0.1442	0.2166	unchanged	-0.21576	0.737235	unchanged	-0.613799	0.258453	unchanged	0.0465481	0.948206	unchanged	-0.351491	0.484456
4930470H14Rik	75815	locus1of1	chr17:4044658-4082995:-	0	0	0	0	NA	NA	NA	NA	NA	NA	NA	NA	NA	NA	NA	NA
4930470O06Rik	75017	locus1of1	chr8:59825649-59844721:+	0	0	0	0	NA	NA	NA	NA	NA	NA	NA	NA	NA	NA	NA	NA
4930470P17Rik	67637	locus1of1	chr2:170579418-170602017:-	0.007	0.0086	0	0	NA	-0.00182941	NA	NA	0	NA	NA	0.0170115	NA	NA	0.0581673	NA
4930471C04Rik	78176	locus1of1	chr14:64099295-64104235:-	0	0	0.0052	0.0148	NA	0	NA	NA	0.0200795	NA	NA	-0.0543113	NA	NA	-0.0324024	NA
4930471G03Rik	74966	locus1of1	chr18:36106203-36109954:+	0	0	0	0	NA	NA	NA	NA	NA	NA	NA	NA	NA	NA	NA	NA
4930471M09Rik	75787	locus1of1	chr6:91430460-91440854:-	0.0587	0.0078	0.09	0.1216	unchanged	0.668823	0.337406	NA	-0.255771	NA	unchanged	-0.142513	0.870623	unchanged	-1.06711	0.0776636
4930473A02Rik	321014	locus1of1	chr2:130543791-130563749:-	0.82	1.1296	1.054	1.0929	unchanged	-0.363489	0.292779	unchanged	-0.0387454	0.939658	unchanged	-0.147962	0.726395	unchanged	0.176781	0.603203
4930473O22Rik	75025	locus1of1	chr10:97590984-97596931:-	0	0	0	0	NA	NA	NA	NA	NA	NA	NA	NA	NA	NA	NA	NA
4930474G06Rik	320624	locus1of1	chr18:28560164-28998176:+	0.0401	0.1772	0.0704	0.255	unchanged	-1.35053	0.0170054	unchanged	-1.13343	0.0604658	unchanged	-0.52607	0.455715	unchanged	-0.308967	0.629307
4930474H20Rik	74967	locus1of1	chr14:90126891-90269760:+	0	0	0	0	NA	NA	NA	NA	NA	NA	NA	NA	NA	NA	NA	NA
4930474M22Rik	74917	locus1of1	chr17:14389107-14398942:-	1.3617	5.6058	3.2925	8.3307	down	-1.76171	2.84688e-07	down	-1.22996	0.000740206	unchanged	-0.909748	0.0227706	unchanged	-0.378	0.325377
4930474N05Rik	218921	locus1of1	chr14:36094965-36096855:+	0	0	0	0	NA	NA	NA	NA	NA	NA	NA	NA	NA	NA	NA	NA
4930474N09Rik	67639	locus1of1	chr12:99161277-99162808:-	0.0218	0.0172	0.0606	0.0193	NA	0.0315045	NA	NA	0.20246	NA	NA	-0.172514	NA	NA	-0.0015587	NA
4930477N07Rik	74905	locus1of1	chr10:119320234-119331862:+	0	0	0	0.0048	NA	0	NA	NA	0.00856129	NA	NA	0	NA	NA	-0.00839692	NA
4930478L05Rik	75818	locus1of1	chr16:78560316-78564869:+	0.0259	0.0238	0.042	0.0944	unchanged	0.0674952	0.942824	unchanged	-0.544937	0.482894	unchanged	-0.204655	0.808635	unchanged	-0.817087	0.197415
4930478P22Rik	74429	locus1of1	chr5:35361553-35367677:+	0	0	0	0	NA	NA	NA	NA	NA	NA	NA	NA	NA	NA	NA	NA
4930479D17Rik	74925	locus1of1	chr6:146657218-146665403:+	0.5088	0.3898	0.3717	0.4409	unchanged	0.359222	0.555008	unchanged	-0.127977	0.867825	unchanged	0.445533	0.45605	unchanged	-0.0416665	0.9493
4930480E11Rik	74910	locus1of1	chrX:78369643-78371128:+	0	0	0	0	NA	NA	NA	NA	NA	NA	NA	NA	NA	NA	NA	NA
4930480G23Rik	74988	locus1of1	chr4:19979445-20005739:-	0.0223	0	0	0.0026	NA	0.1133	NA	NA	0.0172181	NA	NA	0.0900665	NA	NA	-0.00601493	NA
4930480K15Rik	78800	locus1of1	chr17:90861169-90867102:+	0	0	0	0	NA	NA	NA	NA	NA	NA	NA	NA	NA	NA	NA	NA
4930480K23Rik	75016	locus1of1	chr14:69732784-69767113:+	1.3163	2.0173	2.6369	3.9727	down	-0.542049	0.000923259	down	-0.54899	0.000613804	down	-0.790959	1.0036e-06	down	-0.7979	2.54017e-08
4930480M12Rik	74930	locus1of1	chr12:26211267-26240707:+	0	0	0.0259	0	NA	0	NA	NA	0.0783165	NA	NA	-0.0579135	NA	NA	0	NA
4930481A15Rik	74931	locus1of1	chr19:5406815-5422847:+	7.6742	6.1121	10.3262	11.637	unchanged	0.380859	0.105893	unchanged	-0.161707	0.58165	unchanged	-0.182114	0.510002	down	-0.72468	0.000397641
4930482G09Rik	75001	locus1of1	chr3:153147943-153152108:-	0	0	0.0172	0	NA	0	NA	NA	0.0783165	NA	NA	-0.0579135	NA	NA	0	NA
4930483J18Rik	67638	locus1of1	chr15:81190853-81192757:+	0.037	0.0562	0.1051	0.0335	unchanged	-0.165563	0.853608	NA	0.562044	NA	unchanged	-0.426419	0.57693	unchanged	0.301188	0.680181
4930483K19Rik	74953	locus1of1	chr10:76545871-76562226:-	0.0611	0.2216	0.1239	0.2308	unchanged	-1.10475	0.0731115	unchanged	-0.529798	0.479834	unchanged	-0.45588	0.547153	unchanged	0.11907	0.872274
4930483O08Rik	74970	locus1of1	chr7:133128251-133142457:+	0.0962	0.1146	0.1302	0.2441	unchanged	-0.147805	0.869349	unchanged	-0.436776	0.568917	unchanged	-0.34309	0.66082	unchanged	-0.632061	0.31281
4930484H19Rik	75813	locus1of1	chr10:126788851-126793710:-	0	0	0.0081	0.0282	NA	0	NA	NA	-0.137955	NA	NA	-0.085869	NA	NA	-0.221557	NA
4930486F22Rik	78170	locus1of1	chr10:86095854-86113585:+	0	0	0	0.0029	NA	0	NA	NA	0.0241075	NA	NA	0	NA	NA	0.00714932	NA
4930486I03Rik	75028	locus1of1	chr1:20356454-20392300:+	0	0	0	0	NA	NA	NA	NA	NA	NA	NA	NA	NA	NA	NA	NA
4930486L24Rik	214639	locus1of1	chr13:60842612-60864416:-	0.9709	0.4711	1.6946	0.6942	unchanged	0.946988	0.0347886	unchanged	1.1105	0.0129067	unchanged	-0.50127	0.316939	unchanged	-0.337754	0.504437
4930487D11Rik	78172	locus1of1	chr5:38344389-38349197:+	0.0572	0	0.0928	0	NA	0.0858641	NA	NA	0.160617	NA	NA	-0.0590647	NA	NA	0	NA
4930487H11Rik	74992	locus1of1	chr1:62790918-62794732:-	0.1924	0.4387	0.4017	0.8553	unchanged	-0.71326	0.279576	unchanged	-0.953927	0.142711	unchanged	-0.343568	0.653595	unchanged	-0.584235	0.344512
4930488B22Rik	74971	locus1of1	chr1:184712497-184718989:+	0	0	0	0.001	NA	0	NA	NA	0.0241075	NA	NA	0	NA	NA	0.00714932	NA
4930488L21Rik	75809	locus1of1	chr8:93811694-93813555:-	0	0.0183	0.0674	0.024	NA	-0.388438	NA	NA	0.234535	NA	NA	-0.710267	NA	unchanged	-0.0872939	0.900067
4930500F04Rik	70969	locus1of1	chr5:149847747-149864280:+	0	0	0	0	NA	NA	NA	NA	NA	NA	NA	NA	NA	NA	NA	NA
4930500L23Rik	74973	locus1of1	chr5:139523751-139541339:+	0	0	0	0.0067	NA	0	NA	NA	-0.00483128	NA	NA	0	NA	NA	-0.0224056	NA
4930502A04Rik	74951	locus1of1	chr9:68470902-68520200:-	14.2002	21.3856	15.1924	23.1304	unchanged	-0.5104	0.0415106	unchanged	-0.548524	0.0369851	unchanged	0.0908774	0.794542	unchanged	0.0527535	0.866505
4930502E09Rik	74995	locus1of1	chr11:84829178-84830868:+	0.1186	0.2172	0.1395	0.1892	unchanged	-0.414881	0.598381	unchanged	-0.173973	0.856352	unchanged	-0.0454093	0.960872	unchanged	0.195499	0.80116
4930502E18Rik	75013	locus1of1	chrX:53724831-53738222:+	0.5418	0.7172	0.0552	0.0428	unchanged	-0.280602	0.658298	unchanged	0.335975	0.6729	up	2.31388	6.42466e-06	up	2.93046	3.02088e-10
4930503B20Rik	75015	locus1of1	chr3:146646259-146651317:-	0.2442	0.3475	0.3597	0.4492	unchanged	-0.334525	0.590083	unchanged	-0.179278	0.797661	unchanged	-0.297717	0.642097	unchanged	-0.142471	0.808714
4930503E14Rik	74954	locus1of1	chr14:44163167-44171371:-	0	0.0677	0.119	0.2735	unchanged	-0.756483	0.268053	unchanged	-0.593726	0.4414	unchanged	-1.10576	0.0865948	unchanged	-0.942999	0.131036
4930503E24Rik	75030	locus1of1	chr10:124469074-124524488:+	0.0146	0.0076	0.0107	0.0108	NA	0.0838746	NA	NA	0.0484713	NA	NA	0.0232278	NA	NA	-0.0121755	NA
4930503F20Rik	218902	locus1of1	chr14:33808072-33811283:-	0.0087	0.0103	0.0826	0.0753	NA	-0.0165711	NA	NA	0.17077	NA	NA	-0.872032	NA	unchanged	-0.684691	0.26469
4930503H13Rik	74941	locus1of1	chrX:156539483-156540117:+	0	0	0	0	NA	NA	NA	NA	NA	NA	NA	NA	NA	NA	NA	NA
4930503L19Rik	269033	locus1of1	chr18:70453140-70472480:-	7.2834	13.9642	10.4822	5.5904	down	-0.835932	0.000731297	up	0.84589	0.00120867	unchanged	-0.260762	0.404979	up	1.42106	7.97447e-10
4930503O07Rik	74942	locus1of1	chr1:194212187-194222759:-	0	0.0208	0	0.0181	NA	-0.0402057	NA	NA	0.000452619	NA	NA	0	NA	NA	0.0192634	NA
4930504C09Rik	75076	locus1of1	chr15:69270533-69274718:+	0	0	0	0	NA	NA	NA	NA	NA	NA	NA	NA	NA	NA	NA	NA
4930504O13Rik	403200	locus1of1	chr11:58446143-58452966:-	0	0	0	0	NA	NA	NA	NA	NA	NA	NA	NA	NA	NA	NA	NA
4930505A04Rik	75087	locus1of1	chr11:30426006-30471829:-	0.4695	0.4765	1.1343	0.7172	unchanged	0.00805024	0.991302	unchanged	0.485088	0.305342	unchanged	-0.816129	0.0629498	unchanged	-0.339091	0.458525
4930505G20Rik	75088	locus1of1	chr14:115396551-115409552:-	0	0	0	0.0198	NA	0	NA	NA	0.000610622	NA	NA	0	NA	NA	-0.0166386	NA
4930505K13Rik	75073	locus1of1	chr7:120156115-120166001:+	0	0	0	0	NA	NA	NA	NA	NA	NA	NA	NA	NA	NA	NA	NA
4930505K14Rik	78015	locus1of1	chr5:148777963-148783080:+	0	0	0	0.0032	NA	0	NA	NA	0.0241075	NA	NA	0	NA	NA	0.00714932	NA
4930506A18Rik	75044	locus1of1	chr8:106282229-106335754:+	2.2659	2.3468	1.8946	1.7323	unchanged	-0.00620727	0.991406	unchanged	0.17502	0.720683	unchanged	0.356656	0.382898	unchanged	0.537883	0.113186
4930506C21Rik	75060	locus1of1	chr17:8293366-8311118:-	1.6008	3.3279	3.3898	4.2496	unchanged	-0.899832	0.015647	unchanged	-0.323677	0.494787	unchanged	-0.747345	0.0623863	unchanged	-0.171189	0.699722
4930507D05Rik	74706	locus1of1	chr10:62449160-62451353:+	0.3359	0.2039	0.2226	0.2057	unchanged	0.676228	0.126729	unchanged	0.0788651	0.910081	unchanged	0.744651	0.103448	unchanged	0.147288	0.781479
4930507D10Rik	75043	locus1of1	chr11:80850381-80858300:-	0	0	0	0.0043	NA	0	NA	NA	-0.00483128	NA	NA	0	NA	NA	-0.0224056	NA
4930509E16Rik	75115	locus1of1	chr9:72518250-72531858:-	0.109	0.2245	0.3662	0.1582	unchanged	-0.667683	0.300391	unchanged	0.649008	0.330948	unchanged	-0.872312	0.161886	unchanged	0.44438	0.472614
4930509G22Rik	105246071	locus1of1	chr16:11178176-11192292:+	1.416	1.0743	1.4082	1.2049	unchanged	0.448127	0.0723048	unchanged	0.208851	0.501554	unchanged	0.228568	0.434184	unchanged	-0.0107075	0.974756
4930509J09Rik	74693	locus1of1	chr3:73351206-73481651:-	0	0	0	0	NA	NA	NA	NA	NA	NA	NA	NA	NA	NA	NA	NA
4930509K18Rik	75819	locus1of1	chr4:40313232-40317719:+	0	0	0	0.0058	NA	0	NA	NA	0.000610622	NA	NA	0	NA	NA	-0.0166386	NA
4930511A02Rik	74712	locus1of1	chr12:11438233-11444812:+	0	0	0	0	NA	NA	NA	NA	NA	NA	NA	NA	NA	NA	NA	NA
4930511A08Rik	78178	locus1of1	chr6:94132923-94237442:-	0.7596	0.6048	0.8005	0.5929	unchanged	0.292711	0.696308	unchanged	0.21652	0.794812	unchanged	0.264011	0.728077	unchanged	0.187819	0.789485
4930511E03Rik	78773	locus1of1	chr6:94943834-94951545:+	0.0505	0.0136	0.0405	0.0385	unchanged	0.780485	0.255715	unchanged	-0.113804	0.909284	unchanged	0.383524	0.626208	unchanged	-0.510766	0.45663
4930511M06Rik	75084	locus1of1	chr18:57545361-57552397:-	0.6831	0.6049	0.6246	0.732	unchanged	0.234883	0.591675	unchanged	-0.161791	0.746068	unchanged	0.32767	0.437618	unchanged	-0.0690035	0.875787
4930512B01Rik	74724	locus1of1	chr12:69790344-69841880:+	0.886	1.007	1.8143	1.6113	unchanged	-0.10524	0.832489	unchanged	0.199764	0.649161	unchanged	-0.773347	0.0238395	unchanged	-0.468342	0.1597
4930512J16Rik	75131	locus1of1	chr6:89269511-89285725:-	0.0449	0.3486	0.0775	0.1644	down	-1.96366	0.000256985	unchanged	-0.609316	0.389904	unchanged	-0.375502	0.621953	unchanged	0.978842	0.0721255
4930512M02Rik	102631730	locus1of1	chr11:11589223-11627838:-	0	0	0	0	NA	NA	NA	NA	NA	NA	NA	NA	NA	NA	NA	NA
4930513D17Rik	75095	locus1of1	chr5:39461749-39603574:-	0.0096	0	0	0.0041	NA	0.0365469	NA	NA	-0.000327434	NA	NA	0.0169341	NA	NA	-0.0199402	NA
4930513N10Rik	319960	locus1of1	chr8:95806830-95821728:+	2.9477	2.092	2.7099	1.8474	up	0.547047	0.00319294	up	0.524381	0.00958419	unchanged	0.359287	0.0837975	unchanged	0.336621	0.0836109
4930513O06Rik	75125	locus1of1	chrX:139086243-139093403:+	0	0	0.0355	0	NA	0	NA	NA	0.117009	NA	NA	-0.099108	NA	NA	0	NA
4930515B02Rik	75128	locus1of1	chr4:140872693-140878057:+	0	0	0	0	NA	NA	NA	NA	NA	NA	NA	NA	NA	NA	NA	NA
4930515G01Rik	67642	locus1of1	chr5:114773733-114774983:-	1.5092	1.3447	1.4589	1.3176	unchanged	0.206503	0.569848	unchanged	0.109527	0.802691	unchanged	0.318295	0.359655	unchanged	0.221319	0.494696
4930515G16Rik	75070	locus1of1	chr6:67565234-67565699:-	0	0	0.0193	0.0906	NA	0	NA	NA	-0.0905891	NA	NA	-0.0811369	NA	NA	-0.169689	NA
4930515L03Rik	75069	locus1of1	chr2:16918678-17013726:-	0.0176	0	0.0093	0.1104	NA	0.04349	NA	NA	-0.156375	NA	NA	-0.0141407	NA	NA	-0.214005	NA
4930515L19Rik	75133	locus1of1	chrX:46267559-46328911:-	0	0	0	0	NA	NA	NA	NA	NA	NA	NA	NA	NA	NA	NA	NA
4930517E11Rik	74702	locus1of1	chr2:124123636-124129956:-	0	0	0	0	NA	NA	NA	NA	NA	NA	NA	NA	NA	NA	NA	NA
4930517M08Rik	75117	locus1of1	chr17:4634980-4637477:+	0	0	0.0478	0.0034	NA	0	NA	NA	0.0505096	NA	NA	-0.0595865	NA	NA	-0.00724743	NA
4930518J21Rik	75123	locus1of1	chr8:56465622-56484968:-	0	0.0318	0	0.0029	NA	-0.078582	NA	NA	0.0263437	NA	NA	0	NA	NA	0.0827735	NA
4930518P08Rik	71654	locus1of1	chr13:50753393-50765248:-	0	0	0	0	NA	NA	NA	NA	NA	NA	NA	NA	NA	NA	NA	NA
4930519D14Rik	75090	locus1of1	chr13:30615043-30624258:+	0	0	0	0	NA	NA	NA	NA	NA	NA	NA	NA	NA	NA	NA	NA
4930519F09Rik	114676	locus1of1	chr10:28921963-28923507:-	0	0.014	0	0.0032	NA	-0.078582	NA	NA	0.00378	NA	NA	0	NA	NA	0.0588329	NA
4930519F16Rik	75106	locus1of1	chrX:103232281-103256606:-	0	0	0	0	NA	NA	NA	NA	NA	NA	NA	NA	NA	NA	NA	NA
4930519F24Rik	108970	locus1of1	chr9:100022300-100034670:+	0	0	0	0	NA	NA	NA	NA	NA	NA	NA	NA	NA	NA	NA	NA
4930519G04Rik	67593	locus1of1	chr5:114853714-114883879:+	0.0113	0	0.0022	0.0024	NA	0.0749232	NA	NA	0.0340149	NA	NA	0.0241767	NA	NA	-0.0167316	NA
4930519H02Rik	75058	locus1of1	chr5:15863928-15883766:-	0	0	0	0	NA	NA	NA	NA	NA	NA	NA	NA	NA	NA	NA	NA
4930519K11Rik	78019	locus1of1	chr14:24004991-24005837:+	0	0.0259	0.0307	0.0264	NA	-0.0402057	NA	NA	0.0280106	NA	NA	-0.0633051	NA	NA	0.00491126	NA
4930519L02Rik	102636203	locus1of1	chr3:143030614-143040753:+	0	0	0	0	NA	NA	NA	NA	NA	NA	NA	NA	NA	NA	NA	NA
4930520O04Rik	75116	locus1of1	chr9:114368324-114377238:+	5.4123	2.6542	5.4864	5.5583	up	0.97224	0.0051601	unchanged	-0.0187948	0.975582	unchanged	0.185296	0.693626	unchanged	-0.805739	0.0186991
4930520P13Rik	75086	locus1of1	chr13:70232822-70248122:+	0	0.02	0	0	NA	-0.0402057	NA	NA	0	NA	NA	0	NA	NA	0.0606383	NA
4930521E06Rik	75066	locus1of1	chr1:44739675-44744949:-	0.0094	0.0615	0.0864	0.0313	NA	-0.581755	NA	NA	0.290635	NA	NA	-0.512517	NA	unchanged	0.359873	0.589534
4930522H14Rik	67646	locus1of1	chr4:109505332-109531297:-	0	0	0	0.0034	NA	0	NA	NA	0.00856129	NA	NA	0	NA	NA	-0.00839692	NA
4930522O17Rik	78180	locus1of1	chr4:53246196-53251120:+	0	0	0	0	NA	NA	NA	NA	NA	NA	NA	NA	NA	NA	NA	NA
4930523C07Rik	67647	locus1of1	chr1:160044380-160078586:+	18.9277	19.1333	20.9257	27.3174	unchanged	0.047304	0.796373	down	-0.372334	0.00414336	unchanged	0.0840004	0.61149	down	-0.335637	0.00541897
4930523O13Rik	74726	locus1of1	chr15:46435866-46496179:-	0	0	0	0	NA	NA	NA	NA	NA	NA	NA	NA	NA	NA	NA	NA
4930524B15Rik	67592	locus1of1	chr11:31965633-31979651:+	0.0059	0.0223	0.0168	0.0082	NA	-0.375633	NA	NA	0.249059	NA	NA	-0.287621	NA	NA	0.337072	NA
4930524B17Rik	74725	locus1of1	chr6:19247899-19278843:-	0	0	0	0	NA	NA	NA	NA	NA	NA	NA	NA	NA	NA	NA	NA
4930524C18Rik	75822	locus1of1	chr14:114831965-114861327:+	0.0087	0	0	0	NA	0.0749232	NA	NA	0	NA	NA	0.0553878	NA	NA	0	NA
4930524N10Rik	75071	locus1of1	chrX:154339225-154343392:-	0	0	0	0	NA	NA	NA	NA	NA	NA	NA	NA	NA	NA	NA	NA
4930524O05Rik	75096	locus1of1	chr19:10645694-10648053:-	0	0	0	0	NA	NA	NA	NA	NA	NA	NA	NA	NA	NA	NA	NA
4930524O08Rik	74700	locus1of1	chr9:89826519-89864028:+	0	0	0.0031	0.0077	NA	0	NA	NA	0.0341631	NA	NA	-0.0548025	NA	NA	-0.01881	NA
4930525C09Rik	78127	locus1of1	chr10:97714772-97753702:+	0	0	0	0	NA	NA	NA	NA	NA	NA	NA	NA	NA	NA	NA	NA
4930525D18Rik	75100	locus1of1	chr9:114341111-114364627:-	0.131	0.0379	0.1512	0.1286	unchanged	0.703202	0.319883	unchanged	-0.00615289	0.994725	unchanged	0.0992635	0.912606	unchanged	-0.610092	0.363516
4930525G20Rik	320163	locus1of1	chr13:67796594-67830985:-	5.1048	2.9287	6.1427	3.583	up	0.817944	0.00304785	unchanged	0.74697	0.011108	unchanged	-0.0417253	0.921699	unchanged	-0.112699	0.752262
4930526H09Rik	102636142	locus1of1	chr13:110882411-110903846:-	0	0	0	0	NA	NA	NA	NA	NA	NA	NA	NA	NA	NA	NA	NA
4930526I15Rik	75135	locus1of1	chr9:124423251-124424856:+	16.8649	18.626	22.3179	24.2662	unchanged	-0.0839058	0.564426	unchanged	-0.125016	0.376831	unchanged	-0.158595	0.230045	unchanged	-0.199705	0.0759445
4930526L06Rik	75138	locus1of1	chr19:11196817-11299884:+	0.0078	0.0094	0.0559	0.0459	NA	-0.00937988	NA	NA	0.071162	NA	NA	-0.312751	NA	NA	-0.23221	NA
4930527F14Rik	67651	locus1of1	chr14:45543710-45562876:+	0.0498	0.1008	0.0474	0.0963	unchanged	-0.338925	0.660956	NA	-0.252408	NA	unchanged	-0.0184328	0.98299	unchanged	0.0680841	0.930605
4930527G23Rik	78199	locus1of1	chr18:29442200-29466107:+	0	0	0.0222	0.0437	NA	0	NA	NA	-0.0454305	NA	NA	-0.0654792	NA	NA	-0.10908	NA
4930528A17Rik	67735	locus1of1	chr4:21846327-21848448:-	0.2246	0.2193	0.2058	0.216	unchanged	0.0797461	0.912587	unchanged	0.154111	0.833908	unchanged	0.0617965	0.932211	unchanged	0.136162	0.821077
4930528D03Rik	75223	locus1of1	chr13:59733650-59737470:+	0	0	0	0.0027	NA	0	NA	NA	0.00856129	NA	NA	0	NA	NA	-0.00839692	NA
4930528G23Rik	75831	locus1of1	chr6:148659978-148678000:-	0	0	0	0.001	NA	0	NA	NA	0.0241075	NA	NA	0	NA	NA	0.00714932	NA
4930528H21Rik	78034	locus1of1	chr6:4031841-4047584:-	0	0.0205	0.0261	0	NA	-0.0402057	NA	NA	0.0781672	NA	NA	-0.0602357	NA	NA	0.0581371	NA
4930528P14Rik	78193	locus1of1	chr2:115329266-115344280:-	0	0	0	0	NA	NA	NA	NA	NA	NA	NA	NA	NA	NA	NA	NA
4930529C04Rik	619677	locus1of1	chr3:91071662-91075192:+	0	0	0	0.003	NA	0	NA	NA	0.000610622	NA	NA	0	NA	NA	-0.0166386	NA
4930529K09Rik	75155	locus1of1	chr14:86245970-86262042:+	0	0	0.0229	0	NA	0	NA	NA	0.0783165	NA	NA	-0.0579135	NA	NA	0	NA
4930529L06Rik	78023	locus1of1	chr16:84679789-84685147:+	0	0	0	0.0056	NA	0	NA	NA	0.0241075	NA	NA	0	NA	NA	0.00714932	NA
4930532I03Rik	75833	locus1of1	chr10:106555195-106602480:-	0	0.0052	0	0	NA	-0.0402057	NA	NA	0	NA	NA	0	NA	NA	0.0606383	NA
4930532M18Rik	75233	locus1of1	chr1:154255689-154270416:+	0	0	0	0	NA	NA	NA	NA	NA	NA	NA	NA	NA	NA	NA	NA
4930533B01Rik	75166	locus1of1	chr2:113691053-113708550:-	0.1723	0.1822	0.2194	0.4394	unchanged	-0.0417563	0.965842	unchanged	-0.582428	0.441334	unchanged	-0.152593	0.860976	unchanged	-0.693264	0.276193
4930533N22Rik	75205	locus1of1	chr7:75030211-75075166:+	0	0	0	0	NA	NA	NA	NA	NA	NA	NA	NA	NA	NA	NA	NA
4930533P14Rik	75159	locus1of1	chr1:96612057-96662573:-	0	0	0	0	NA	NA	NA	NA	NA	NA	NA	NA	NA	NA	NA	NA
4930534H03Rik	102633753	locus1of1	chr10:91208494-91220619:-	0	0	0	0	NA	NA	NA	NA	NA	NA	NA	NA	NA	NA	NA	NA
4930539C22Rik	75208	locus1of1	chr3:134404143-134423635:-	0	0	0	0	NA	NA	NA	NA	NA	NA	NA	NA	NA	NA	NA	NA
4930539E08Rik	207819	locus1of1	chr17:28896395-28915324:-	0.4716	1.0879	1.0447	2.486	unchanged	-1.00282	0.015879	unchanged	-1.09729	0.0100645	unchanged	-0.800846	0.0737604	unchanged	-0.895316	0.0245923
4930539J05Rik	319587	locus1of1	chr3:135436221-135438665:-	1.8301	1.4514	2.5681	2.2133	unchanged	0.36446	0.363813	unchanged	0.18747	0.675606	unchanged	-0.233509	0.584466	unchanged	-0.410498	0.241183
4930539M17Rik	75149	locus1of1	chr3:9061964-9071076:+	0	0	0	0.0098	NA	0	NA	NA	-0.0279123	NA	NA	0	NA	NA	-0.0468729	NA
4930539N22Rik	75203	locus1of1	chr3:13597139-13652865:-	0	0.0089	0	0	NA	-0.0402057	NA	NA	0	NA	NA	0	NA	NA	0.0606383	NA
4930540M03Rik	78025	locus1of1	chr9:15619857-15641220:+	0	0	0	0.1257	NA	0	NA	NA	-0.16951	NA	NA	0	NA	NA	-0.197207	NA
4930542C21Rik	75175	locus1of1	chr16:38017323-38054526:+	0.009	0.0378	0.0094	0.0087	NA	-0.174747	NA	NA	0.063691	NA	NA	-0.050651	NA	NA	0.187787	NA
4930542D17Rik	75211	locus1of1	chr16:50590503-50654166:+	0.0316	0.0934	0.0608	0.0501	unchanged	-0.76439	0.271177	unchanged	-0.0905399	0.929967	unchanged	-0.154859	0.860252	unchanged	0.518991	0.452459
4930543E12Rik	75239	locus1of1	chr7:113100236-113142015:-	0.0056	0.0434	0.0063	0.0264	NA	-0.627084	NA	NA	-0.185978	NA	NA	-0.124278	NA	NA	0.316828	NA
4930543N07Rik	75187	locus1of1	chr7:138554242-138566994:+	0	0	0	0	NA	NA	NA	NA	NA	NA	NA	NA	NA	NA	NA	NA
4930544D05Rik	668433	locus1of1	chr11:70615894-70616890:+	0	0.0817	0.069	0.0693	NA	-0.35566	NA	NA	0.0697169	NA	NA	-0.35709	NA	unchanged	0.0682861	0.908197
4930544G11Rik	67653	locus1of1	chr6:65952571-65954014:+	0.0067	0.0166	0.0188	0.0131	NA	-0.092119	NA	NA	0.0922917	NA	NA	-0.159619	NA	NA	0.0247918	NA
4930544M13Rik	75161	locus1of1	chr13:114607228-114697822:+	0.0138	0	0	0	NA	0.0749232	NA	NA	0	NA	NA	0.0553878	NA	NA	0	NA
4930545E07Rik	75162	locus1of1	chr18:17568746-17580990:-	0	0	0	0	NA	NA	NA	NA	NA	NA	NA	NA	NA	NA	NA	NA
4930545H06Rik	75148	locus1of1	chr10:68319065-68321142:-	0	0	0	0	NA	NA	NA	NA	NA	NA	NA	NA	NA	NA	NA	NA
4930545L23Rik	78805	locus1of1	chr2:135169573-135215616:-	0.5683	0.0571	0.1651	0.0499	up	2.66434	1.79789e-08	unchanged	0.971132	0.107825	up	1.96404	6.2508e-05	unchanged	0.270831	0.684767
4930546C10Rik	78931	locus1of1	chr18:68889487-68951528:-	0.0037	0.0265	0.0289	0.0127	NA	-0.562997	NA	NA	0.397925	NA	NA	-0.650873	NA	unchanged	0.31005	0.645298
4930546K05Rik	78194	locus1of1	chr9:42182238-42209231:-	0.0032	0.0091	0.0049	0.0237	NA	-0.281815	NA	NA	-0.594975	NA	NA	-0.172809	NA	unchanged	-0.485969	0.443259
4930547E08Rik	78031	locus1of1	chr2:103804452-103810622:-	0.2847	0.4014	0.6853	0.6856	unchanged	-0.326718	0.653071	unchanged	0.065862	0.940997	unchanged	-0.826974	0.171754	unchanged	-0.434394	0.463163
4930547E14Rik	75145	locus1of1	chr16:59636945-59672993:+	0	0	0.0317	0.022	NA	0	NA	NA	0.0562265	NA	NA	-0.0912652	NA	NA	-0.0332092	NA
4930548G14Rik	75281	locus1of1	chr15:46623305-46639858:+	0	0	0	0	NA	NA	NA	NA	NA	NA	NA	NA	NA	NA	NA	NA
4930548H24Rik	67656	locus1of1	chr5:31485859-31488262:+	0.0252	0.0296	0.048	0.0616	unchanged	-0.0274723	0.977466	NA	-0.381941	NA	unchanged	-0.0385824	0.965007	unchanged	-0.393051	0.579447
4930548J01Rik	78043	locus1of1	chr17:4119446-4122102:-	0	0	0	0	NA	NA	NA	NA	NA	NA	NA	NA	NA	NA	NA	NA
4930548K13Rik	75360	locus1of1	chr4:26635820-26705449:-	0	0	0	0	NA	NA	NA	NA	NA	NA	NA	NA	NA	NA	NA	NA
4930549C15Rik	75243	locus1of1	chr12:26346710-26371748:+	0	0	0	0	NA	NA	NA	NA	NA	NA	NA	NA	NA	NA	NA	NA
4930549G23Rik	75286	locus1of1	chr18:67776033-67799943:-	0.8962	1.2817	1.3057	1.2579	unchanged	-0.354631	0.583622	unchanged	0.109667	0.893495	unchanged	-0.308817	0.643254	unchanged	0.155481	0.807577
4930550C14Rik	75311	locus1of1	chr9:53405286-53432803:+	0.9688	1.1882	0.982	1.304	unchanged	-0.227329	0.634105	unchanged	-0.349623	0.457341	unchanged	0.167877	0.745314	unchanged	0.0455825	0.923453
4930550C17Rik	75245	locus1of1	chr13:56222224-56243940:-	0	0	0	0	NA	NA	NA	NA	NA	NA	NA	NA	NA	NA	NA	NA
4930550L24Rik	75352	locus1of1	chrX:58911461-58920304:+	0	0.0177	0.0029	0.0011	NA	-0.116958	NA	NA	0.054815	NA	NA	-0.0522213	NA	NA	0.119552	NA
4930552N02Rik	75367	locus1of1	chr4:52814604-52828269:+	0	0	0	0	NA	NA	NA	NA	NA	NA	NA	NA	NA	NA	NA	NA
4930552P12Rik	77594	locus1of1	chr19:55640589-55702204:-	0.0346	0.0396	0.0394	0.0496	unchanged	-0.0725147	0.939734	unchanged	-0.323608	0.708351	unchanged	0.159856	0.856167	unchanged	-0.0912373	0.910659
4930553C11Rik	75315	locus1of1	chr11:39307703-39390225:-	0	0	0	0	NA	NA	NA	NA	NA	NA	NA	NA	NA	NA	NA	NA
4930553E22Rik	75247	locus1of1	chr16:84371143-84375505:+	0	0	0	0	NA	NA	NA	NA	NA	NA	NA	NA	NA	NA	NA	NA
4930553J12Rik	75351	locus1of1	chr16:88798892-88820892:+	0	0	0.0149	0	NA	0	NA	NA	0.0783165	NA	NA	-0.0579135	NA	NA	0	NA
4930554C24Rik	75253	locus1of1	chr9:84774398-84784351:+	0	0	0	0	NA	NA	NA	NA	NA	NA	NA	NA	NA	NA	NA	NA
4930554G24Rik	75280	locus1of1	chr11:14072103-14179041:-	0.005	0.0438	0.0686	0.0283	unchanged	-0.72303	0.272369	NA	0.431956	NA	unchanged	-0.794831	0.222678	unchanged	0.360154	0.605256
4930554H23Rik	77631	locus1of1	chr7:63344692-63444529:-	0	0	0.0056	0	NA	0	NA	NA	0.0783165	NA	NA	-0.0579135	NA	NA	0	NA
4930554I06Rik	75354	locus1of1	chr19:21104710-21105538:+	0.0165	0	0	0	NA	0.0365469	NA	NA	0	NA	NA	0.0193272	NA	NA	0	NA
4930555B11Rik	75279	locus1of1	chr2:57181831-57188257:+	0.0075	0.0066	0	0	NA	-0.00182941	NA	NA	0	NA	NA	0.0170115	NA	NA	0.0581673	NA
4930555B12Rik	78086	locus1of1	chrX:114926989-114928597:+	0	0	0	0	NA	NA	NA	NA	NA	NA	NA	NA	NA	NA	NA	NA
4930555G01Rik	108978	locus1of1	chr14:5050629-5059243:+	0	0	0	0.0008	NA	0	NA	NA	0.0241075	NA	NA	0	NA	NA	0.00714932	NA
4930555G21Rik	75252	locus1of1	chr13:53648585-53650081:+	0	0	0	0	NA	NA	NA	NA	NA	NA	NA	NA	NA	NA	NA	NA
4930555K05Rik	75361	locus1of1	chr13:73206091-73229100:-	0	0	0	0	NA	NA	NA	NA	NA	NA	NA	NA	NA	NA	NA	NA
4930555K19Rik	100418302	locus1of1	chr15:41173701-41175425:+	0	0.0055	0.0075	0.0019	NA	-0.0402057	NA	NA	0.0534493	NA	NA	-0.0617421	NA	NA	0.0319129	NA
4930556C24Rik	75310	locus1of1	chr16:85819211-85826772:+	0	0	0.0514	0	NA	0	NA	NA	0.0783165	NA	NA	-0.0579135	NA	NA	0	NA
4930556G01Rik	75332	locus1of1	chr4:30664596-30855744:+	0	0	0	0	NA	NA	NA	NA	NA	NA	NA	NA	NA	NA	NA	NA
4930556J02Rik	75349	locus1of1	chr14:61492688-61500382:+	0	0.0299	0	0	NA	-0.078582	NA	NA	0	NA	NA	0	NA	NA	0.0965436	NA
4930556L07Rik	75283	locus1of1	chr2:151747578-151751465:-	0	0	0	0.001	NA	0	NA	NA	0.0241075	NA	NA	0	NA	NA	0.00714932	NA
4930556M19Rik	75259	locus1of1	chr15:10714836-10790123:+	5.0325	4.4184	7.323	5.9383	unchanged	0.241483	0.341472	unchanged	0.313115	0.217201	unchanged	-0.320025	0.188221	unchanged	-0.248393	0.285756
4930556N09Rik	75301	locus1of1	chr10:97035768-97061059:+	0.0226	0.0085	0	0	NA	0.0365469	NA	NA	0	NA	NA	0.0530415	NA	NA	0.0556798	NA
4930556N13Rik	75285	locus1of1	chr11:88851604-88881395:+	0.1961	0.2095	0.161	0.2343	unchanged	-0.0143154	0.987962	unchanged	-0.283278	0.729923	unchanged	0.21241	0.794511	unchanged	-0.0565529	0.940511
4930557F10Rik	75322	locus1of1	chr13:23276204-23313407:-	0	0	0	0	NA	NA	NA	NA	NA	NA	NA	NA	NA	NA	NA	NA
4930557J02Rik	75357	locus1of1	chr5:34118740-34135339:+	0	0	0	0.0031	NA	0	NA	NA	0.00856129	NA	NA	0	NA	NA	-0.00839692	NA
4930557K07Rik	78202	locus1of1	chr6:125010176-125049853:-	6.1187	6.3986	7.8222	10.186	unchanged	-0.0146142	0.975034	unchanged	-0.303817	0.395376	unchanged	-0.178079	0.64322	unchanged	-0.467282	0.103429
4930558C23Rik	67654	locus1of1	chr3:95386458-95402841:-	0.0249	0	0	0.0144	NA	0.0749232	NA	NA	0.000309057	NA	NA	0.0530108	NA	NA	-0.0216033	NA
4930558F17Rik	75330	locus1of2	chr5:11109800-11126455:-	0	0	0	0	NA	NA	NA	NA	NA	NA	NA	NA	NA	NA	NA	NA
4930558F17Rik	75330	locus2of2	chr5:11664167-11680823:-	0	0	0	0	NA	NA	NA	NA	NA	NA	NA	NA	NA	NA	NA	NA
4930558G05Rik	75274	locus1of1	chrX:129051524-129067146:+	0	0	0	0	NA	NA	NA	NA	NA	NA	NA	NA	NA	NA	NA	NA
4930558J18Rik	75323	locus1of1	chr1:57359222-57377544:-	1.125	1.0492	0.5598	0.1471	unchanged	0.148192	0.765379	up	1.63708	3.6232e-05	up	1.16765	0.00155228	up	2.65653	1.08504e-14
4930558K02Rik	75368	locus1of1	chr1:161942089-161979636:-	0.0471	0.0865	0.02	0.0143	NA	-0.352447	NA	NA	0.129162	NA	NA	0.311499	NA	unchanged	0.793108	0.197733
4930559C10Rik	75295	locus1of1	chr12:93416457-93444823:-	0	0	0	0	NA	NA	NA	NA	NA	NA	NA	NA	NA	NA	NA	NA
4930562C15Rik	78809	locus1of1	chr16:4835416-4867691:+	0.5665	0.6998	0.7895	1.2365	unchanged	-0.217653	0.687031	unchanged	-0.596354	0.197892	unchanged	-0.183559	0.740179	unchanged	-0.562259	0.169867
4930562F07Rik	75255	locus1of1	chr1:160074735-160077985:-	0.6556	0.774	0.6929	0.8164	unchanged	-0.15605	0.830589	unchanged	-0.309684	0.649878	unchanged	0.2196	0.750676	unchanged	0.0659666	0.918149
4930563D23Rik	75328	locus1of1	chr16:92318763-92321441:-	0	0.0125	0.0224	0.0085	NA	-0.3447	NA	NA	0.312616	NA	NA	-0.552309	NA	NA	0.105007	NA
4930563E18Rik	75370	locus1of1	chr18:10706860-10711832:+	0.0802	0.0228	0.0606	0.1467	unchanged	0.726861	0.302989	unchanged	-0.526433	0.505423	unchanged	0.150909	0.865792	unchanged	-1.10238	0.07216
4930563E22Rik	75304	locus1of1	chr11:72215138-72218450:+	0.6675	0.5159	0.8459	1.0087	unchanged	0.417603	0.126497	unchanged	-0.208467	0.504445	unchanged	-0.143172	0.664628	down	-0.769243	0.000783122
4930563F08Rik	75369	locus1of1	chr5:131880269-131883768:+	0	0	0	0	NA	NA	NA	NA	NA	NA	NA	NA	NA	NA	NA	NA
4930563H07Rik	75347	locus1of1	chr6:48986616-48999616:-	0	0	0	0	NA	NA	NA	NA	NA	NA	NA	NA	NA	NA	NA	NA
4930563M20Rik	78213	locus1of1	chr8:116781712-116801412:-	0	0	0	0	NA	NA	NA	NA	NA	NA	NA	NA	NA	NA	NA	NA
4930563M21Rik	75258	locus1of1	chr9:55962589-55980932:-	0.1551	0.2526	0.3845	0.3911	unchanged	-0.380556	0.612705	unchanged	-0.309503	0.69823	unchanged	-0.416126	0.576065	unchanged	-0.345074	0.601982
4930564C03Rik	75341	locus1of1	chr17:44879704-44880885:-	0	0	0	0.0028	NA	0	NA	NA	0.00856129	NA	NA	0	NA	NA	-0.00839692	NA
4930564D02Rik	75269	locus1of1	chr3:105066844-105078806:+	0	0	0	0	NA	NA	NA	NA	NA	NA	NA	NA	NA	NA	NA	NA
4930565D16Rik	75309	locus1of1	chr3:84349376-84379921:-	0	0	0	0	NA	NA	NA	NA	NA	NA	NA	NA	NA	NA	NA	NA
4930565N06Rik	68306	locus1of1	chr16:36880519-36897189:-	1.2447	2.5646	1.8933	3.0344	unchanged	-0.800268	0.126979	unchanged	-0.546077	0.364294	unchanged	-0.306856	0.629527	unchanged	-0.0526652	0.935578
4930567H12Rik	75930	locus1of1	chr8:125584638-125616670:+	0	0.0191	0.0243	0.0533	NA	-0.232749	NA	NA	-0.203752	NA	NA	-0.331331	NA	NA	-0.302334	NA
4930567H17Rik	619303	locus1of1	chrX:70393901-70394740:-	0	0	0	0	NA	NA	NA	NA	NA	NA	NA	NA	NA	NA	NA	NA
4930567J20Rik	78221	locus1of1	chr16:71249904-71267176:+	0	0	0	0	NA	NA	NA	NA	NA	NA	NA	NA	NA	NA	NA	NA
4930567K12Rik	75845	locus1of1	chr7:92092206-92119511:-	0	0	0.0111	0.0013	NA	0	NA	NA	0.0636578	NA	NA	-0.0587933	NA	NA	0.0066939	NA
4930567K20Rik	78056	locus1of1	chr10:10751046-10758131:+	0	0	0	0	NA	NA	NA	NA	NA	NA	NA	NA	NA	NA	NA	NA
4930568D16Rik	75859	locus1of1	chr2:35354218-35367729:-	0	0	0.0116	0	NA	0	NA	NA	0.0783165	NA	NA	-0.0579135	NA	NA	0	NA
4930568E12Rik	78219	locus1of1	chr9:13091267-13105855:-	0	0	0	0	NA	NA	NA	NA	NA	NA	NA	NA	NA	NA	NA	NA
4930568G15Rik	75857	locus1of1	chr1:165066617-165091930:-	0	0.0197	0	0.0033	NA	-0.078582	NA	NA	0.0145691	NA	NA	0	NA	NA	0.0702817	NA
4930570G19Rik	329782	locus1of1	chr3:156546753-156561746:-	0.0285	0.0651	0.1046	0.1493	unchanged	-0.776269	0.186484	unchanged	-0.600443	0.312885	unchanged	-1.00811	0.0787776	unchanged	-0.832284	0.0931956
4930571K23Rik	75861	locus1of1	chr7:125368861-125371013:+	0	0	0	0	NA	NA	NA	NA	NA	NA	NA	NA	NA	NA	NA	NA
4930571O06Rik	78048	locus1of1	chr8:113517282-113550808:+	0	0	0	0	NA	NA	NA	NA	NA	NA	NA	NA	NA	NA	NA	NA
4930572K03Rik	75916	locus1of1	chr5:127170565-127184356:+	0.0209	0	0	0	NA	0.0749232	NA	NA	0	NA	NA	0.0553878	NA	NA	0	NA
4930572O03Rik	381715	locus1of1	chr5:15652288-15657059:-	0	0	0	0	NA	NA	NA	NA	NA	NA	NA	NA	NA	NA	NA	NA
4930572O13Rik	75862	locus1of1	chr14:25139795-25143241:-	4.0008	1.1542	3.6832	1.7889	up	1.51188	0.00105019	unchanged	0.911663	0.0840834	unchanged	0.246488	0.697809	unchanged	-0.353734	0.526398
4930573O16Rik	78049	locus1of1	chr2:52291002-52315240:+	0	0	0	0	NA	NA	NA	NA	NA	NA	NA	NA	NA	NA	NA	NA
4930577N17Rik	67746	locus1of1	chr3:51276761-51278407:+	1.7804	1.7667	2.372	2.0187	unchanged	0.0616749	0.834642	unchanged	0.256783	0.261337	unchanged	-0.204815	0.386829	unchanged	-0.00970657	0.971496
4930578C19Rik	75905	locus1of1	chrX:18414881-18461397:-	2.2841	8.3276	3.3522	3.5434	down	-1.77394	4.75623e-30	unchanged	-0.0719269	0.791987	unchanged	-0.330242	0.10336	up	1.37177	3.80615e-19
4930578E11Rik	78058	locus1of1	chr18:29396716-29496416:-	0.0246	0.0251	0.1638	0.192	unchanged	0.0559888	0.95343	unchanged	-0.273166	0.732693	unchanged	-1.47526	0.0139239	down	-1.80441	0.000856892
4930578I06Rik	67750	locus1of1	chr14:63971122-63987780:-	0.042	0.1826	0.0894	0.107	unchanged	-0.935723	0.159469	unchanged	-0.110262	0.912234	unchanged	-0.251953	0.764253	unchanged	0.573509	0.400035
4930578M01Rik	75951	locus1of1	chr15:98985965-98989281:+	0.423	0.721	0.7735	0.9464	unchanged	-0.551521	0.346129	unchanged	-0.119916	0.87902	unchanged	-0.596547	0.312288	unchanged	-0.164942	0.789623
4930578N18Rik	78215	locus1of1	chr16:76122613-76156086:+	0	0	0.0088	0	NA	0	NA	NA	0.0770168	NA	NA	-0.0565301	NA	NA	0	NA
4930579F01Rik	67741	locus1of1	chr3:138164135-138186713:-	0	0.0809	0.1445	0.0796	unchanged	-1.22785	0.0505622	unchanged	0.424214	0.607941	unchanged	-1.58449	0.0102078	unchanged	0.0675784	0.934289
4930579G18Rik	75913	locus1of1	chr14:54650511-54655100:+	7.7583	9.6144	9.7931	12.7568	unchanged	-0.242915	0.548895	unchanged	-0.356525	0.36955	unchanged	-0.101058	0.826558	unchanged	-0.214668	0.564872
4930579G24Rik	75939	locus1of1	chr3:79629079-79632819:+	16.5091	13.6466	7.6052	3.6895	unchanged	0.328592	0.256548	up	0.9882	0.000124911	up	1.30079	6.9007e-08	up	1.9604	6.88832e-18
4930579H20Rik	75855	locus1of1	chr10:27389866-27397225:+	0.0056	0	0	0	NA	0.0365469	NA	NA	0	NA	NA	0.0193272	NA	NA	0	NA
4930579J19Rik	75854	locus1of1	chr13:38460241-38461793:-	0	0	0.0548	0	NA	0	NA	NA	0.0783165	NA	NA	-0.0579135	NA	NA	0	NA
4930579K19Rik	75881	locus1of1	chr9:98562460-98563611:-	1.9061	1.7925	2.4173	3.2296	unchanged	0.127113	0.742123	unchanged	-0.375929	0.238563	unchanged	-0.11816	0.759072	unchanged	-0.621202	0.0160647
4930579P08Rik	75878	locus1of1	chr10:116729253-116739760:+	0	0.0316	0.0037	0.0171	NA	-0.251987	NA	NA	-0.0296551	NA	NA	-0.0829664	NA	NA	0.139365	NA
4930581F22Rik	78934	locus1of1	chr9:35116728-35130922:+	1.6103	2.271	2.4255	2.6781	unchanged	-0.418683	0.137359	unchanged	-0.103762	0.788419	unchanged	-0.37579	0.209519	unchanged	-0.0608693	0.853506
4930583I09Rik	78057	locus1of1	chr17:64832524-64836071:-	0	0	0	0	NA	NA	NA	NA	NA	NA	NA	NA	NA	NA	NA	NA
4930583K01Rik	67745	locus1of1	chr7:118243907-118245551:+	0.0989	0.1343	0.2401	0.1206	unchanged	-0.19242	0.829919	unchanged	0.440823	0.576742	unchanged	-0.452413	0.552487	unchanged	0.18083	0.812272
4930583P06Rik	75946	locus1of1	chr2:124217679-124222358:-	0	0.0328	0	0	NA	-0.078582	NA	NA	0	NA	NA	0	NA	NA	0.0965436	NA
4930584F24Rik	75942	locus1of1	chr5:26460070-26493314:-	0	0	0	0	NA	NA	NA	NA	NA	NA	NA	NA	NA	NA	NA	NA
4930586N03Rik	75887	locus1of1	chr13:23313525-23385799:+	0	0	0	0	NA	NA	NA	NA	NA	NA	NA	NA	NA	NA	NA	NA
4930587E11Rik	75893	locus1of1	chr6:102266100-102336676:+	0.0186	0.0122	0.0145	0.036	NA	0.127578	NA	NA	-0.172774	NA	NA	0.0360268	NA	NA	-0.264325	NA
4930590J08Rik	381798	locus1of1	chr6:91904233-91950725:+	0.0787	0.0866	0.1264	0.1522	unchanged	-0.0478479	0.957417	unchanged	-0.157009	0.855836	unchanged	-0.339662	0.640636	unchanged	-0.448823	0.468561
4930590L20Rik	75910	locus1of1	chr1:140570176-140656402:-	0	0.0157	0	0	NA	-0.0402057	NA	NA	0	NA	NA	0	NA	NA	0.0606383	NA
4930591A17Rik	68175	locus1of1	chr2:179414936-179416880:+	0	0.0118	0	0	NA	-0.0402057	NA	NA	0	NA	NA	0	NA	NA	0.0606383	NA
4930591E09Rik	75877	locus1of1	chr10:38175774-38181903:+	0	0	0	0	NA	NA	NA	NA	NA	NA	NA	NA	NA	NA	NA	NA
4930592A05Rik	75880	locus1of1	chr15:33593881-33653436:-	0.1123	0.2178	0.1002	0.1884	unchanged	-0.523972	0.480728	unchanged	-0.588617	0.444173	unchanged	0.267999	0.749904	unchanged	0.203354	0.789882
4930592I03Rik	75853	locus1of1	chr18:82918405-82920560:-	0.0081	0.127	0.0433	0.067	unchanged	-0.768534	0.191198	NA	-0.117004	NA	unchanged	-0.278124	0.689943	unchanged	0.373406	0.55383
4930593A02Rik	71301	locus1of1	chr3:58692589-58788524:+	0.0871	0.172	0.3255	0.1266	unchanged	-0.466328	0.545099	unchanged	0.487466	0.54232	unchanged	-0.59231	0.422635	unchanged	0.361484	0.616255
4930593C16Rik	78060	locus1of1	chr9:120924455-120930802:-	0	0	0.0221	0.0029	NA	0	NA	NA	0.0636578	NA	NA	-0.0587933	NA	NA	0.0066939	NA
4930594C11Rik	77633	locus1of1	chr1:37485851-37488605:-	0.0276	0.0349	0.0589	0.0358	unchanged	-0.114058	0.90176	unchanged	0.306143	0.721611	unchanged	-0.383814	0.621581	unchanged	0.0363866	0.965826
4930594O21Rik	75947	locus1of1	chr3:37609891-37615276:+	0.0101	0	0	0	NA	0.0365469	NA	NA	0	NA	NA	0.0193272	NA	NA	0	NA
4930595D18Rik	78062	locus1of1	chr12:111159850-111184491:-	0.0098	0.0445	0.0743	0.0426	NA	-0.327334	NA	NA	0.258867	NA	NA	-0.532927	NA	NA	0.0532739	NA
4930595M18Rik	245492	locus1of1	chrX:81419575-81458122:-	0	0	0	0	NA	NA	NA	NA	NA	NA	NA	NA	NA	NA	NA	NA
4930596D02Rik	239036	locus1of1	chr14:35809486-35811978:-	0	0	0	0	NA	NA	NA	NA	NA	NA	NA	NA	NA	NA	NA	NA
4930596I21Rik	78229	locus1of1	chr1:138977657-138979246:+	0.0833	0.0427	0.0688	0.041	NA	0.264161	NA	NA	0.221862	NA	NA	0.0756894	NA	NA	0.0333899	NA
4930597A21Rik	75389	locus1of1	chr11:44586317-44591229:+	0.0165	0.0542	0	0.0394	NA	-0.259822	NA	NA	-0.16757	NA	NA	0.0263899	NA	NA	0.118642	NA
4930597G03Rik	75377	locus1of1	chr14:51317335-51345489:-	0	0	0	0	NA	NA	NA	NA	NA	NA	NA	NA	NA	NA	NA	NA
4930598F16Rik	75381	locus1of1	chr1:95701184-95716518:-	0	0	0	0	NA	NA	NA	NA	NA	NA	NA	NA	NA	NA	NA	NA
4930599N23Rik	75379	locus1of1	chr6:39118473-39148312:+	1.2209	1.6216	1.3976	2.2076	unchanged	-0.327933	0.421902	unchanged	-0.518366	0.183667	unchanged	-0.0679462	0.895434	unchanged	-0.25838	0.485511
4931402G19Rik	70933	locus1of1	chr2:120455698-120469367:-	0.1037	0.129	0.1442	0.1762	unchanged	-0.177824	0.825534	unchanged	-0.236382	0.762915	unchanged	-0.208727	0.786442	unchanged	-0.267285	0.677858
4931403E22Rik	70942	locus1of1	chr19:26768801-26823907:-	1.3573	2.2763	1.7884	1.9847	unchanged	-0.595543	0.194874	unchanged	-0.122418	0.852271	unchanged	-0.174269	0.768397	unchanged	0.298857	0.525248
4931403G20Rik	70934	locus1of1	chr12:69843686-69853671:+	0.3589	0.4177	0.6015	0.499	unchanged	-0.135406	0.837958	unchanged	0.0902552	0.89993	unchanged	-0.311005	0.58812	unchanged	-0.0853437	0.880478
4931406B18Rik	74054	locus1of1	chr7:43492044-43505938:-	0.0065	0	0	0.0004	NA	0.1133	NA	NA	0.0277221	NA	NA	0.0907138	NA	NA	0.00513637	NA
4931406C07Rik	70984	locus1of1	chr9:15283337-15306448:-	100.261	66.3809	97.7683	107.928	up	0.647318	2.75252e-07	unchanged	-0.131638	0.452848	unchanged	0.257947	0.0815369	down	-0.52101	3.72577e-05
4931406H21Rik	77592	locus1of1	chr14:25586804-25590661:+	0.0286	0.0669	0.0243	0.0529	unchanged	-0.693689	0.326089	unchanged	-0.513212	0.515037	unchanged	0.125028	0.888246	unchanged	0.305505	0.676141
4931406P16Rik	233103	locus1of1	chr7:34236714-34285609:-	39.7078	59.6311	45.8691	41.8743	down	-0.523463	8.01188e-09	unchanged	0.137132	0.25079	unchanged	0.0177242	0.90552	up	0.67832	1.45855e-14
4931408C20Rik	210940	locus1of1	chr1:26681801-26687460:-	0.0103	0	0.0142	0.0011	NA	0.375479	NA	NA	0.415344	NA	NA	-0.0731636	NA	NA	-0.0332982	NA
4931408D14Rik	77059	locus1of1	chr19:37258426-37264095:-	0.9606	0.9915	0.9245	2.8561	unchanged	0.0117917	0.985187	down	-1.47802	9.87797e-05	unchanged	0.266577	0.599762	down	-1.22324	0.000616501
4931409K22Rik	231045	locus1of1	chr5:24543434-24555469:-	0	0.0091	0.0014	0.0072	NA	-0.135015	NA	NA	-0.0385683	NA	NA	-0.0591872	NA	NA	0.0372597	NA
4931414P19Rik	74359	locus1of1	chr14:54583663-54605908:-	5.3944	5.3944	6.653	6.5522	unchanged	0.0670749	0.716359	unchanged	0.0325128	0.880131	unchanged	-0.0820506	0.645852	unchanged	-0.116613	0.432284
4931417E11Rik	66740	locus1of1	chr6:73468573-73469667:-	0	0	0	0	NA	NA	NA	NA	NA	NA	NA	NA	NA	NA	NA	NA
4931419H13Rik	70970	locus1of1	chr3:55055242-55084002:+	0.0252	0.038	0.0146	0	NA	-0.0967704	NA	NA	0.201132	NA	NA	0.0872781	NA	NA	0.38518	NA
4931420L22Rik	70972	locus1of1	chr16:71131076-71139029:+	0	0	0	0	NA	NA	NA	NA	NA	NA	NA	NA	NA	NA	NA	NA
4931423N10Rik	70981	locus1of1	chr2:23207476-23267129:+	0.0193	0.0099	0.0789	0.0592	unchanged	0.215768	0.79837	NA	0.156864	NA	unchanged	-0.645251	0.355621	unchanged	-0.704156	0.266649
4931428F04Rik	74356	locus1of1	chr8:105280409-105289528:-	3.7395	4.2373	4.3959	3.7555	unchanged	-0.123598	0.637192	unchanged	0.231453	0.348793	unchanged	-0.0100562	0.972986	unchanged	0.344994	0.0841427
4931428L18Rik	70988	locus1of1	chr1:31141078-31222656:-	0	0	0.1023	0.0046	NA	0	NA	NA	0.214819	NA	NA	-0.2405	NA	NA	-0.0230408	NA
4931429L15Rik	74361	locus1of1	chr9:46303361-46319986:-	0.0272	0.0097	0.0548	0.0319	unchanged	0.459562	0.537793	NA	0.220473	NA	unchanged	-0.241931	0.771315	unchanged	-0.481021	0.479424
4931429P17Rik	70971	locus1of1	chr13:47960330-48018608:-	0.01	0.01	0.0045	0.0115	NA	-0.00785516	NA	NA	-0.0128078	NA	NA	0.0177065	NA	NA	0.0127538	NA
4931430N09Rik	74363	locus1of1	chr6:118880158-118885543:+	0.0191	0.0044	0.0388	0.0311	NA	0.38443	NA	NA	-0.0678531	NA	NA	-0.130946	NA	unchanged	-0.583229	0.343259
4931431B13Rik	70973	locus1of1	chr7:128192050-128203328:-	0	0	0.0095	0	NA	0	NA	NA	0.0770168	NA	NA	-0.0565301	NA	NA	0	NA
4931431C16Rik	74364	locus1of1	chr5:35581227-35588763:-	0.0031	0.0147	0.0308	0.0154	NA	-0.453968	NA	NA	0.181261	NA	NA	-0.602657	NA	unchanged	0.0325716	0.96843
4931440F15Rik	216622	locus1of1	chr11:29822395-29825668:-	0.1436	0.0665	0.1183	0.0514	unchanged	0.882673	0.120819	unchanged	0.911837	0.135138	unchanged	0.39816	0.551925	unchanged	0.427324	0.490159
4931440J10Rik	71000	locus1of1	chr14:62760501-62830126:+	0.0891	0.0728	0.2789	0.4155	unchanged	0.224047	0.793535	unchanged	-0.425727	0.554222	unchanged	-0.936929	0.142628	down	-1.5867	0.0031889
4931440P22Rik	71004	locus1of1	chr3:65527485-65529414:-	0.6669	0.554	0.8557	0.9942	unchanged	0.305739	0.372787	unchanged	-0.215895	0.545431	unchanged	-0.110049	0.783982	unchanged	-0.631683	0.0180497
4932411N23Rik	237029	locus1of1	chrX:126812462-126834004:-	0	0	0	0	NA	NA	NA	NA	NA	NA	NA	NA	NA	NA	NA	NA
4932412D23Rik	75722	locus1of1	chr16:42725702-42875762:-	0.0017	0.002	0.0133	0.0045	NA	-0.00509526	NA	NA	0.174342	NA	NA	-0.248279	NA	NA	-0.0688415	NA
4932413F04Rik	319215	locus1of1	chr9:103557090-103565891:+	0.0029	0.0063	0.0033	0.0038	NA	-0.0410997	NA	NA	0.0456311	NA	NA	-0.0358426	NA	NA	0.0508882	NA
4932414J04Rik	237694	locus1of1	chr11:21494730-21511180:-	0	0	0	0.0016	NA	0	NA	NA	-0.00483128	NA	NA	0	NA	NA	-0.0224056	NA
4932414N04Rik	75721	locus1of1	chr2:68657884-68748465:+	0.0022	0	0	0	NA	0.0365469	NA	NA	0	NA	NA	0.0193272	NA	NA	0	NA
4932415M13Rik	211496	locus1of1	chr17:53716509-53733843:+	0.0307	0.0111	0	0.0005	NA	0.36908	NA	NA	0.0662455	NA	NA	0.579299	NA	NA	0.276464	NA
4932416H05Rik	654409	locus1of1	chr2:129798369-129801459:-	3.9073	3.7225	4.5187	4.3163	unchanged	0.132775	0.509137	unchanged	0.0903251	0.691931	unchanged	-0.000202574	0.999764	unchanged	-0.0426527	0.836086
4932429P05Rik	245509	locus1of1	chrX:89752268-89755491:+	0	0	0	0	NA	NA	NA	NA	NA	NA	NA	NA	NA	NA	NA	NA
4932435O22Rik	319819	locus1of1	chr11:114413405-114448860:-	1.1856	1.8392	2.6888	2.2072	unchanged	-0.531344	0.124568	unchanged	0.264509	0.524405	down	-0.89393	0.00599673	unchanged	-0.0980777	0.809982
4932438A13Rik	229227	locus1of1	chr3:36863106-37053033:+	14.9689	18.2814	21.8531	20.5924	unchanged	-0.222123	0.534201	unchanged	0.0659618	0.885571	unchanged	-0.285656	0.403521	unchanged	0.00242907	0.995263
4932438H23Rik	74387	locus1of1	chr16:91053935-91069145:-	7.7844	23.9481	3.4657	8.2095	down	-1.38022	0.000289708	unchanged	-1.05549	0.01193	up	1.20059	0.00279611	up	1.52532	3.37634e-05
4932441J04Rik	319216	locus1of1	chr5:57570084-57717919:-	0.2434	0.2505	0.2099	0.4779	unchanged	-0.0130943	0.98902	unchanged	-0.652195	0.34239	unchanged	0.122666	0.88258	unchanged	-0.516435	0.401012
4932443I19Rik	403185	locus1of1	chr8:13705889-13743066:+	0.0328	0.0111	0.024	0.0566	NA	0.205647	NA	NA	-0.153826	NA	NA	0.0469439	NA	NA	-0.312529	NA
4932702P03Rik	73326	locus1of1	chr13:24905600-24911780:+	0.0248	0.0708	0.073	0.0433	NA	-0.343408	NA	NA	0.259281	NA	NA	-0.35489	NA	unchanged	0.247798	0.715115
4933400A11Rik	66747	locus1of1	chrX:169776378-169779635:-	0	0	0.011	0.0113	NA	0	NA	NA	0.0583095	NA	NA	-0.104459	NA	NA	-0.0443203	NA
4933400B14Rik	71052	locus1of1	chr17:89320227-89327333:+	0	0	0	0	NA	NA	NA	NA	NA	NA	NA	NA	NA	NA	NA	NA
4933400C23Rik	331003	locus1of1	chr9:92718716-92795711:+	0	0	0	0.0133	NA	0	NA	NA	-0.0507408	NA	NA	0	NA	NA	-0.0710838	NA
4933400F21Rik	74403	locus1of1	chr1:89676507-89683892:-	0.0068	0.0269	0	0.0009	NA	-0.587795	NA	NA	0.0720789	NA	NA	0.236588	NA	NA	0.896462	NA
4933400L20Rik	71058	locus1of1	chr8:103603799-103680382:+	0	0	0	0	NA	NA	NA	NA	NA	NA	NA	NA	NA	NA	NA	NA
4933401B06Rik	71011	locus1of1	chrX:107542582-107543800:+	0	0	0	0	NA	NA	NA	NA	NA	NA	NA	NA	NA	NA	NA	NA
4933401D09Rik	71008	locus1of1	chr17:15631788-15641102:+	0.6406	0.2936	0.3178	0.1198	unchanged	0.940417	0.0798531	unchanged	1.23548	0.0296333	unchanged	0.815561	0.153374	unchanged	1.11062	0.0330005
4933401H06Rik	71038	locus1of1	chr3:135833694-135840269:-	0.0091	0	0	0.0119	NA	0.0365469	NA	NA	0.000452619	NA	NA	0.0169814	NA	NA	-0.0191129	NA
4933402C06Rik	71029	locus1of1	chr7:40674737-40691260:+	0.3235	0.1666	0.315	0.0465	unchanged	0.68503	0.317268	up	1.61168	0.00929925	unchanged	0.157829	0.852981	unchanged	1.08448	0.0717828
4933402D24Rik	74426	locus1of1	chr1:63754909-63769267:-	0.0924	0.0925	0.2786	0.3072	unchanged	0.0507152	0.955582	unchanged	-0.0887856	0.920773	unchanged	-0.958957	0.114412	unchanged	-1.09846	0.042116
4933402E13Rik	74437	locus1of1	chrX:62283499-62292078:+	0.2451	0.6388	0.1264	1.1547	unchanged	-1.02092	0.0593628	down	-2.45936	1.48801e-06	unchanged	0.883705	0.142093	unchanged	-0.554734	0.315167
4933402J07Rik	330820	locus1of1	chr8:87563907-87589197:+	0.0251	0	0.0088	0.056	NA	0.174379	NA	NA	-0.194746	NA	NA	0.0617485	NA	NA	-0.307377	NA
4933402J10Rik	71057	locus1of1	chr5:59963119-59986002:-	0	0	0	0	NA	NA	NA	NA	NA	NA	NA	NA	NA	NA	NA	NA
4933402J15Rik	74425	locus1of1	chr14:74355527-74369741:+	0	0	0.0027	0	NA	0	NA	NA	0.0770168	NA	NA	-0.0565301	NA	NA	0	NA
4933402N03Rik	233918	locus1of1	chr7:131138347-131146283:-	0	0	0	0	NA	NA	NA	NA	NA	NA	NA	NA	NA	NA	NA	NA
4933402N22Rik	545732	locus1of1	chr5:11918043-11922804:+	0	0.0091	0	0	NA	-0.0402057	NA	NA	0	NA	NA	0	NA	NA	0.0606383	NA
4933403O08Rik	71030	locus1of1	chrX:112239049-112243852:+	0.0053	0	0	0	NA	0.0365469	NA	NA	0	NA	NA	0.0193272	NA	NA	0	NA
4933404G15Rik	74066	locus1of1	chr16:16707687-16718121:-	0	0	0	0	NA	NA	NA	NA	NA	NA	NA	NA	NA	NA	NA	NA
4933404K08Rik	74061	locus1of1	chr13:23278350-23282267:+	0	0	0	0	NA	NA	NA	NA	NA	NA	NA	NA	NA	NA	NA	NA
4933404K13Rik	71018	locus1of1	chr10:43825907-43833301:+	0.0675	0.063	0.1727	0.1726	unchanged	0.0841889	0.928972	unchanged	-0.259774	0.771249	unchanged	-0.371917	0.641518	unchanged	-0.715879	0.271913
4933404O12Rik	66752	locus1of1	chr5:136919146-136937109:+	2.1805	2.5227	1.9259	1.7873	unchanged	-0.140058	0.533792	unchanged	0.125338	0.623116	unchanged	0.390161	0.0475356	up	0.655556	7.39391e-05
4933405D12Rik	74057	locus1of1	chr3:122882592-122924116:-	0.1176	0.1992	0.167	0.3957	unchanged	-0.391642	0.606554	unchanged	-0.704596	0.306115	unchanged	-0.339695	0.662091	unchanged	-0.652649	0.281676
4933405E24Rik	71056	locus1of1	chr11:54177772-54213288:-	0	0	0	0.0015	NA	0	NA	NA	0.0241075	NA	NA	0	NA	NA	0.00714932	NA
4933405L10Rik	71046	locus1of1	chr8:105708289-105710245:+	0.0806	0.06	0.1324	0.1337	unchanged	0.255811	0.765054	unchanged	-0.088826	0.929967	unchanged	-0.246586	0.768688	unchanged	-0.591223	0.371934
4933405O20Rik	243996	locus1of1	chr7:50599190-50600528:+	0	0	0	0.0078	NA	0	NA	NA	0.000610622	NA	NA	0	NA	NA	-0.0166386	NA
4933406C10Rik	74076	locus1of1	chr12:32919384-32953789:-	0.402	0.5868	0.8789	0.9845	unchanged	-0.401199	0.438362	unchanged	-0.134387	0.833436	unchanged	-0.770265	0.0971043	unchanged	-0.503453	0.25097
4933406D12Rik	74065	locus1of1	chr2:146542931-146546108:+	0.0116	0	0	0	NA	0.0365469	NA	NA	0	NA	NA	0.0193272	NA	NA	0	NA
4933406F09Rik	68308	locus1of1	chr14:7412473-7422685:+	0	0	0.011	0	NA	0	NA	NA	0.0783165	NA	NA	-0.0579135	NA	NA	0	NA
4933406G16Rik	74059	locus1of1	chr11:19065275-19075740:+	0.0162	0.0291	0.0393	0.0082	NA	-0.14082	NA	NA	0.31855	NA	NA	-0.222767	NA	NA	0.236603	NA
4933406I18Rik	71045	locus1of1	chr7:114315479-114415161:-	0.1351	0.1746	0.2662	0.4063	unchanged	-0.19911	0.811799	unchanged	-0.559495	0.433121	unchanged	-0.397284	0.591108	unchanged	-0.757669	0.198384
4933406J10Rik	77800	locus1of1	chr7:82743346-82755644:-	0.0198	0.0512	0.0145	0.0219	NA	-0.306767	NA	NA	-0.0814225	NA	NA	0.0247608	NA	NA	0.250105	NA
4933406K04Rik	71033	locus1of1	chr12:106685607-106716324:-	0	0	0	0	NA	NA	NA	NA	NA	NA	NA	NA	NA	NA	NA	NA
4933406M09Rik	240755	locus1of1	chr1:134385940-134390983:+	0.0148	0.0068	0.008	0.0047	NA	0.163914	NA	NA	0.074399	NA	NA	0.101838	NA	NA	0.0123229	NA
4933407E24Rik	108809	locus1of1	chr4:124569179-124575538:+	0.0156	0.0316	0.0069	0.0277	NA	-0.259081	NA	NA	-0.280967	NA	NA	0.130794	NA	unchanged	0.108908	0.876524
4933407G14Rik	71125	locus1of1	chr10:75449510-75463104:+	0.0077	0.0144	0	0.0306	NA	-0.0951346	NA	NA	-0.25778	NA	NA	0.0228692	NA	NA	-0.139776	NA
4933407I05Rik	74072	locus1of1	chr9:51914429-51927003:+	0	0.0127	0	0	NA	-0.0402057	NA	NA	0	NA	NA	0	NA	NA	0.0606383	NA
4933407K13Rik	74396	locus1of1	chrX:75725458-75764699:-	3.0019	4.2008	3.6432	3.442	unchanged	-0.41158	0.022619	unchanged	0.0769445	0.773991	unchanged	-0.0444859	0.867514	up	0.444038	0.00887279
4933407L21Rik	71141	locus1of1	chr1:85928483-85931756:+	0.0716	0.0314	0.1816	0.059	unchanged	0.243229	0.743086	unchanged	0.450448	0.513768	unchanged	-0.339909	0.620192	unchanged	-0.13269	0.847302
4933408B17Rik	271508	locus1of1	chr18:34579846-34597468:-	0.9133	1.5999	0.7016	1.1446	down	-0.7042	0.00903543	unchanged	-0.598277	0.0562819	unchanged	0.526482	0.0983633	unchanged	0.632405	0.013766
4933408J17Rik	74454	locus1of1	chr10:93589413-93605245:+	0.0316	0.0831	0.0889	0.0424	unchanged	-0.472339	0.522329	unchanged	0.449639	0.563824	unchanged	-0.479192	0.513067	unchanged	0.442785	0.517748
4933408N05Rik	71122	locus1of1	chr8:114341161-114351478:-	0.0444	0.057	0.0371	0.0452	unchanged	-0.122305	0.895716	NA	0.0594925	NA	unchanged	0.0655907	0.94259	unchanged	0.247388	0.746654
4933409F18Rik	74668	locus1of1	chr12:26814371-26834551:-	0	0	0	0	NA	NA	NA	NA	NA	NA	NA	NA	NA	NA	NA	NA
4933409G03Rik	227998	locus1of1	chr2:68582413-68616463:+	0	0	0	0	NA	NA	NA	NA	NA	NA	NA	NA	NA	NA	NA	NA
4933409K07Rik	108816	locus1of4	chr4_JH584293_random:120552-144386:+	0	0	0	0	NA	NA	NA	NA	NA	NA	NA	NA	NA	NA	NA	NA
4933409K07Rik	108816	locus2of4	chr4_GL456350_random:60801-84642:+	0	0	0	0	NA	NA	NA	NA	NA	NA	NA	NA	NA	NA	NA	NA
4933409K07Rik	108816	locus3of4	chr4:42031296-42055130:-	0	0	0	0	NA	NA	NA	NA	NA	NA	NA	NA	NA	NA	NA	NA
4933409K07Rik	108816	locus4of4	chr4:42153453-42462993:+	0.0221	0	0.0085	0.0054	NA	0.803122	NA	NA	0.159763	NA	NA	0.417306	NA	unchanged	-0.226054	0.71293
4933411E08Rik	71067	locus1of1	chr10:117925459-117948307:+	0.0235	0.0233	0.0478	0.0467	unchanged	-0.00022951	0.999963	NA	-0.14269	NA	unchanged	-0.157945	0.850586	unchanged	-0.300405	0.673542
4933411G06Rik	71090	locus1of1	chr10:51756174-51757194:-	0	0	0	0	NA	NA	NA	NA	NA	NA	NA	NA	NA	NA	NA	NA
4933411K16Rik	66765	locus1of1	chr19:42052228-42053628:+	0.1842	0.4044	0.2363	0.3334	unchanged	-0.843787	0.139585	unchanged	-0.312043	0.67231	unchanged	-0.218628	0.772099	unchanged	0.313115	0.605326
4933412E12Rik	71086	locus1of1	chr10:116950562-116963279:+	4.4846	3.0586	5.5739	3.4272	up	0.604266	0.00616036	up	0.713824	0.00152568	unchanged	-0.10471	0.730121	unchanged	0.0048483	0.987651
4933412E24Rik	71088	locus1of1	chr15:60014866-60016618:-	0	0.0049	0	0	NA	-0.0402057	NA	NA	0	NA	NA	0	NA	NA	0.0606383	NA
4933412O06Rik	71071	locus1of1	chr13:15781664-15802630:-	0	0	0	0	NA	NA	NA	NA	NA	NA	NA	NA	NA	NA	NA	NA
4933413J09Rik	71106	locus1of1	chr14:26357547-26400456:+	0.1114	0.1383	0.1285	0.1549	unchanged	-0.20616	0.752407	unchanged	-0.130166	0.858537	unchanged	-0.0938907	0.893341	unchanged	-0.0178964	0.977857
4933413L06Rik	71100	locus1of1	chr13:117706764-117720011:-	0	0	0	0	NA	NA	NA	NA	NA	NA	NA	NA	NA	NA	NA	NA
4933415F23Rik	66755	locus1of1	chr1:23100474-23102253:-	0.0055	0	0.0145	0.0059	NA	0.0365469	NA	NA	0.077883	NA	NA	-0.0655067	NA	NA	-0.0241706	NA
4933416C03Rik	619332	locus1of1	chr10:116111664-116113917:-	0	0	0	0	NA	NA	NA	NA	NA	NA	NA	NA	NA	NA	NA	NA
4933416E03Rik	71081	locus1of1	chr2:159947341-159981289:+	0	0	0	0.0212	NA	0	NA	NA	-0.0507408	NA	NA	0	NA	NA	-0.0710838	NA
4933416I08Rik	71159	locus1of1	chrX:53686491-53691332:+	0	0	0	0	NA	NA	NA	NA	NA	NA	NA	NA	NA	NA	NA	NA
4933416M06Rik	71174	locus1of1	chr13:101254319-101293396:+	0	0	0	0	NA	NA	NA	NA	NA	NA	NA	NA	NA	NA	NA	NA
4933416M07Rik	71082	locus1of1	chr8:27142910-27149706:+	0.382	0.5928	0.4113	0.5999	unchanged	-0.513719	0.275994	unchanged	-0.497352	0.330842	unchanged	0.12239	0.845331	unchanged	0.138757	0.784353
4933416O17Rik	67550	locus1of1	chr13:69959833-69963437:+	0	0	0	0	NA	NA	NA	NA	NA	NA	NA	NA	NA	NA	NA	NA
4933417A18Rik	66761	locus1of1	chr13:34924409-34953196:+	0.0274	0.0092	0.0086	0.0479	NA	0.199333	NA	NA	-0.256257	NA	NA	0.121847	NA	NA	-0.333742	NA
4933417D19Rik	71186	locus1of1	chr8:123235091-123242359:+	0.4273	0.6109	0.4335	0.691	unchanged	-0.376583	0.47346	unchanged	-0.522835	0.318339	unchanged	0.109295	0.866473	unchanged	-0.0369573	0.948439
4933417E11Rik	71134	locus1of1	chr1:71958998-72005195:-	0.0462	0.0189	0.0391	0.0091	NA	0.188011	NA	NA	0.214279	NA	NA	0.0545001	NA	NA	0.0807681	NA
4933417G07Rik	71182	locus1of1	chr3:55847105-55848065:+	0.0083	0	0	0.0127	NA	0.0365469	NA	NA	-0.0121943	NA	NA	0.0162142	NA	NA	-0.032527	NA
4933417O13Rik	71153	locus1of1	chr7:143322772-143330650:-	0.0176	0.0063	0.0356	0.0033	NA	0.15423	NA	NA	0.387135	NA	NA	-0.175181	NA	NA	0.0577239	NA
4933421I07Rik	71162	locus1of1	chr7:42445462-42448080:-	0	0	0.0292	0	NA	0	NA	NA	0.155727	NA	NA	-0.140346	NA	NA	0	NA
4933421O10Rik	100504166	locus1of1	chr4:33027139-33031323:-	6.1833	5.6828	7.6246	8.5821	unchanged	0.179721	0.140967	unchanged	-0.176618	0.171805	unchanged	-0.0573475	0.707589	down	-0.413686	5.04954e-05
4933422A05Rik	71133	locus1of1	chr9:35281105-35285423:+	0.0954	0.0297	0.0952	0.0784	unchanged	0.703635	0.320912	unchanged	0.285958	0.746588	unchanged	-0.0364137	0.967957	unchanged	-0.454091	0.519757
4933424G05Rik	74456	locus1of1	chr18:14988995-15047987:+	0.1822	0.1887	0.2305	0.2616	unchanged	0.00784092	0.993614	unchanged	-0.169354	0.842301	unchanged	-0.0586502	0.943755	unchanged	-0.235845	0.725458
4933424G06Rik	71166	locus1of1	chr1:36714538-36757960:+	0.1501	0.0899	0.1136	0.1983	unchanged	0.504064	0.497372	unchanged	-0.827275	0.243899	unchanged	0.723742	0.303741	unchanged	-0.607598	0.352129
4933425B07Rik	74458	locus1of1	chr14:46602806-46637423:-	0	0	0	0	NA	NA	NA	NA	NA	NA	NA	NA	NA	NA	NA	NA
4933425L06Rik	66763	locus1of1	chr13:105082122-105121782:+	0	0.014	0	0.0048	NA	-0.120554	NA	NA	0.000224368	NA	NA	0	NA	NA	0.0938982	NA
4933427D06Rik	232217	locus1of1	chr6:89096110-89110039:+	0	0	0	0.0011	NA	0	NA	NA	0.00856129	NA	NA	0	NA	NA	-0.00839692	NA
4933427D14Rik	74477	locus1of1	chr11:72154097-72203371:-	8.5901	9.7413	13.8279	14.1814	unchanged	-0.121751	0.353212	unchanged	-0.0286531	0.871475	down	-0.458652	1.82973e-05	down	-0.365554	0.000358011
4933427E11Rik	66769	locus1of1	chr15:74709161-74710374:+	0.4731	0.3557	0.3458	0.3193	unchanged	0.399017	0.454135	unchanged	0.180109	0.786814	unchanged	0.491506	0.352717	unchanged	0.272598	0.597843
4933427E13Rik	71234	locus1of1	chr11:25326107-25367137:+	0	0	0	0	NA	NA	NA	NA	NA	NA	NA	NA	NA	NA	NA	NA
4933427I22Rik	71235	locus1of1	chr4:139926111-139943519:-	0	0.0139	0.22	0.043	NA	-0.0962853	NA	NA	0.571877	NA	NA	-0.819156	NA	NA	-0.150994	NA
4933428C19Rik	71293	locus1of1	chr4:40482840-40525548:-	0	0	0	0.0128	NA	0	NA	NA	0.000610622	NA	NA	0	NA	NA	-0.0166386	NA
4933428G20Rik	100141474	locus1of1	chr11:97490783-97500340:-	0.1388	0.5375	0.2075	0.4891	down	-1.55944	0.000240262	unchanged	-0.975546	0.0383361	unchanged	-0.300896	0.631615	unchanged	0.283	0.537942
4933429K18Rik	71232	locus1of1	chr19:45726555-45730558:-	0	0	0	0	NA	NA	NA	NA	NA	NA	NA	NA	NA	NA	NA	NA
4933429O19Rik	66770	locus1of1	chr14:48878873-48887112:+	0	0	0	0	NA	NA	NA	NA	NA	NA	NA	NA	NA	NA	NA	NA
4933430H16Rik	71285	locus1of1	chr7:82937938-82971391:-	0	0	0	0.0012	NA	0	NA	NA	0.0241075	NA	NA	0	NA	NA	0.00714932	NA
4933430I17Rik	214106	locus1of1	chr4:62525369-62547993:+	0.4551	0.4082	0.5428	0.4914	unchanged	0.191731	0.696309	unchanged	0.134554	0.801443	unchanged	-0.0441607	0.936281	unchanged	-0.101338	0.823662
4933430M04Rik	71316	locus1of1	chr11:24481909-24569951:+	0	0	0.0121	0.0045	NA	0	NA	NA	0.0764074	NA	NA	-0.0849534	NA	NA	-0.00671655	NA
4933430N04Rik	71249	locus1of1	chr8:9125412-9132288:-	0.0144	0.0075	0.0118	0	NA	0.0370783	NA	NA	0.109522	NA	NA	-0.0204785	NA	NA	0.0519651	NA
4933431E20Rik	329735	locus1of1	chr3:107888850-107896213:-	1.8088	2.0508	2.6796	4.4884	unchanged	-0.114494	0.581875	down	-0.708566	3.11018e-06	unchanged	-0.352303	0.0406583	down	-0.946376	1.14634e-11
4933431G14Rik	71265	locus1of1	chr6:72120213-72123197:-	0.0965	0.3382	0.1972	0.5359	unchanged	-1.27522	0.0135113	unchanged	-1.14397	0.032676	unchanged	-0.54406	0.395474	unchanged	-0.412803	0.446577
4933432G23Rik	71196	locus1of1	chr9:118429839-118437048:+	0	0	0.034	0.002	NA	0	NA	NA	0.104069	NA	NA	-0.0998971	NA	NA	0.00600158	NA
4933432I03Rik	71264	locus1of1	chr14:102987412-103033803:-	0.0092	0.1222	0.0652	0.0642	unchanged	-1.12599	0.0692015	NA	-0.0930761	NA	unchanged	-0.48266	0.507483	unchanged	0.550257	0.414722
4933432I09Rik	66779	locus1of1	chr16:18209686-18213863:-	0.0687	0.1528	0.1961	0.2722	unchanged	-0.61968	0.37089	unchanged	-0.339097	0.671479	unchanged	-0.740764	0.277039	unchanged	-0.460181	0.478252
4933432K03Rik	75793	locus1of1	chr7:121587386-121589836:-	0	0.016	0.0239	0	NA	-0.0402057	NA	NA	0.0781672	NA	NA	-0.0602357	NA	NA	0.0581371	NA
4933433F19Rik	71314	locus1of1	chr8:30568395-30575573:+	0	0	0	0	NA	NA	NA	NA	NA	NA	NA	NA	NA	NA	NA	NA
4933433G08Rik	66785	locus1of1	chr9:61103012-61105386:-	0	0	0.0077	0	NA	0	NA	NA	0.0783165	NA	NA	-0.0579135	NA	NA	0	NA
4933433G15Rik	71274	locus1of1	chr9:75410184-75415537:+	0.4072	0.5163	0.8621	1.0837	unchanged	-0.24769	0.705614	unchanged	-0.290484	0.650272	unchanged	-0.69208	0.201074	unchanged	-0.734875	0.122449
4933433G19Rik	71226	locus1of1	chr13:66996818-67032405:-	0.9867	1.096	1.1309	0.8925	unchanged	-0.0972996	0.868855	unchanged	0.20347	0.719967	unchanged	0.102393	0.860252	unchanged	0.403163	0.341111
4933433H22Rik	74473	locus1of1	chr17:84078660-84089875:+	0.0054	0.0408	0.0433	0.0487	unchanged	-0.62944	0.352671	NA	-0.0260786	NA	unchanged	-0.6724	0.316012	unchanged	-0.0690378	0.930045
4933434E20Rik	99650	locus1of1	chr3:90051636-90063341:+	46.8192	42.543	55.3498	54.4869	up	0.202829	0.00649123	unchanged	0.0243865	0.835474	unchanged	-0.00451663	0.967995	unchanged	-0.182959	0.0115749
4933436E23Rik	71209	locus1of1	chr1:139379452-139402852:+	0	0.0359	0.0041	0.0385	NA	-0.238479	NA	NA	-0.143755	NA	NA	-0.0782662	NA	NA	0.0164582	NA
4933436H12Rik	71244	locus1of1	chr7:68417424-68426133:+	0.0931	0.1453	0.1854	0.3942	unchanged	-0.402669	0.595756	unchanged	-0.730176	0.294668	unchanged	-0.524797	0.468646	unchanged	-0.852305	0.152097
4933436I01Rik	66780	locus1of1	chrX:67919864-67921450:-	0	0	0	0	NA	NA	NA	NA	NA	NA	NA	NA	NA	NA	NA	NA
4933438B17Rik	71247	locus1of1	chr5:127030789-127088529:+	0	0	0	0	NA	NA	NA	NA	NA	NA	NA	NA	NA	NA	NA	NA
4933438K21Rik	71270	locus1of1	chr4:147063366-147068436:-	0	0	0	0	NA	NA	NA	NA	NA	NA	NA	NA	NA	NA	NA	NA
4933439C10Rik	74476	locus1of1	chr11:59505653-59511385:+	7.57	7.1383	13.0214	12.5847	unchanged	0.146626	0.528936	unchanged	0.0587373	0.836412	down	-0.541739	0.0034135	down	-0.629627	0.000226004
4933439K11Rik	71319	locus1of1	chr1:172541620-172550806:-	4.7268	6.7457	7.1752	6.3359	unchanged	-0.438736	0.0384205	unchanged	0.175963	0.511636	unchanged	-0.360019	0.119839	unchanged	0.254679	0.234168
4933440J02Rik	71321	locus1of1	chr10:111586719-111594273:-	0.0299	0.0239	0.0277	0.0029	NA	0.105869	NA	NA	0.45986	NA	NA	0.0422973	NA	NA	0.396288	NA
4933440M02Rik	71208	locus1of1	chr7:125331782-125349786:-	0.0098	0.005	0.0544	0.001	NA	0.0902297	NA	NA	0.764583	NA	NA	-0.560324	NA	NA	0.114029	NA
5031410I06Rik	381622	locus1of1	chr5:26098668-26105314:-	0	0	0	0	NA	NA	NA	NA	NA	NA	NA	NA	NA	NA	NA	NA
5031425E22Rik	269630	locus1of1	chr5:23431808-23434353:-	15.8167	16.2973	22.3574	26.0683	unchanged	0.0135338	0.947499	unchanged	-0.22019	0.133022	unchanged	-0.264457	0.0565887	down	-0.49818	2.48529e-05
5031425F14Rik	319684	locus1of1	chr2:166447451-166458770:+	0.2285	0.1203	0.2804	0.1167	unchanged	0.765714	0.172284	unchanged	1.01412	0.067548	unchanged	-0.0246822	0.973196	unchanged	0.223722	0.729058
5031426D15Rik	68144	locus1of1	chr2:6922702-6928722:-	0.0222	0.0284	0.0163	0.019	unchanged	-0.204307	0.81766	unchanged	-0.316406	0.71348	unchanged	0.542432	0.466474	unchanged	0.430333	0.535708
5031434C07Rik	100503613	locus1of1	chr6:112286794-112290319:-	0.0199	0.0703	0.0956	0.0836	unchanged	-0.811013	0.237667	unchanged	-0.188266	0.841851	unchanged	-0.669729	0.3548	unchanged	-0.0469825	0.95533
5031434O11Rik	100039684	locus1of1	chr3:51559757-51567116:+	2.6499	3.8505	5.6896	6.5595	unchanged	-0.462238	0.0825553	unchanged	-0.168493	0.59714	down	-0.875939	0.00038975	unchanged	-0.582194	0.0105496
5031439G07Rik	223739	locus1of1	chr15:84945720-84987971:-	26.8871	35.4213	29.7767	34.9078	unchanged	-0.331735	0.0393855	unchanged	-0.218116	0.241669	unchanged	0.0789633	0.708144	unchanged	0.192583	0.248978
5033403F01Rik	75958	locus1of1	chr13:38960619-38966297:+	1.4215	0.9764	1.6731	1.5081	unchanged	0.551471	0.109339	unchanged	0.169299	0.706335	unchanged	-0.0378252	0.938056	unchanged	-0.419997	0.211875
5033403H07Rik	75954	locus1of1	chr5:52973012-52992292:-	0	0	0.0094	0	NA	0	NA	NA	0.0770168	NA	NA	-0.0565301	NA	NA	0	NA
5033404E19Rik	114668	locus1of1	chr1:185497306-185498014:+	0	0	0	0	NA	NA	NA	NA	NA	NA	NA	NA	NA	NA	NA	NA
5033406O09Rik	77675	locus1of1	chr12:111941991-111944482:-	0.6248	1.6035	0.9809	0.8717	down	-1.22923	3.27377e-06	unchanged	0.0895156	0.843996	unchanged	-0.339519	0.346526	up	0.979228	9.05391e-05
5033417F24Rik	75995	locus1of1	chr1:92908378-92910764:-	0.7594	1.1225	1.4407	1.8391	unchanged	-0.482364	0.0900092	unchanged	-0.304924	0.321562	unchanged	-0.701013	0.0112396	unchanged	-0.523573	0.0329737
5033428I22Rik	75996	locus1of1	chr8:57332435-57354580:+	0.1757	0.3462	0.1347	0.1535	unchanged	-0.610666	0.367688	unchanged	0.0544973	0.95831	unchanged	0.204866	0.806089	unchanged	0.870029	0.138551
5330411J11Rik	76676	locus1of1	chr2:59382493-59386682:-	0.0192	0.0167	0.0417	0.0822	unchanged	0.0239286	0.979118	NA	-0.576784	NA	unchanged	-0.139105	0.867163	unchanged	-0.739817	0.231697
5330413P13Rik	414081	locus1of1	chr2:131820006-131847656:-	0.005	0.0033	0.026	0.0203	NA	0.101759	NA	NA	0.15148	NA	NA	-0.596282	NA	unchanged	-0.546561	0.370627
5330417C22Rik	229722	locus1of1	chr3:108455679-108536541:-	2.6224	4.2021	4.7111	9.9654	down	-0.600828	0.000180925	down	-1.04949	1.0437e-11	down	-0.602739	0.000297488	down	-1.0514	8.1758e-13
5330434G04Rik	100043213	locus1of1	chrX:105372994-105391754:-	0.0096	0.0162	0.0094	0.0319	unchanged	-0.159222	0.850889	NA	-0.454173	NA	unchanged	-0.0271419	0.973539	unchanged	-0.322093	0.637742
5330439B14Rik	321015	locus1of1	chr6:142614595-142626462:+	0.0693	0.0199	0.0552	0.0425	unchanged	0.527464	0.444157	NA	-0.00831612	NA	unchanged	0.313962	0.674838	unchanged	-0.221818	0.756835
5430401F13Rik	71392	locus1of1	chr6:131543762-131553757:+	0	0	0	0	NA	NA	NA	NA	NA	NA	NA	NA	NA	NA	NA	NA
5430402E10Rik	71351	locus1of1	chrX:77919786-77925062:-	0	0	0	0	NA	NA	NA	NA	NA	NA	NA	NA	NA	NA	NA	NA
5430402O13Rik	73183	locus1of1	chr6:50566643-50594865:+	1.636	1.6305	1.9221	1.5938	unchanged	0.0517535	0.912892	unchanged	0.263323	0.514327	unchanged	-0.0387376	0.935291	unchanged	0.172832	0.636235
5430403N17Rik	330737	locus1of1	chr8:35864085-35882957:-	0.011	0.0037	0.0088	0.0159	NA	0.201165	NA	NA	-0.0396077	NA	NA	-0.0132166	NA	NA	-0.25399	NA
5430405H02Rik	74487	locus1of1	chr2:156852403-156862945:-	3.3981	2.5783	4.8338	4.185	unchanged	0.439374	0.0262622	unchanged	0.199173	0.397839	unchanged	-0.252001	0.253908	down	-0.492202	0.00703312
5430416N02Rik	100503199	locus1of1	chr5:100420842-100429535:-	11.771	10.6848	13.6078	13.1479	unchanged	0.193833	0.250761	unchanged	0.0437715	0.851068	unchanged	0.0379191	0.863628	unchanged	-0.112142	0.504402
5430419D17Rik	71395	locus1of1	chr7:131174402-131250945:+	0	0.003	0.0146	0.0011	NA	-0.0402057	NA	NA	0.136252	NA	NA	-0.143949	NA	NA	0.0325089	NA
5430421F17Rik	74489	locus1of1	chr8:25302650-25306270:-	0.0137	0.0075	0.0177	0.0022	NA	0.124948	NA	NA	0.403888	NA	NA	-0.115674	NA	NA	0.163265	NA
5430425K12Rik	71416	locus1of1	chr13:80940403-80948597:+	0.3557	0.1779	0.5434	0.4557	unchanged	0.756456	0.190409	unchanged	0.213403	0.774104	unchanged	-0.319753	0.630404	unchanged	-0.862805	0.0996588
5430427M07Rik	71349	locus1of1	chr12:91045848-91056635:+	0	0.0118	0	0.012	NA	-0.0402057	NA	NA	-0.0121943	NA	NA	0	NA	NA	0.00584933	NA
5430427O19Rik	71398	locus1of1	chrX:85870273-85891499:+	0.2681	0.2468	0.6621	0.4993	unchanged	0.154427	0.745771	unchanged	0.440274	0.228646	down	-1.05455	0.00103852	unchanged	-0.768699	0.0141757
5430428K19Rik	71422	locus1of1	chrX:6452376-6574663:-	0	0	0.0158	0.0018	NA	0	NA	NA	0.0636578	NA	NA	-0.0587933	NA	NA	0.0066939	NA
5430431A17Rik	71368	locus1of1	chr7:44484517-44485413:+	0.3199	0.2301	0.3195	0.3571	unchanged	0.294759	0.727839	unchanged	-0.157774	0.87175	unchanged	0.212204	0.806415	unchanged	-0.240328	0.755026
5430434I15Rik	71342	locus1of1	chr3:38203151-38208119:-	0	0.0069	0	0	NA	-0.0402057	NA	NA	0	NA	NA	0	NA	NA	0.0606383	NA
5430437J10Rik	71432	locus1of1	chr15:5496318-5594983:+	0.6709	0.161	1.8735	0.5387	up	1.76612	5.32622e-06	up	1.6393	2.65132e-07	down	-1.13062	0.000655329	down	-1.25744	0.00133554
5430440P10Rik	71362	locus1of1	chr14:105427559-105437716:+	0.0113	0	0	0.0234	NA	0.0365469	NA	NA	-0.0772072	NA	NA	0.0122202	NA	NA	-0.101534	NA
5530400C23Rik	232426	locus1of1	chr6:133292216-133295790:+	0	0	0	0	NA	NA	NA	NA	NA	NA	NA	NA	NA	NA	NA	NA
5530401A14Rik	71388	locus1of1	chr11:81860677-81894582:+	0	0	0	0.0018	NA	0	NA	NA	0.00856129	NA	NA	0	NA	NA	-0.00839692	NA
5530601H04Rik	71445	locus1of1	chrX:105040854-105070124:-	4.8597	4.3629	6.176	6.7388	unchanged	0.210564	0.137282	unchanged	-0.105576	0.535371	unchanged	-0.126738	0.428468	down	-0.442878	0.000214568
5730403I07Rik	70487	locus1of1	chr9:77366412-77399416:-	0.0394	0.1327	0.2205	0.3004	unchanged	-1.05227	0.0648723	unchanged	-0.407637	0.529001	down	-1.45852	0.00815497	unchanged	-0.81389	0.10858
5730405O15Rik	70489	locus1of1	chrX:13042015-13045295:+	2.6926	3.7619	3.8608	5.1199	unchanged	-0.403607	0.0526112	unchanged	-0.37464	0.0777845	unchanged	-0.287665	0.221036	unchanged	-0.258697	0.184041
5730408K05Rik	67531	locus1of1	chr19:8888387-8888770:-	4.0768	2.4848	4.6504	3.373	unchanged	0.677962	0.0727205	unchanged	0.434362	0.316065	unchanged	0.0458707	0.932211	unchanged	-0.19773	0.647949
5730409E04Rik	230757	locus1of1	chr4:126609854-126614371:+	9.1437	11.7946	10.8507	14.8899	unchanged	-0.301653	0.0136678	down	-0.435927	0.000344043	unchanged	-0.0277506	0.878348	unchanged	-0.162025	0.200567
5730412P04Rik	70491	locus1of1	chrX:136104603-136115420:+	0	0	0	0.0076	NA	0	NA	NA	0.000610622	NA	NA	0	NA	NA	-0.0166386	NA
5730416F02Rik	70550	locus1of1	chrX:109001485-109002296:+	0.0661	0.0124	0.0231	0.0232	NA	0.507894	NA	NA	0.0655937	NA	NA	0.347895	NA	NA	-0.0944055	NA
5730420D15Rik	70523	locus1of1	chr10:95417375-95428640:+	1.9654	3.5198	6.456	5.2147	unchanged	-0.687773	0.0805898	unchanged	0.284767	0.557562	down	-1.332	0.000243891	unchanged	-0.359461	0.377283
5730422E09Rik	433966	locus1of1	chr5:149119565-149182036:-	0.2157	0.3044	0.5312	0.3385	unchanged	-0.308462	0.684838	unchanged	0.494558	0.492156	unchanged	-0.775167	0.224656	unchanged	0.027854	0.971971
5730435O14Rik	70538	locus1of1	chr10:41568016-41576476:+	0.0474	0.1049	0.1993	0.1468	unchanged	-0.273842	0.73127	NA	0.170387	NA	unchanged	-0.562141	0.415308	unchanged	-0.117911	0.876944
5730455P16Rik	70591	locus1of1	chr11:80360492-80378015:-	16.4141	16.5847	21.7668	21.265	unchanged	0.04142	0.799497	unchanged	0.0402798	0.81443	unchanged	-0.183084	0.143764	unchanged	-0.184224	0.107224
5730460C07Rik	70594	locus1of1	chr3:153789305-153792087:-	0.0047	0	0.0155	0	NA	0.0365469	NA	NA	0.116879	NA	NA	-0.0630899	NA	NA	0	NA
5730480H06Rik	70592	locus1of1	chr5:48395573-48414294:+	1.9369	1.9318	2.074	2.5512	unchanged	0.0635127	0.879349	unchanged	-0.257096	0.469978	unchanged	0.0999733	0.802005	unchanged	-0.220635	0.474502
5730488B01Rik	70602	locus1of1	chr4:44702800-44705110:+	0.0074	0.0044	0.0302	0.0022	NA	0.087842	NA	NA	0.31712	NA	NA	-0.170726	NA	NA	0.0585528	NA
5730507C01Rik	236366	locus1of1	chr12:18514510-18535254:+	0.2349	0.2813	0.4331	0.316	unchanged	-0.161197	0.791812	unchanged	0.316347	0.562814	unchanged	-0.50504	0.308739	unchanged	-0.0274947	0.96199
5730522E02Rik	70626	locus1of1	chr11:25616846-26210576:-	0.7302	0.4561	2.0695	1.1828	unchanged	0.616247	0.21323	unchanged	0.694279	0.153764	unchanged	-1.0868	0.0138509	unchanged	-1.00877	0.0174192
5730559C18Rik	67313	locus1of1	chr1:136213522-136234280:-	4.79	3.8321	3.8108	4.9556	unchanged	0.358339	0.210701	unchanged	-0.360135	0.241588	unchanged	0.536687	0.0510271	unchanged	-0.181786	0.541589
5830411N06Rik	244234	locus1of1	chr7:140247301-140299791:+	0.1985	0.0854	0.5765	0.2698	NA	0.41471	NA	NA	0.488625	NA	NA	-0.583716	NA	NA	-0.5098	NA
5830416I19Rik	74757	locus1of1	chr5:64044973-64050226:+	0.0344	0.0104	0.4079	0.0729	NA	0.194969	NA	NA	0.93756	NA	NA	-1.11869	NA	NA	-0.376102	NA
5830417I10Rik	100302730	locus1of1	chr3:88777057-88829371:+	4.5906	4.5199	5.0185	5.3543	unchanged	0.083475	0.626057	unchanged	-0.0890464	0.617652	unchanged	0.102083	0.539567	unchanged	-0.0704381	0.652355
5830418P13Rik	100529079	locus1of1	chr9:103423578-103461260:+	0.2504	0.192	1.8712	0.2819	NA	0.10645	NA	NA	1.07916	NA	NA	-1.06358	NA	NA	-0.0908678	NA
5830428M24Rik	76062	locus1of1	chr12:69464787-69475550:-	10.0082	12.4326	11.1868	8.2124	unchanged	-0.246508	0.206566	unchanged	0.466819	0.0128681	unchanged	0.0366026	0.889242	up	0.74993	2.76007e-06
5830432E09Rik	67765	locus1of1	chr7:135648457-135652314:-	0.554	0.7231	1.6404	0.6935	NA	-0.223718	NA	NA	0.865299	NA	NA	-0.92208	NA	NA	0.166936	NA
5830444B04Rik	641454	locus1of1	chr4:155400969-155421704:-	0.6614	0.6041	2.492	1.63	NA	0.121678	NA	NA	0.392604	NA	NA	-1.09921	NA	NA	-0.82828	NA
5830454E08Rik	76100	locus1of1	chr9:120577331-120578073:+	1.9151	1.9058	3.5459	3.9705	unchanged	0.0581596	0.896683	unchanged	-0.199853	0.583393	unchanged	-0.574768	0.0613803	down	-0.83278	0.00139042
5830473C10Rik	622307	locus1of1	chr5:90561209-90597906:+	0.0196	0.0457	0.0118	0.0225	unchanged	-0.489339	0.515034	NA	-0.146202	NA	unchanged	0.155547	0.856542	unchanged	0.498684	0.468414
5930403L14Rik	320939	locus1of1	chr4:154630691-154636367:-	12.5986	19.8088	10.5577	15.2528	down	-0.581206	0.000748357	down	-0.508098	0.00636387	unchanged	0.465876	0.0116909	up	0.538985	0.00141065
5930412G12Rik	319616	locus1of1	chr5:128579130-128600687:-	0.0712	0.1285	0.1947	0.3009	unchanged	-0.351223	0.669125	unchanged	-0.391871	0.640705	unchanged	-0.559618	0.453581	unchanged	-0.600265	0.374486
5930430L01Rik	319982	locus1of1	chr5:148990056-148995215:-	1.3646	1.706	2.036	2.3006	unchanged	-0.24539	0.651015	unchanged	-0.183323	0.757526	unchanged	-0.292072	0.577737	unchanged	-0.230005	0.63598
5930438M14Rik	328324	locus1of1	chr13:101232127-101247551:+	0	0	0.0188	0.0056	NA	0	NA	NA	0.210336	NA	NA	-0.290345	NA	NA	-0.0768154	NA
6030407O03Rik	109198	locus1of1	chr1:73618381-73864466:-	0.1618	0.1783	0.2098	0.2102	unchanged	-0.0618316	0.942	unchanged	0.0160462	0.986904	unchanged	-0.140217	0.858044	unchanged	-0.062339	0.929591
6030408B16Rik	77717	locus1of1	chr15:101293212-101297426:+	0.3164	0.6691	0.3094	0.256	unchanged	-0.909242	0.0225042	unchanged	0.370927	0.490418	unchanged	0.081244	0.895434	up	1.36141	0.000175915
6030419C18Rik	319477	locus1of1	chr9:58488603-58499742:+	5.0693	7.4042	5.1238	5.0521	unchanged	-0.449075	0.139389	unchanged	0.00838193	0.987107	unchanged	0.22928	0.52104	unchanged	0.686736	0.0109416
6030440G07Rik	77878	locus1of1	chr12:110994398-111013872:+	0	0	0.013	0.0015	NA	0	NA	NA	0.0636578	NA	NA	-0.0587933	NA	NA	0.0066939	NA
6030443J06Rik	320719	locus1of1	chr5:22550413-22558171:+	0.7553	1.1483	0.9948	1.1916	unchanged	-0.526683	0.0805894	unchanged	-0.220536	0.562814	unchanged	-0.191048	0.614765	unchanged	0.115099	0.744232
6030458C11Rik	77877	locus1of1	chr15:12808177-12824657:-	11.9402	12.1518	14.2089	13.0074	unchanged	0.0341954	0.818151	unchanged	0.124527	0.312405	unchanged	-0.0133041	0.931423	unchanged	0.077028	0.505702
6030466F02Rik	234863	locus1of1	chr8:123733958-123739941:+	0.759	0.6735	1.3514	1.6587	unchanged	0.208996	0.693873	unchanged	-0.277581	0.580425	unchanged	-0.538422	0.221127	down	-1.025	0.00457313
6030468B19Rik	77727	locus1of1	chr11:117797660-117807308:+	0.0893	0.1002	0.2195	0.1532	unchanged	-0.0832658	0.928566	unchanged	0.244511	0.77814	unchanged	-0.634073	0.373608	unchanged	-0.306297	0.669538
6030469F06Rik	100043065	locus1of1	chr12:31168862-31185922:+	0.0649	0.0358	0.0058	0.063	unchanged	0.348645	0.652681	NA	-0.578333	NA	unchanged	0.729582	0.272165	unchanged	-0.197397	0.791235
6030471H07Rik	78238	locus1of1	chr4:84042040-84044879:-	0	0	0	0	NA	NA	NA	NA	NA	NA	NA	NA	NA	NA	NA	NA
6030498E09Rik	77883	locus1of1	chrX:38772780-38962688:+	0.0067	0	0	0.0202	NA	0.0365469	NA	NA	-0.0494387	NA	NA	0.0139361	NA	NA	-0.0720495	NA
6230400D17Rik	76133	locus1of1	chr14:20702012-20703099:-	1.1034	1.5228	1.5243	2.1316	unchanged	-0.385193	0.314304	unchanged	-0.434327	0.264701	unchanged	-0.22563	0.607171	unchanged	-0.274764	0.440273
6330403K07Rik	103712	locus1of1	chr11:71031941-71033617:-	0.8536	1.0168	1.8987	2.7057	unchanged	-0.153488	0.760208	unchanged	-0.49765	0.216126	unchanged	-0.800427	0.0310233	down	-1.14459	0.000353338
6330407A03Rik	70720	locus1of1	chr4:3714964-3716806:+	0.0189	0.0385	0.0126	0.0256	NA	-0.297579	NA	NA	-0.115215	NA	NA	0.0971021	NA	unchanged	0.279467	0.684135
6330409D20Rik	70730	locus1of1	chr2:32732621-32741016:-	0.3995	0.5389	0.9262	0.4459	unchanged	-0.315193	0.621657	unchanged	0.771304	0.162333	unchanged	-0.742249	0.172621	unchanged	0.344247	0.537022
6330410L21Rik	319224	locus1of1	chr3:129753758-129763882:+	0.0184	0.0134	0.0214	0.0567	unchanged	0.264781	0.758514	unchanged	-1.12505	0.0930601	unchanged	0.228422	0.790466	unchanged	-1.16141	0.0531236
6330415B21Rik	70753	locus1of1	chr6:77380257-77382475:-	0	0	0	0.0047	NA	0	NA	NA	0.000610622	NA	NA	0	NA	NA	-0.0166386	NA
6330415G19Rik	320020	locus1of1	chr17:23550799-23565294:+	0.9486	0.9687	1.1843	1.7874	unchanged	0.0262655	0.952528	unchanged	-0.471588	0.119717	unchanged	-0.175121	0.630622	down	-0.672974	0.00841676
6330418K02Rik	69004	locus1of1	chr5:138264045-138266661:+	2.9003	2.9884	3.2837	4.2163	unchanged	0.0297276	0.944016	unchanged	-0.302455	0.357561	unchanged	0.0357521	0.931423	unchanged	-0.296431	0.290319
6330549D23Rik	229613	locus1of1	chr3:96606662-96629819:-	0.9249	0.844	0.9555	0.996	unchanged	0.172401	0.59901	unchanged	0.024689	0.95581	unchanged	0.092504	0.800686	unchanged	-0.0552078	0.864536
6430411K18Rik	76880	locus1of1	chr12:109591537-109592851:+	0	0	0	0	NA	NA	NA	NA	NA	NA	NA	NA	NA	NA	NA	NA
6430503K07Rik	78068	locus1of1	chr2:147187424-147188482:+	26.9596	25.2801	28.7103	15.2557	unchanged	0.136955	0.690031	up	0.86407	0.000746614	unchanged	0.125572	0.715777	up	0.852688	0.000330141
6430531B16Rik	381933	locus1of1	chr7:139972303-139978755:-	0.4697	0.7978	1.1096	1.862	unchanged	-0.634424	0.0907687	unchanged	-0.695968	0.0425551	unchanged	-0.919251	0.0110872	down	-0.980796	0.000991318
6430548M08Rik	234797	locus1of1	chr8:120114152-120165307:+	35.6354	38.0249	19.5326	20.0317	unchanged	-0.0366992	0.915495	unchanged	-0.0232273	0.953741	up	1.05015	8.31826e-07	up	1.06362	2.08157e-07
6430550D23Rik	320095	locus1of1	chr2:156000443-156007977:-	0.7453	0.9993	1.4588	1.6415	unchanged	-0.353071	0.220311	unchanged	-0.247702	0.410328	unchanged	-0.632244	0.0173294	unchanged	-0.526876	0.0233207
6430562O15Rik	320893	locus1of1	chr13:99410836-99412826:-	9.6087	7.3363	4.3134	4.3156	unchanged	0.438506	0.0234944	unchanged	0.0323088	0.92403	up	1.32537	2.55688e-13	up	0.919178	1.76677e-07
6430571L13Rik	235599	locus1of1	chr9:107340640-107349683:+	1.7732	1.6863	2.6628	3.4864	unchanged	0.130233	0.662194	unchanged	-0.370889	0.129969	unchanged	-0.33941	0.173072	down	-0.840532	2.26498e-05
6430573F11Rik	319582	locus1of1	chr8:36489191-36513013:+	6.2309	3.2654	7.3231	10.8291	up	0.939904	0.000135635	unchanged	-0.536396	0.0548958	unchanged	-0.00108441	0.99837	down	-1.47738	1.61175e-10
6430584L05Rik	330324	locus1of1	chr6:55396887-55412285:+	0.0994	0.0875	0.1052	0.1056	unchanged	0.197299	0.795207	unchanged	0.113364	0.893563	unchanged	-0.035955	0.963751	unchanged	-0.11989	0.858224
6430628N08Rik	76237	locus1of1	chr4:115890666-115899228:+	0	0.0054	0	0.0069	NA	-0.0402057	NA	NA	0.000452619	NA	NA	0	NA	NA	0.0192634	NA
6430706D22Rik	78605	locus1of1	chr1:88263113-88269408:-	0	0	0	0	NA	NA	NA	NA	NA	NA	NA	NA	NA	NA	NA	NA
6430710C18Rik	76218	locus1of1	chr2:72745846-72813717:-	0.4	0.0476	0.086	0.0409	up	2.40738	8.2772e-07	unchanged	0.812026	0.211766	up	1.91862	0.000143673	unchanged	0.323274	0.62994
6530402F18Rik	76220	locus1of1	chr2:29245116-29252993:-	1.5432	3.2523	2.8785	2.5515	down	-0.978055	3.77172e-07	unchanged	0.13766	0.63256	down	-0.613011	0.00427447	unchanged	0.502705	0.0112232
6530403H02Rik	320739	locus1of1	chr3:120454334-120886732:-	0	0	0	0.0086	NA	0	NA	NA	-0.0880306	NA	NA	0	NA	NA	-0.110655	NA
6530411M01Rik	67791	locus1of1	chr17:9147719-9168022:-	0.015	0	0.0106	0.0082	NA	0.0772765	NA	NA	0.0215549	NA	NA	0.0109848	NA	NA	-0.0447368	NA
6720468P15Rik	78073	locus1of1	chr19:57508564-57512788:+	0.3158	0.2674	0.4176	0.8584	unchanged	0.21657	0.758946	unchanged	-0.888892	0.106133	unchanged	-0.0959446	0.897139	unchanged	-1.20141	0.010784
6720483E21Rik	77741	locus1of1	chr1:20888650-20890473:-	0.2121	0.1446	0.1451	0.1779	unchanged	0.381891	0.617382	unchanged	0.00488174	0.995841	unchanged	0.308439	0.693922	unchanged	-0.0685702	0.930045
6720489N17Rik	211378	locus1of1	chr13:62603015-62624182:-	3.1864	3.6208	3.8647	4.1867	unchanged	-0.121596	0.594684	unchanged	-0.135208	0.567492	unchanged	-0.0171325	0.950414	unchanged	-0.0307444	0.89362
6820408C15Rik	228778	locus1of1	chr2:152415587-152444330:+	1.2188	1.5197	1.4934	1.8114	unchanged	-0.251457	0.349741	unchanged	-0.274049	0.320735	unchanged	-0.0403908	0.909284	unchanged	-0.0629823	0.821889
6820431F20Rik	547150	locus1of1	chr8:20268286-20297432:-	1.6329	1.8419	2.1175	2.6213	unchanged	-0.114391	0.784183	unchanged	-0.27231	0.465008	unchanged	-0.15452	0.692094	unchanged	-0.31244	0.318879
7420426K07Rik	546157	locus1of1	chr9:98903119-98904622:+	0	0	0	0.0022	NA	0	NA	NA	0.00856129	NA	NA	0	NA	NA	-0.00839692	NA
7420461P10Rik	100038657	locus1of1	chr1:162647243-162658219:-	0	0.0408	0.0061	0.0425	NA	-0.341873	NA	NA	-0.194833	NA	NA	-0.151526	NA	NA	-0.00448668	NA
7420700N18Rik	74517	locus1of1	chr8:31367749-31382438:+	0	0	0.0026	0.0019	NA	0	NA	NA	0.0460655	NA	NA	-0.055247	NA	NA	-0.00735208	NA
7420701I03Rik	71457	locus1of1	chr12:11047813-11078741:+	0	0	0	0	NA	NA	NA	NA	NA	NA	NA	NA	NA	NA	NA	NA
7530416G11Rik	328577	locus1of1	chr15:85492736-85503227:-	0	0	0	0	NA	NA	NA	NA	NA	NA	NA	NA	NA	NA	NA	NA
7630403G23Rik	77119	locus1of1	chr9:34042371-34059019:+	0	0	0	0	NA	NA	NA	NA	NA	NA	NA	NA	NA	NA	NA	NA
8030411F24Rik	78609	locus1of1	chr2:148782009-148785936:+	0	0	0	0	NA	NA	NA	NA	NA	NA	NA	NA	NA	NA	NA	NA
8030423F21Rik	211001	locus1of1	chr5:52607550-52619011:-	0.0618	0.0996	0.0939	0.1359	unchanged	-0.414967	0.579227	unchanged	-0.17829	0.843996	unchanged	-0.382698	0.614906	unchanged	-0.146021	0.844546
8030423J24Rik	77166	locus1of1	chr13:70882948-70884503:+	0.0408	0	0.0312	0.0019	NA	0.254408	NA	NA	0.188172	NA	NA	0.0715514	NA	NA	0.0053152	NA
8030442B05Rik	77543	locus1of1	chr2:11338366-11398500:-	0.1053	0.1548	0.1784	0.1061	unchanged	-0.278074	0.743652	unchanged	0.492476	0.534944	unchanged	-0.41871	0.593178	unchanged	0.351839	0.624928
8030443G20Rik	77173	locus1of1	chr4:108942843-108972077:-	0	0	0	0	NA	NA	NA	NA	NA	NA	NA	NA	NA	NA	NA	NA
8030451O07Rik	319533	locus1of1	chr16:72226383-72234327:-	0	0	0	0	NA	NA	NA	NA	NA	NA	NA	NA	NA	NA	NA	NA
8030455M16Rik	77171	locus1of1	chr8:110047432-110057176:+	0.4276	0.182	1.0123	0.3716	unchanged	0.862318	0.158239	unchanged	1.11367	0.0605516	unchanged	-0.784555	0.202942	unchanged	-0.533207	0.390775
8030462N17Rik	212163	locus1of1	chr18:77633281-77714010:-	11.6285	12.5627	15.8043	15.4396	unchanged	-0.0563926	0.846916	unchanged	0.0358446	0.910511	unchanged	-0.213277	0.355601	unchanged	-0.12104	0.595683
8430408G22Rik	213393	locus1of1	chr6:116650684-116652847:+	17.9891	24.6722	26.8463	15.7373	unchanged	-0.314908	0.534728	unchanged	0.684242	0.134506	unchanged	-0.284416	0.58307	unchanged	0.714734	0.0787125
8430422H06Rik	74529	locus1of1	chr18:14232306-14278542:+	0	0.0075	0	0	NA	-0.0402057	NA	NA	0	NA	NA	0	NA	NA	0.0606383	NA
8430423G03Rik	71473	locus1of1	chr5:148950250-148951658:+	0.2085	0.2951	0.1103	0.212	unchanged	-0.22934	0.793353	unchanged	-0.343234	0.683253	unchanged	0.359415	0.647547	unchanged	0.245521	0.746976
8430426J06Rik	78102	locus1of1	chr15:81242654-81251862:-	1.0778	0.7676	0.8206	0.4016	unchanged	0.511506	0.271883	unchanged	0.88394	0.0576581	unchanged	0.550339	0.248565	unchanged	0.922773	0.0246225
8430429K09Rik	71523	locus1of1	chr11:3452437-3479831:+	1.863	1.5786	2.5913	2.3463	unchanged	0.281105	0.236121	unchanged	0.132372	0.640705	unchanged	-0.242665	0.326329	unchanged	-0.391399	0.0576628
8430430B14Rik	78148	locus1of1	chr17:83998552-84013408:+	0.293	0.1355	0.709	0.8784	unchanged	0.570969	0.416028	unchanged	-0.134984	0.875479	unchanged	-0.875728	0.16128	down	-1.58168	0.00302308
8430431K14Rik	78103	locus1of1	chr19:31213543-31216396:-	0.006	0.01	0	0	NA	-0.0402057	NA	NA	0	NA	NA	0.0482665	NA	NA	0.127415	NA
8430436N08Rik	71510	locus1of1	chr4:7560688-7573801:+	0.0317	0.0789	0.189	0.4297	unchanged	-0.404715	0.610935	unchanged	-0.688939	0.359153	unchanged	-0.971412	0.151484	unchanged	-1.25564	0.0365424
8430437L04Rik	74541	locus1of1	chr2:72703510-72729468:+	0.1703	0.0104	0.0638	0	unchanged	1.21961	0.0284066	unchanged	0.513019	0.456442	unchanged	0.91298	0.128056	unchanged	0.20639	0.762474
9030025P20Rik	100041574	locus1of1	chr17:14978864-14991577:+	1.6071	1.5298	1.6712	2.2976	unchanged	0.115923	0.75259	unchanged	-0.378443	0.218619	unchanged	0.09025	0.811783	unchanged	-0.404117	0.125048
9030204H09Rik	77665	locus1of1	chr2:35819190-35823385:+	0.0245	0.033	0.0592	0.1217	NA	-0.0328955	NA	NA	-0.196819	NA	NA	-0.189912	NA	unchanged	-0.353835	0.525473
9030404E10Rik	71528	locus1of1	chr16:30021842-30039479:-	5.0644	5.5265	5.0246	7.8275	unchanged	-0.0700893	0.839128	down	-0.644993	0.00730245	unchanged	0.252844	0.36921	unchanged	-0.32206	0.172141
9030612E09Rik	74530	locus1of1	chr10:43174699-43176565:+	0.2005	0.2218	0.5317	0.5114	unchanged	-0.0664423	0.921521	unchanged	0.0296355	0.967525	unchanged	-0.963441	0.0302141	unchanged	-0.867363	0.0318585
9030619P08Rik	105892	locus1of1	chr15:75427606-75431829:-	0.01	0.0101	0.2867	0.6703	unchanged	-0.00924799	0.993247	unchanged	-1.02223	0.140264	unchanged	-1.26467	0.0488012	down	-2.27765	4.77453e-05
9030624G23Rik	66808	locus1of1	chr12:24043202-24097269:-	0.4142	0.4009	0.3699	0.4778	unchanged	0.103487	0.83648	unchanged	-0.273945	0.534913	unchanged	0.299353	0.484034	unchanged	-0.0780786	0.852521
9030624J02Rik	71517	locus1of1	chr7:118740271-118841491:+	36.3101	43.686	43.0644	44.2133	down	-0.20354	0.00398102	unchanged	-0.0306262	0.775333	unchanged	-0.0188179	0.859848	unchanged	0.154096	0.0284376
9030625G05Rik	71545	locus1of1	chr18:74972764-74981547:-	0.0487	0.0188	0.0179	0.0451	NA	0.365155	NA	NA	-0.188201	NA	NA	0.32862	NA	NA	-0.224735	NA
9130008F23Rik	71583	locus1of1	chr17:40875482-40880558:-	0.6382	0.7323	1.198	1.0849	unchanged	-0.118858	0.814875	unchanged	0.134592	0.788182	unchanged	-0.603463	0.109286	unchanged	-0.350013	0.34144
9130011E15Rik	71617	locus1of1	chr19:45818144-45998488:-	15.5152	16.9218	18.9839	18.7352	unchanged	-0.0670675	0.576433	unchanged	0.0162533	0.917096	unchanged	-0.0578847	0.641934	unchanged	0.0254361	0.830905
9130015A21Rik	71581	locus1of1	chr12:35672291-35695118:-	0	0	0.0539	0.0137	NA	0	NA	NA	0.138838	NA	NA	-0.185129	NA	NA	-0.0444609	NA
9130015L21Rik	71613	locus1of1	chr2:160016653-160040620:+	0.033	0	0	0.0082	NA	0.0749232	NA	NA	0.00378	NA	NA	0.0532235	NA	NA	-0.0179197	NA
9130019O22Rik	78921	locus1of1	chr7:127382260-127387166:-	4.4194	3.723	5.2362	5.6533	up	0.308577	0.00110976	unchanged	-0.0917447	0.452947	unchanged	-0.0205928	0.885478	down	-0.420915	1.22447e-06
9130019P16Rik	100042056	locus1of1	chr6:54269681-54430221:-	0.1102	0.1761	0.1302	0.3421	unchanged	-0.535148	0.253397	down	-1.18153	0.00427021	unchanged	-0.0816869	0.897641	unchanged	-0.728069	0.0589611
9130023H24Rik	100043133	locus1of1	chr7:128234451-128238031:-	8.5638	7.3325	9.4164	9.6977	unchanged	0.285601	0.0128632	unchanged	-0.0481375	0.777714	unchanged	0.105099	0.460695	unchanged	-0.22864	0.0427149
9130024F11Rik	329160	locus1of1	chr1:56971469-56975196:+	0.2266	0.1976	0.2702	0.1887	unchanged	0.216986	0.670772	unchanged	0.334767	0.499156	unchanged	0.112915	0.838796	unchanged	0.230695	0.604764
9130204L05Rik	229550	locus1of1	chr3:91088137-91090805:-	0	0	0	0	NA	NA	NA	NA	NA	NA	NA	NA	NA	NA	NA	NA
9130209A04Rik	77668	locus1of1	chr18:47452668-47470868:+	0	0	0	0	NA	NA	NA	NA	NA	NA	NA	NA	NA	NA	NA	NA
9130221F21Rik	330350	locus1of1	chr6:72013896-72042528:-	0	0	0	0	NA	NA	NA	NA	NA	NA	NA	NA	NA	NA	NA	NA
9130221H12Rik	77124	locus1of1	chr7:25228723-25230264:+	10.4129	10.2357	13.747	12.9302	unchanged	0.0878086	0.707169	unchanged	0.0583099	0.823102	unchanged	-0.137878	0.524227	unchanged	-0.167377	0.371705
9130227L01Rik	329159	locus1of1	chr1:55931241-55972098:+	0.0207	0.0063	0.0523	0.0192	NA	0.154933	NA	NA	0.225993	NA	NA	-0.19747	NA	unchanged	-0.126411	0.816572
9130230L23Rik	231253	locus1of1	chr5:65987928-66004285:-	0.7366	0.946	0.3161	0.3252	unchanged	-0.263131	0.648358	unchanged	-0.0053434	0.994367	unchanged	1.17071	0.0135164	up	1.4285	0.000562506
9130401M01Rik	75758	locus1of1	chr15:58022271-58034294:-	16.9221	18.2318	24.1245	22.779	unchanged	-0.0419398	0.854626	unchanged	0.0683503	0.758392	unchanged	-0.255339	0.131268	unchanged	-0.145049	0.387564
9130409I23Rik	619326	locus1of1	chr1:181051237-181060667:+	0.0061	0.0819	0.0432	0.0349	unchanged	-1.28124	0.0385634	NA	0.102352	NA	unchanged	-0.764017	0.269238	unchanged	0.619578	0.356439
9230009I02Rik	619293	locus1of1	chr11:51085087-51091835:+	0	0	0	0.0181	NA	0	NA	NA	-0.0384217	NA	NA	0	NA	NA	-0.0580174	NA
9230102K24Rik	109335	locus1of1	chr10:110600650-110615961:+	0	0.0147	0	0	NA	-0.078582	NA	NA	0	NA	NA	0	NA	NA	0.0965436	NA
9230102O04Rik	77682	locus1of1	chr2:9883041-9889540:-	0.1561	0.3215	0.5982	1.9023	unchanged	-0.642789	0.297428	down	-1.29236	0.00922642	unchanged	-1.32148	0.014596	down	-1.97105	9.78886e-06
9230104L09Rik	77705	locus1of1	chr2:148846714-148850934:-	0.1522	0.0876	0.1188	0.1611	unchanged	0.382479	0.628104	unchanged	-0.100393	0.919736	unchanged	0.196941	0.8177	unchanged	-0.285931	0.698972
9230105E05Rik	320626	locus1of1	chr10:120389523-120392793:+	1.4212	1.4266	1.3225	1.1182	unchanged	0.0674747	0.912892	unchanged	0.272959	0.623958	unchanged	0.253028	0.633574	unchanged	0.458512	0.29145
9230110C19Rik	234912	locus1of1	chr9:8021672-8042823:-	3.6878	3.4228	6.6817	6.5863	unchanged	0.163968	0.555253	unchanged	0.0406405	0.908073	down	-0.623048	0.00428095	down	-0.746375	0.00017143
9230110F15Rik	77080	locus1of1	chr9:35838329-35844150:-	0	0	0	0	NA	NA	NA	NA	NA	NA	NA	NA	NA	NA	NA	NA
9230112D13Rik	78243	locus1of1	chr14:34511621-34522801:-	1.362	1.2812	1.4287	1.6343	unchanged	0.140279	0.787764	unchanged	-0.082745	0.887061	unchanged	0.0464218	0.933446	unchanged	-0.176602	0.682142
9230112J17Rik	100504561	locus1of1	chr9:60523967-60545882:-	0.1529	0.3706	0.4914	0.8242	unchanged	-0.991613	0.0175784	unchanged	-0.677749	0.113262	down	-1.21552	0.00364688	unchanged	-0.901656	0.0134897
9230114K14Rik	414108	locus1of1	chr5:52190681-52197984:+	1.7837	2.3591	1.9597	2.2321	unchanged	-0.326605	0.300391	unchanged	-0.146573	0.710476	unchanged	0.0597667	0.883071	unchanged	0.239799	0.428958
9230116L04Rik	321017	locus1of1	chr12:79088705-79103939:-	0.09	0.0935	0.0428	0.1233	unchanged	-0.0207172	0.983696	unchanged	-0.613525	0.423954	unchanged	0.4905	0.521427	unchanged	-0.102308	0.898236
9230116N13Rik	320054	locus1of1	chr1:136411916-136415519:-	0.7765	0.8426	1.1396	1.2442	unchanged	-0.0684081	0.865777	unchanged	-0.175618	0.616967	unchanged	-0.265568	0.416245	unchanged	-0.372778	0.159138
9230117E06Rik	78082	locus1of1	chr16:22511480-22517685:+	0.2683	0.6944	0.453	2.0137	unchanged	-0.751708	0.260783	unchanged	-1.34038	0.0307026	unchanged	-0.398534	0.603751	unchanged	-0.98721	0.0908653
9330020H09Rik	100048895	locus1of1	chr15:98567324-98570864:+	1.4767	1.3087	1.6236	1.641	unchanged	0.222478	0.231199	unchanged	0.0314107	0.907681	unchanged	0.0495821	0.837488	unchanged	-0.141486	0.434654
9330102E08Rik	330427	locus1of1	chr6:128169700-128183803:-	0.2301	0.2185	0.4149	0.8203	unchanged	0.139992	0.760052	down	-1.02586	0.000362252	unchanged	-0.469425	0.189008	down	-1.63527	9.36525e-10
9330111N05Rik	319983	locus1of1	chr13:80964074-81079857:+	0.3115	0.3698	0.4695	0.5679	unchanged	-0.143343	0.836849	unchanged	-0.160546	0.815476	unchanged	-0.383619	0.511739	unchanged	-0.400821	0.426028
9330117O12Rik	328957	locus1of1	chr18:54611744-54639870:+	0.0407	0	0.0663	0.0661	unchanged	0.689129	0.291009	NA	-0.0127329	NA	unchanged	-0.176066	0.83035	unchanged	-0.877927	0.136072
9330133O14Rik	100689703	locus1of1	chr8:122443656-122446476:+	14.9194	8.5704	12.1268	7.634	up	0.83206	7.75551e-06	up	0.649375	0.00140699	unchanged	0.517966	0.0115154	unchanged	0.335281	0.101886
9330136K24Rik	319870	locus1of1	chr17:21528196-21535878:-	0.6984	0.7131	1.2457	1.5811	unchanged	0.0278622	0.949525	unchanged	-0.386928	0.20817	unchanged	-0.507466	0.0901598	down	-0.922256	0.000170823
9330151L19Rik	414085	locus1of1	chr12:69197211-69199868:+	3.659	3.8814	6.9122	8.3352	unchanged	-0.0243751	0.930564	unchanged	-0.241307	0.248545	down	-0.691424	6.84474e-05	down	-0.908357	9.88744e-09
9330158H04Rik	319472	locus1of1	chr6:36333138-36388234:-	0.0153	0.0337	0.0175	0.0082	unchanged	-0.423169	0.571717	NA	0.365052	NA	unchanged	-0.0839967	0.923281	unchanged	0.704224	0.262446
9330159F19Rik	212448	locus1of1	chr10:29211643-29230779:+	0.9385	0.3507	0.9056	0.7483	up	1.39558	5.26944e-07	unchanged	0.233118	0.552782	unchanged	0.296712	0.407517	down	-0.865751	0.00257155
9330159M07Rik	319673	locus1of1	chr9:88841798-88858870:-	1.0385	1.2302	1.7942	2.6421	unchanged	-0.177377	0.592168	unchanged	-0.54482	0.0415722	unchanged	-0.529812	0.0530438	down	-0.897256	8.23048e-05
9330162012Rik	493800	locus1of1	chr13:24937401-24939049:+	1.0807	1.3627	2.1833	2.8562	unchanged	-0.253726	0.432627	unchanged	-0.346415	0.23515	down	-0.77494	0.00343859	down	-0.867628	0.000165624
9330162B11Rik	320272	locus1of1	chr1:188006576-188008990:-	0	0	0	0.0048	NA	0	NA	NA	0.000610622	NA	NA	0	NA	NA	-0.0166386	NA
9330175E14Rik	320377	locus1of1	chr8:94433127-94435103:-	0.2693	0.2389	1.0746	0.5948	NA	0.153089	NA	NA	0.609971	NA	NA	-1.24505	NA	NA	-0.788168	NA
9330175M20Rik	442821	locus1of1	chr1:51218386-51333779:-	0.0038	0.0241	0.0051	0	NA	-0.350394	NA	NA	0.16284	NA	NA	-0.059589	NA	NA	0.453645	NA
9330178D15Rik	329780	locus1of1	chr3:155976354-156008592:+	0	0	0.0041	0	NA	0	NA	NA	0.0783165	NA	NA	-0.0579135	NA	NA	0	NA
9330179D12Rik	77558	locus1of1	chr6:127149389-127212419:+	0.5666	1.0615	0.8048	1.6677	unchanged	-0.784638	0.0231625	unchanged	-0.885587	0.0103765	unchanged	-0.348909	0.415526	unchanged	-0.449858	0.174574
9330182L06Rik	231014	locus1of1	chr5:9266193-9480717:+	5.3405	3.3847	4.9466	2.2346	unchanged	0.668282	0.0275251	up	1.08465	0.000248082	unchanged	0.30301	0.398132	unchanged	0.719376	0.0128941
9330182O14Rik	328531	locus1of1	chr15:40134365-40150010:+	0.0223	0.021	0.0833	0.0091	unchanged	0.0813218	0.930223	NA	1.27082	NA	unchanged	-0.814624	0.238321	unchanged	0.374871	0.59796
9330188P03Rik	380930	locus1of1	chr14:105589549-105593929:+	0.698	0.2987	1.1589	0.4208	unchanged	1.02766	0.0487819	unchanged	1.13556	0.0314053	unchanged	-0.3405	0.591351	unchanged	-0.232597	0.710947
9330199G10Rik	319466	locus1of1	chr13:19462847-19504367:-	0	0	0	0	NA	NA	NA	NA	NA	NA	NA	NA	NA	NA	NA	NA
9430007A20Rik	381572	locus1of1	chr4:144519822-144529353:+	0	0	0	0	NA	NA	NA	NA	NA	NA	NA	NA	NA	NA	NA	NA
9430014N10Rik	77248	locus1of1	chr15:93904856-93927111:-	0.061	0.0531	0.1763	0.0393	NA	0.014677	NA	NA	0.174373	NA	NA	-0.127782	NA	NA	0.0319134	NA
9430015G10Rik	230996	locus1of1	chr4:156109998-156127263:+	10.4218	11.9525	11.9462	10.3438	unchanged	-0.128858	0.552954	unchanged	0.204129	0.333842	unchanged	0.0379173	0.879582	unchanged	0.370904	0.0265427
9430018G01Rik	319812	locus1of1	chr6:43442429-43474318:+	0.0028	0.0048	0.0191	0.0479	unchanged	-0.144476	0.870112	NA	-0.978667	NA	unchanged	-0.499817	0.491802	unchanged	-1.33401	0.022488
9430019J16Rik	77269	locus1of1	chr2:75436057-75444179:-	0	0	0	0	NA	NA	NA	NA	NA	NA	NA	NA	NA	NA	NA	NA
9430021M05Rik	77288	locus1of1	chr2:162661163-162675204:+	0.0117	0.0103	0.0126	0.012	NA	0.0642532	NA	NA	0.070617	NA	NA	-0.0212276	NA	NA	-0.0148638	NA
9430037G07Rik	320692	locus1of1	chr9:88595325-88599243:-	0.7005	0.965	1.1326	1.4228	unchanged	-0.394313	0.167224	unchanged	-0.373865	0.210463	unchanged	-0.388849	0.193673	unchanged	-0.368401	0.153497
9430038I01Rik	77252	locus1of1	chr7:137375569-137410756:-	17.3381	16.9198	15.637	17.6602	unchanged	0.100642	0.756676	unchanged	-0.156531	0.621977	unchanged	0.372436	0.149202	unchanged	0.115263	0.680334
9430041J12Rik	77323	locus1of1	chr7:4074125-4120728:-	0.0116	0.0075	0.0062	0.0244	NA	0.118627	NA	NA	-0.36778	NA	NA	0.132373	NA	NA	-0.354034	NA
9430060I03Rik	100037260	locus1of1	chr1:92933543-92950590:-	0.1355	0.2223	0.2775	0.2685	unchanged	-0.46713	0.500952	unchanged	-0.11148	0.903106	unchanged	-0.394137	0.58718	unchanged	-0.0384873	0.959632
9430065F17Rik	77857	locus1of1	chr13:67553202-67570892:+	1.9368	1.3605	2.2947	1.9497	unchanged	0.539625	0.0708467	unchanged	0.253365	0.485288	unchanged	-0.04224	0.921378	unchanged	-0.328501	0.280153
9430069I07Rik	77358	locus1of1	chr15:34349051-34357872:-	0.0438	0.0167	0.0079	0.0087	NA	0.114925	NA	NA	0.0532101	NA	NA	0.0975978	NA	NA	0.0358826	NA
9430078K24Rik	77290	locus1of1	chr12:79917019-79936264:-	0.7322	0.9369	0.8999	0.7948	unchanged	-0.26721	0.571618	unchanged	0.250552	0.623936	unchanged	-0.0874906	0.873248	unchanged	0.430272	0.270343
9430083A17Rik	77428	locus1of1	chr13:51097738-51100727:-	1.3695	1.3051	1.3463	2.0038	unchanged	0.110994	0.791154	unchanged	-0.526997	0.10716	unchanged	0.229787	0.538924	unchanged	-0.408204	0.171398
9430091E24Rik	434350	locus1of1	chr8:111127444-111145498:-	3.7432	4.5579	5.7228	6.3479	unchanged	-0.22103	0.314304	unchanged	-0.154846	0.529292	unchanged	-0.366056	0.0749354	unchanged	-0.299872	0.115215
9530002B09Rik	77432	locus1of1	chr4:122689259-122705135:+	0.0557	0	0	0	NA	0.151676	NA	NA	0	NA	NA	0.12742	NA	NA	0	NA
9530003J23Rik	77397	locus1of1	chr10:117233753-117238681:-	0.036	0	0.0567	0.1784	unchanged	0.579305	0.410904	unchanged	-0.824755	0.248767	unchanged	-0.194382	0.818761	down	-1.59844	0.00484259
9530014B07Rik	77398	locus1of1	chr13:53635892-53639201:-	0.0348	0.0261	0.1336	0.0765	NA	0.118405	NA	NA	0.300042	NA	NA	-0.532497	NA	unchanged	-0.35086	0.610886
9530020I12Rik	77442	locus1of1	chr12:11185993-11204502:-	0.024	0.0621	0.2161	0.0894	unchanged	-0.560638	0.451232	unchanged	0.540553	0.487981	unchanged	-1.34714	0.0341649	unchanged	-0.245947	0.74643
9530026F06Rik	77341	locus1of1	chr1:61378432-61395904:+	0	0	0	0	NA	NA	NA	NA	NA	NA	NA	NA	NA	NA	NA	NA
9530026P05Rik	330385	locus1of1	chr6:92940582-93111749:+	1.2781	1.7385	4.1184	6.1573	unchanged	-0.334539	0.324576	unchanged	-0.535359	0.0576886	down	-1.38665	1.71634e-07	down	-1.58747	2.73762e-11
9530027J09Rik	100500713	locus1of1	chrX:48276792-48285426:-	0.3037	0.4011	0.5096	0.2936	unchanged	-0.288797	0.608447	unchanged	0.512628	0.335187	unchanged	-0.284281	0.619168	unchanged	0.517144	0.256755
9530036O11Rik	654796	locus1of1	chr5:28466984-28719209:+	0.0233	0.0269	0.0219	0.01	unchanged	-0.0729192	0.934098	NA	0.11192	NA	unchanged	0.245858	0.750625	unchanged	0.430697	0.511074
9530051G07Rik	319781	locus1of1	chrX:153037629-153072915:+	0.752	1.1203	1.2704	1.6421	unchanged	-0.484287	0.0805898	unchanged	-0.315622	0.316943	unchanged	-0.522546	0.0672845	unchanged	-0.353881	0.185748
9530052E02Rik	619321	locus1of1	chr8:11007850-11054541:+	0.1844	0.5266	0.2759	0.3531	unchanged	-1.09269	0.0467502	unchanged	-0.165036	0.842301	unchanged	-0.370144	0.602652	unchanged	0.557511	0.317132
9530053A07Rik	319482	locus1of1	chr7:28129466-28164811:+	0.0319	0.1002	0.0803	0.2125	unchanged	-0.984608	0.112455	unchanged	-1.05904	0.0996038	unchanged	-0.603985	0.387111	unchanged	-0.678412	0.268553
9530059O14Rik	319626	locus1of1	chr9:122572501-122580647:+	0.002	0	0	0.0027	NA	0.0365469	NA	NA	0.000452619	NA	NA	0.0169814	NA	NA	-0.0191129	NA
9530062K07Rik	78739	locus1of1	chr6:116199410-116207993:-	1.0512	1.4345	2.2029	2.3489	unchanged	-0.355669	0.423049	unchanged	-0.0253732	0.96816	unchanged	-0.832649	0.029669	unchanged	-0.502353	0.168173
9530068E07Rik	213673	locus1of1	chr11:52396428-52408723:+	331.668	315.844	293.185	272.4	unchanged	0.132937	0.305506	unchanged	0.118433	0.399486	up	0.398115	0.000265438	up	0.383611	0.000231495
9530077C05Rik	68283	locus1of1	chr9:22411577-22444679:+	11.2941	13.6398	22.0572	19.3304	unchanged	-0.195265	0.473436	unchanged	0.204726	0.470733	down	-0.721222	0.000956846	unchanged	-0.321231	0.161224
9530080O11Rik	319247	locus1of1	chr4:95959711-95967655:-	0.8662	0.5953	0.8784	0.9107	unchanged	0.555069	0.0811665	unchanged	-0.0320492	0.950759	unchanged	0.192444	0.62199	unchanged	-0.394674	0.20673
9530082P21Rik	638247	locus1of1	chr17:23749236-23754065:+	17.5598	19.8585	21.0123	19.4769	unchanged	-0.106021	0.562857	unchanged	0.110516	0.563212	unchanged	-0.021402	0.921697	unchanged	0.195135	0.195106
9530091C08Rik	320440	locus1of1	chr9:68765346-68773322:+	0.0327	0.0681	0.0407	0.0454	unchanged	-0.79646	0.133912	unchanged	-0.200052	0.786333	unchanged	-0.0860391	0.910111	unchanged	0.510369	0.323233
9630001P10Rik	319251	locus1of1	chr5:45639275-45645469:+	0	0	0.0051	0	NA	0	NA	NA	0.0783165	NA	NA	-0.0579135	NA	NA	0	NA
9630013A20Rik	319903	locus1of1	chr14:84458838-84476424:-	0.0083	0.0157	0.0132	0.0016	NA	-0.0982704	NA	NA	0.223896	NA	NA	-0.0785731	NA	NA	0.243593	NA
9630013K17Rik	78883	locus1of1	chr11:63964226-63968040:+	0.5362	0.9145	0.6466	0.7084	unchanged	-0.618068	0.216794	unchanged	-0.127002	0.859899	unchanged	-0.0464705	0.947225	unchanged	0.444596	0.356439
9630028B13Rik	319562	locus1of1	chr1:185429357-185441819:-	0.0135	0.0326	0.0294	0.0155	unchanged	-0.52815	0.47175	NA	0.458137	NA	unchanged	-0.45692	0.54388	unchanged	0.529367	0.434212
9630028H03Rik	320684	locus1of1	chr2:135580530-135583220:-	0.0292	0.0042	0.062	0.0386	unchanged	0.652352	0.352351	NA	0.408066	NA	unchanged	-0.514397	0.492087	unchanged	-0.758683	0.233457
9630028I04Rik	319720	locus1of1	chr17:27235075-27248066:-	14.899	19.6771	12.9972	9.7492	unchanged	-0.332416	0.133956	unchanged	0.421425	0.0632638	unchanged	0.395717	0.0755852	up	1.14956	4.15778e-10
9830107B12Rik	328829	locus1of1	chr17:48125605-48146307:-	0.0031	0.0072	0.0101	0.0128	NA	-0.212437	NA	NA	-0.0522307	NA	NA	-0.330227	NA	NA	-0.170021	NA
9830132P13Rik	329753	locus1of1	chr3:127916171-127955220:+	0.0027	0	0.009	0	NA	0.0365469	NA	NA	0.164142	NA	NA	-0.113447	NA	NA	0	NA
9830166K06Rik	402757	locus1of1	chr19:8651796-8663335:-	0.0517	0.0854	0.1892	0.2822	unchanged	-0.426296	0.537034	unchanged	-0.457595	0.488578	unchanged	-1.20272	0.0340183	unchanged	-1.23401	0.0139394
9930012K11Rik	268759	locus1of1	chr14:70154405-70159502:-	9.8567	11.9616	12.8557	14.1786	unchanged	-0.219046	0.378397	unchanged	-0.137375	0.633718	unchanged	-0.146087	0.591783	unchanged	-0.0644155	0.809959
9930014A18Rik	320469	locus1of1	chr15:60822965-60831400:+	1.266	1.0118	1.6683	2.0581	unchanged	0.366957	0.0937363	unchanged	-0.302137	0.199079	unchanged	-0.156727	0.549368	down	-0.825822	7.76089e-06
9930021J03Rik	240613	locus1of1	chr19:29714402-29806009:-	13.0693	13.3665	16.3418	14.3039	unchanged	0.0215756	0.942701	unchanged	0.191038	0.424123	unchanged	-0.0968241	0.701992	unchanged	0.0726385	0.76091
9930104L06Rik	194268	locus1of1	chr4:124937048-124944661:+	10.1058	9.877	13.7175	15.536	unchanged	0.0923832	0.338129	unchanged	-0.162406	0.0656005	down	-0.218027	0.00984247	down	-0.472816	3.14631e-11
9930111H07Rik	77762	locus1of1	chr1:85775271-85784694:+	0	0	0	0.002	NA	0	NA	NA	0.0241075	NA	NA	0	NA	NA	0.00714932	NA
9930111J21Rik1	667214	locus1of1	chr11:48946150-48979381:-	1.141	1.8572	2.6305	3.7433	unchanged	-0.588869	0.118165	unchanged	-0.454001	0.277276	unchanged	-0.899926	0.0123229	unchanged	-0.765058	0.0240179
9930111J21Rik2	245240	locus1of2	chr11:49037660-49051242:-	0.0787	0.1244	0.1658	0.1683	unchanged	-0.428811	0.497103	unchanged	-0.0713242	0.930601	unchanged	-0.645185	0.275358	unchanged	-0.287697	0.613343
9930111J21Rik2	245240	locus2of2	chr11:48965817-48979398:-	0.0216	0.0803	0.0441	0.0925	unchanged	-1.00312	0.120425	unchanged	-0.735876	0.309499	unchanged	-0.235079	0.783028	unchanged	0.032166	0.969385
A130010J15Rik	319266	locus1of1	chr1:193173469-193177832:+	9.2924	10.0151	8.5708	8.5414	unchanged	-0.0514658	0.807791	unchanged	0.000841624	0.996728	unchanged	0.347855	0.022274	up	0.400162	0.00352941
A130077B15Rik	319272	locus1of1	chr10:122565023-122569891:-	0.2211	0.1697	0.2773	0.1793	unchanged	0.359402	0.549582	unchanged	0.598331	0.292225	unchanged	-0.156974	0.815438	unchanged	0.0819542	0.895871
A1bg	117586	locus1of1	chr15:60917589-60921270:-	0.0131	0	0.074	0.0333	NA	0.320695	NA	NA	0.368611	NA	NA	-0.654157	NA	unchanged	-0.606242	0.303798
A1cf	69865	locus1of1	chr19:31868761-31949406:+	0	0	0.0074	0	NA	0	NA	NA	0.117009	NA	NA	-0.099108	NA	NA	0	NA
A230001M10Rik	319951	locus1of1	chr3:102262405-102288771:+	0.0062	0.0046	0.0218	0.0241	NA	0.0153036	NA	NA	0.0313694	NA	NA	-0.345383	NA	NA	-0.329317	NA
A230009B12Rik	319750	locus1of1	chr17:10456216-10493057:+	0.0123	0.0177	0.0415	0.0301	unchanged	-0.149139	0.870933	NA	0.146817	NA	unchanged	-0.574031	0.436073	unchanged	-0.278075	0.712262
A230020J21Rik	100125339	locus1of1	chr1:191025351-191029781:+	0.1477	0.2438	0.2342	0.1994	unchanged	-0.47846	0.459814	unchanged	0.257885	0.733736	unchanged	-0.365101	0.599005	unchanged	0.371245	0.53715
A230028O05Rik	319487	locus1of1	chr16:25059639-25069058:+	0.0767	0.1766	0.1284	0.1459	unchanged	-0.847126	0.123044	unchanged	-0.0127008	0.989134	unchanged	-0.479844	0.453338	unchanged	0.354582	0.533652
A230050P20Rik	319278	locus1of1	chr9:20868642-20874307:+	15.7939	16.9521	27.4826	28.1377	unchanged	-0.0391895	0.851505	unchanged	-0.0299156	0.893495	down	-0.561596	2.45876e-05	down	-0.552322	1.07399e-05
A230056J06Rik	319469	locus1of1	chr13:59580176-59585223:-	0.0352	0.0238	0.0336	0.0377	unchanged	0.304761	0.716604	unchanged	-0.292396	0.739152	unchanged	0.279702	0.73818	unchanged	-0.317456	0.666796
A230056P14Rik	320845	locus1of1	chr7:55962531-55980096:+	4.3087	3.9989	6.2294	6.3033	unchanged	0.170963	0.538313	unchanged	0.0346775	0.923849	unchanged	-0.329829	0.182945	unchanged	-0.466114	0.0284148
A230057D06Rik	319893	locus1of1	chr7:61705850-61927574:-	0.3597	0.869	0.6637	1.5166	unchanged	-1.04075	0.0120023	unchanged	-1.02691	0.0164218	unchanged	-0.570978	0.240948	unchanged	-0.557136	0.178872
A230065H16Rik	380787	locus1of1	chr12:111406809-111412077:+	0.3363	0.0337	0.569	0.1753	unchanged	1.4115	0.0214613	unchanged	1.22367	0.061701	unchanged	-0.496532	0.506837	unchanged	-0.684359	0.297729
A230070E04Rik	100043072	locus1of1	chr14:68123752-68131371:+	0.0185	0.0055	0.0154	0.0397	NA	0.276725	NA	NA	-0.352289	NA	NA	0.0743367	NA	unchanged	-0.554678	0.324006
A230072C01Rik	320742	locus1of1	chrX:20961676-20987349:+	4.284	4.2149	7.4836	8.0847	unchanged	0.0796879	0.69354	unchanged	-0.0972681	0.617408	down	-0.575591	5.21215e-05	down	-0.752547	5.85989e-09
A230072E10Rik	331547	locus1of1	chrX:151313335-151341879:-	0.2339	0.2164	0.2611	0.2904	unchanged	0.138005	0.806022	unchanged	-0.28639	0.575813	unchanged	0.211232	0.687522	unchanged	-0.213163	0.634186
A230077H06Rik	320210	locus1of1	chr7:40849153-40898324:-	0.253	0.8562	0.1997	0.3116	down	-1.43596	0.00086586	unchanged	-0.367533	0.551004	unchanged	0.331664	0.584628	up	1.4001	0.000738874
A230103J11Rik	320466	locus1of1	chr8:85053160-85060460:-	1.4439	1.6819	1.9821	2.2554	unchanged	-0.154132	0.571618	unchanged	-0.172749	0.52661	unchanged	-0.203845	0.441059	unchanged	-0.222462	0.316459
A230107N01Rik	320919	locus1of1	chr13:84219581-84222175:-	1.2089	1.0643	1.8937	1.9232	unchanged	0.219252	0.52966	unchanged	0.00490854	0.991573	unchanged	-0.419954	0.173697	unchanged	-0.634297	0.0157864
A230108P19Rik	320132	locus1of1	chr2:6193251-6321611:+	0.0864	0.1191	0.0598	0.1596	unchanged	-0.280443	0.708749	unchanged	-0.806341	0.211973	unchanged	0.327412	0.659111	unchanged	-0.198486	0.769061
A2ml1	232400	locus1of1	chr6:128539822-128581606:-	0.6123	0.0863	0.3182	0.1563	NA	1.48575	NA	NA	0.53378	NA	NA	0.666731	NA	NA	-0.285234	NA
A2m	232345	locus1of1	chr6:121636173-121679238:+	1.2577	0.3765	0.665	0.4271	unchanged	0.578448	0.388202	unchanged	0.168333	0.848867	unchanged	0.40457	0.57404	unchanged	-0.00554421	0.994483
A330008L17Rik	234624	locus1of1	chr8:99416674-99733438:+	0	0	0.0072	0.0147	NA	0	NA	NA	-0.0471078	NA	NA	-0.102239	NA	NA	-0.147264	NA
A330009N23Rik	380977	locus1of1	chr15:101221191-101225186:-	1.5423	3.3206	2.0353	2.1028	down	-1.01283	8.2336e-07	unchanged	-0.0625248	0.86428	unchanged	-0.147651	0.631772	up	0.80265	5.3788e-05
A330015K06Rik	102637797	locus1of1	chr3:65133059-65302685:-	1.8306	0.3156	5.6377	0.4872	unchanged	1.36291	0.02614	up	2.11455	0.00039841	unchanged	-0.944634	0.158154	unchanged	-0.193	0.802902
A330023F24Rik	320977	locus1of1	chr1:195017399-195037908:+	2.6961	3.0407	6.4306	5.168	unchanged	-0.106305	0.820856	unchanged	0.29651	0.464436	down	-0.947313	0.00267967	unchanged	-0.544498	0.0892354
A330032B11Rik	319931	locus1of1	chr19:37173843-37196541:+	0.0172	0.0437	0.097	0.1101	unchanged	-0.426509	0.585172	unchanged	-0.269865	0.762529	unchanged	-0.765722	0.276469	unchanged	-0.609079	0.366444
A330033J07Rik	320614	locus1of1	chr13:48044231-48262623:-	4.2979	7.1256	11.88	16.9395	down	-0.640052	0.0074472	unchanged	-0.475935	0.0691864	down	-1.20309	9.59331e-08	down	-1.03898	1.71979e-06
A330035P11Rik	319727	locus1of1	chr14:122097939-122106974:-	2.024	2.167	2.8071	3.2	unchanged	-0.0354555	0.90703	unchanged	-0.165182	0.512564	unchanged	-0.245765	0.289303	unchanged	-0.375492	0.0486351
A330040F15Rik	74333	locus1of1	chr19:12585868-12596566:-	3.6684	3.4871	3.8254	6.8367	unchanged	0.121096	0.759083	down	-0.856647	0.00263859	unchanged	0.217794	0.547891	down	-0.75995	0.00361658
A330041J22Rik	319556	locus1of1	chr9:86695442-86701253:+	1.5923	2.8749	2.8873	4.3746	down	-0.765392	0.000261731	unchanged	-0.565683	0.0109379	down	-0.620128	0.00667141	unchanged	-0.420419	0.0405696
A330048O09Rik	320315	locus1of1	chr13:48272418-48273884:-	30.5806	16.9132	19.4732	15.8563	up	0.883476	0.000132678	unchanged	0.295641	0.329755	up	0.84181	0.000490613	unchanged	0.253974	0.347233
A330049N07Rik	327768	locus1of1	chr10:72973303-73086705:-	0.0098	0.021	0.0091	0.0329	NA	-0.192954	NA	NA	-0.280785	NA	NA	-0.0673652	NA	unchanged	-0.155197	0.813149
A330069E16Rik	606735	locus1of1	chr2:91237146-91238357:+	0.9841	0.8405	1.2974	1.1453	unchanged	0.259412	0.526721	unchanged	0.136487	0.762974	unchanged	-0.153935	0.724942	unchanged	-0.27686	0.432636
A330070K13Rik	381673	locus1of1	chr5:130378851-130384631:-	0	0	0	0	NA	NA	NA	NA	NA	NA	NA	NA	NA	NA	NA	NA
A330074K22Rik	434353	locus1of1	chr8:120204434-120228230:-	2.122	1.5696	3.3929	3.6983	unchanged	0.456476	0.155803	unchanged	-0.0784369	0.864637	unchanged	-0.466064	0.152053	down	-1.00098	0.000219421
A330076C08Rik	100503592	locus1of1	chr13:44193589-44216487:-	0.0119	0	0.1126	0.1121	unchanged	0.117838	0.876269	unchanged	-0.0447398	0.961093	unchanged	-0.566807	0.335364	unchanged	-0.729385	0.164081
A330076H08Rik	320026	locus1of1	chr7:61943901-61982303:-	0.5842	1.0674	0.8994	2.0526	unchanged	-0.695233	0.120029	unchanged	-1.02249	0.018774	unchanged	-0.338869	0.526122	unchanged	-0.666129	0.106707
A330093E20Rik	107003	locus1of1	chr18:45683487-46045260:-	0.5463	0.2526	0.7446	0.3329	unchanged	1.00885	0.0182418	up	1.11957	0.00957435	unchanged	-0.269549	0.614238	unchanged	-0.158826	0.769395
A330102I10Rik	77920	locus1of1	chr13:29014414-29040336:+	0.1134	0.2555	0.2855	0.2872	unchanged	-0.743333	0.238933	unchanged	-0.0478874	0.961564	unchanged	-0.702298	0.284731	unchanged	-0.00685188	0.992903
A3galt2	215493	locus1of1	chr4:128759258-128769298:+	0.111	0.2654	0.2555	0.1861	unchanged	-1.03615	0.0100675	unchanged	0.297574	0.567791	unchanged	-0.746666	0.0987765	unchanged	0.587054	0.131999
A430005L14Rik	97159	locus1of1	chr4:153957237-153961924:+	30.0133	30.351	32.0361	34.0717	unchanged	0.0532482	0.784149	unchanged	-0.0830388	0.661137	unchanged	0.141243	0.389429	unchanged	0.00495647	0.979728
A430033K04Rik	243308	locus1of1	chr5:138622859-138648905:+	11.5371	11.0984	14.3084	14.8133	unchanged	0.110515	0.536381	unchanged	-0.0514093	0.811294	unchanged	-0.078976	0.677015	unchanged	-0.2409	0.0925506
A430035B10Rik	320312	locus1of1	chr6:8507059-8509161:-	5.641	3.2845	8.7017	5.1851	up	0.796795	0.0025964	unchanged	0.70345	0.0121821	unchanged	-0.363236	0.238535	unchanged	-0.456582	0.0980339
A430046D13Rik	654440	locus1of1	chr10:128499247-128504242:+	2.6682	3.4503	6.3791	9.2201	unchanged	-0.301742	0.292446	unchanged	-0.516947	0.0491338	down	-0.979468	4.00393e-05	down	-1.19467	4.97712e-08
A430057M04Rik	319486	locus1of1	chr14:21847578-21856926:+	0.0792	0.1661	0.1144	0.0792	unchanged	-0.810304	0.140251	unchanged	0.468812	0.481258	unchanged	-0.265257	0.702757	unchanged	1.01386	0.0414543
A430078G23Rik	319493	locus1of1	chr8:3353415-3390299:+	0.4659	0.4318	2.8766	0.4459	NA	0.0597212	NA	NA	1.33802	NA	NA	-1.22401	NA	NA	0.0542937	NA
A430078I02Rik	320486	locus1of1	chr6:86470277-86480830:-	1.0334	1.0655	1.4153	1.8468	unchanged	0.00328715	0.993645	unchanged	-0.302682	0.259379	unchanged	-0.291251	0.284697	down	-0.59722	0.00494924
A430085M09Rik	623726	locus1of1	chr4:78594047-78597484:+	0	0	0	0	NA	NA	NA	NA	NA	NA	NA	NA	NA	NA	NA	NA
A430088P11Rik	106059	locus1of1	chr15:80691025-80697610:-	0.0676	0.0513	0.4571	0.0339	NA	0.142338	NA	NA	1.55124	NA	NA	-1.19197	NA	NA	0.216935	NA
A430089I19Rik	331195	locus1of4	chr5_JH584298_random:167742-172019:-	0	0	0	0	NA	NA	NA	NA	NA	NA	NA	NA	NA	NA	NA	NA
A430089I19Rik	331195	locus2of4	chr5_GL456354_random:5185-9462:+	0	0	0	0.0018	NA	0	NA	NA	0.00856129	NA	NA	0	NA	NA	-0.00839692	NA
A430089I19Rik	331195	locus3of4	chr5:94951011-94955288:-	0	0	0	0	NA	NA	NA	NA	NA	NA	NA	NA	NA	NA	NA	NA
A430089I19Rik	331195	locus4of4	chr5:94302519-94306796:-	0	0	0	0	NA	NA	NA	NA	NA	NA	NA	NA	NA	NA	NA	NA
A430090L17Rik	319803	locus1of1	chr13:114124348-114151592:-	0.0217	0.0536	0.2089	0.0445	NA	-0.344341	NA	NA	0.890213	NA	NA	-1.08823	NA	NA	0.146327	NA
A430093F15Rik	403202	locus1of1	chr19:10740947-10786043:+	0.0984	0.067	1.1813	0.0897	NA	0.14976	NA	NA	1.60546	NA	NA	-1.50425	NA	NA	-0.048548	NA
A430105I19Rik	214239	locus1of1	chr2:118754145-118762661:-	8.3714	17.2115	11.6619	14.6039	down	-0.965401	1.62603e-09	unchanged	-0.319353	0.10813	unchanged	-0.243506	0.230595	unchanged	0.402542	0.0184881
A4galt	239559	locus1of1	chr15:83226722-83251774:-	5.6782	10.1234	11.5148	14.0791	unchanged	-0.715225	0.013259	unchanged	-0.277863	0.449031	unchanged	-0.726098	0.0143036	unchanged	-0.288736	0.361571
A4gnt	333424	locus1of1	chr9:99612502-99622367:+	0.0226	0.0269	0.0155	0	NA	-0.0512948	NA	NA	0.377703	NA	NA	0.169241	NA	unchanged	0.598239	0.261133
A530006G24Rik	381384	locus1of1	chr2:147710693-147717632:+	0	0	0.0383	0.0062	NA	0	NA	NA	0.171952	NA	NA	-0.204323	NA	NA	-0.0305418	NA
A530013C23Rik	329562	locus1of1	chr2:167690759-167697413:+	0.1039	0.1993	0.2702	0.3312	unchanged	-0.605101	0.357396	unchanged	-0.388606	0.599337	unchanged	-0.663654	0.313577	unchanged	-0.447158	0.470841
A530016L24Rik	319942	locus1of1	chr12:112489448-112499927:+	5.8523	5.5924	11.0337	19.9081	unchanged	0.124533	0.767014	down	-0.796709	0.00919798	unchanged	-0.634521	0.042125	down	-1.55576	4.42954e-09
A530021J07Rik	330578	locus1of1	chr7:83148470-83179438:+	0.0177	0.0061	0.0928	0.0079	NA	0.157057	NA	NA	0.736685	NA	NA	-0.559443	NA	NA	0.0201845	NA
A530032D15Rik	381287	locus1of1	chr1:85088139-85109853:-	0.0139	0.0346	0.1286	0.0374	unchanged	-0.344416	0.669816	unchanged	0.878297	0.218481	unchanged	-1.22077	0.0563359	unchanged	0.00194614	0.998368
A530046M15Rik	328190	locus1of1	chr13:15807243-15827537:+	0	0.0056	0	0	NA	-0.0402057	NA	NA	0	NA	NA	0	NA	NA	0.0606383	NA
A530050N04Rik	442846	locus1of1	chr18:61470225-61484607:-	0.1803	0.1195	0.27	2.2946	unchanged	0.137256	0.876994	unchanged	-1.31963	0.0346718	unchanged	-0.0821087	0.925729	down	-1.539	0.00594716
A530053G22Rik	208079	locus1of1	chr6:60279043-60403707:-	0.4229	0.3186	0.658	1.1074	unchanged	0.352767	0.580635	unchanged	-0.647758	0.264497	unchanged	-0.278661	0.670758	down	-1.27919	0.00595917
A530058N18Rik	320846	locus1of1	chr2:114013565-114032292:+	0.3295	0.1338	0.0462	0.0215	unchanged	1.13001	0.0358019	unchanged	0.766382	0.274803	up	1.97595	0.000234485	up	1.61232	0.00261175
A530064D06Rik	328830	locus1of1	chr17:48151896-48167257:-	0.1604	0.3072	0.1966	0.1063	unchanged	-0.656838	0.297107	unchanged	0.504861	0.483645	unchanged	0.00985521	0.991344	unchanged	1.17155	0.0286699
A530065N20Rik	328263	locus1of1	chr13:60029711-60116669:+	0.0156	0.0233	0.1115	0.2806	unchanged	-0.198309	0.8229	unchanged	-1.19479	0.0531598	unchanged	-1.27069	0.0413597	down	-2.26717	1.90874e-05
A530072M11Rik	100415915	locus1of1	chr4:16164110-16266225:+	1.6624	1.6308	2.3936	2.1204	unchanged	0.0847538	0.801038	unchanged	0.200017	0.49488	unchanged	-0.311776	0.240934	unchanged	-0.196513	0.440665
A530088E08Rik	664702	locus1of1	chr17:32403014-32404808:+	0.152	0.2864	0.3751	0.4648	unchanged	-0.506452	0.487905	unchanged	-0.198943	0.825144	unchanged	-0.654583	0.350687	unchanged	-0.347075	0.618116
A530099J19Rik	319293	locus1of1	chr13:19727417-19732951:-	0.5465	0.7901	0.9728	1.3793	unchanged	-0.437781	0.257584	unchanged	-0.460984	0.243768	unchanged	-0.559335	0.142415	unchanged	-0.582538	0.0785756
A630001G21Rik	319997	locus1of1	chr1:85717083-85736606:-	1.9993	3.8349	6.8564	2.0147	NA	-0.691577	NA	NA	1.35389	NA	NA	-1.18295	NA	NA	0.862523	NA
A630010A05Rik	545280	locus1of1	chr16:14562317-14621284:+	0	0	0	0	NA	NA	NA	NA	NA	NA	NA	NA	NA	NA	NA	NA
A630012P03Rik	100504594	locus1of1	chrX:52575843-52619047:+	0.0102	0	0.0262	0.0053	NA	0.137367	NA	NA	0.276884	NA	NA	-0.191637	NA	NA	-0.0521197	NA
A630019I02Rik	408254	locus1of1	chr13:93094833-93098968:+	0.0065	0	0.0253	0.0006	NA	0.107942	NA	NA	0.317856	NA	NA	-0.209427	NA	NA	0.000486716	NA
A630020A06	328489	locus1of1	chr15:3996039-4015858:+	0.0248	0.0427	0.0247	0.0627	unchanged	-0.455778	0.54247	unchanged	-0.65487	0.366121	unchanged	-0.0517875	0.954592	unchanged	-0.250879	0.726227
A630023A22Rik	105518	locus1of1	chr14:34051130-34102754:-	0.006	0	0.0169	0.0121	NA	0.0397476	NA	NA	0.0860379	NA	NA	-0.103654	NA	NA	-0.0573636	NA
A630023P12Rik	231603	locus1of1	chr5:110514923-110525979:+	0.1818	0.1222	2.4009	0.4131	NA	0.107854	NA	NA	1.07496	NA	NA	-1.32702	NA	NA	-0.359914	NA
A630066F11Rik	320642	locus1of1	chr10:7663371-7664623:+	4.6654	3.3851	4.3086	4.5923	unchanged	0.490992	0.0464259	unchanged	-0.100905	0.776845	unchanged	0.339111	0.216842	unchanged	-0.252786	0.329799
A630072M18Rik	320770	locus1of1	chr5:20950989-20956398:+	2.7871	2.7203	3.4639	3.1419	unchanged	0.0944165	0.687969	unchanged	0.123527	0.598865	unchanged	-0.067351	0.78459	unchanged	-0.03824	0.864351
A630073D07Rik	381819	locus1of1	chr6:132625111-132627511:-	0.0475	0	0	0	NA	0.0749232	NA	NA	0	NA	NA	0.0553878	NA	NA	0	NA
A630075F10Rik	100043910	locus1of1	chr2:170061240-170070778:-	0.2473	0.7696	0.5628	1.1377	down	-1.38891	0.000220789	unchanged	-0.86247	0.0338544	unchanged	-0.876536	0.0415112	unchanged	-0.350095	0.38977
A630076J17Rik	319929	locus1of1	chr3:107230614-107234031:+	0.0825	0.0425	0.1272	0.2778	NA	0.155538	NA	NA	-0.384405	NA	NA	-0.100297	NA	NA	-0.64024	NA
A630077J23Rik	319973	locus1of1	chr4:43751859-43759464:+	1.1221	4.8479	1.5975	1.4284	down	-1.92332	1.62993e-11	unchanged	0.0836173	0.875725	unchanged	-0.202157	0.65279	up	1.80478	4.87082e-11
A630089N07Rik	320586	locus1of1	chr16:98062512-98082439:-	1.4645	2.1351	2.4351	2.0774	unchanged	-0.455137	0.134329	unchanged	0.20715	0.580425	unchanged	-0.470983	0.13451	unchanged	0.191304	0.552984
A630095E13Rik	235973	locus1of1	chr9:36635754-36638602:-	0.0343	0.0582	0.1381	0.0054	NA	-0.0596188	NA	NA	0.327842	NA	NA	-0.227629	NA	NA	0.159831	NA
A630095N17Rik	381272	locus1of1	chr1:75220095-75232093:-	0.4167	0.5075	0.813	1.0007	unchanged	-0.184187	0.766945	unchanged	-0.2063	0.717844	unchanged	-0.676941	0.159566	unchanged	-0.699053	0.0896444
A730004F24Rik	320449	locus1of1	chr1:186511838-186558681:-	0.0049	0	0	0	NA	0.0365469	NA	NA	0	NA	NA	0.0193272	NA	NA	0	NA
A730006G06Rik	320638	locus1of1	chr17:48064789-48090378:-	0.0093	0.0317	0.0103	0.0073	NA	-0.341227	NA	NA	0.0915893	NA	NA	-0.0489786	NA	NA	0.383837	NA
A730008H23Rik	212427	locus1of1	chr1:88264828-88277557:-	0	0	0.0064	0.0058	NA	0	NA	NA	0.0266674	NA	NA	-0.0610339	NA	NA	-0.0325371	NA
A730017C20Rik	225583	locus1of1	chr18:59062381-59076960:+	0.541	0.5694	1.1461	2.138	unchanged	-0.0144567	0.985187	unchanged	-0.765925	0.149268	unchanged	-0.68331	0.200478	down	-1.43478	0.00103814
A730017L22Rik	613258	locus1of1	chr2:130872541-130906396:-	4.3129	3.9444	5.8919	6.1249	unchanged	0.189967	0.152142	unchanged	-0.0691655	0.67246	unchanged	-0.207203	0.120491	down	-0.466336	1.4529e-05
A730018C14Rik	100504733	locus1of1	chr12:112411023-112423198:-	0	0	0	0	NA	NA	NA	NA	NA	NA	NA	NA	NA	NA	NA	NA
A730020E08Rik	100504262	locus1of1	chr6:61175604-61180810:-	1.5028	0.5214	1.2707	1.0857	up	1.49091	8.47678e-08	unchanged	0.270538	0.469112	unchanged	0.406095	0.214772	down	-0.814277	0.00533991
A730020M07Rik	100503044	locus1of1	chr3:121634936-121646453:-	0.1432	0.2183	0.8071	1.4681	unchanged	-0.432789	0.335151	unchanged	-0.801249	0.0125021	down	-1.99816	2.25986e-09	down	-2.36663	1.02373e-15
A730036I17Rik	329513	locus1of1	chr2:129218969-129235606:+	0.0033	0.0055	0.0553	0.0047	NA	-0.0662976	NA	NA	0.813463	NA	NA	-0.82705	NA	NA	0.0527106	NA
A730043L09Rik	330958	locus1of1	chr9:62242596-62244100:-	0.0622	0.0477	0.0407	0.1222	unchanged	0.193638	0.832101	unchanged	-0.679906	0.365931	unchanged	0.288009	0.729202	unchanged	-0.585535	0.386504
A730046J19Rik	319764	locus1of1	chrX:144153695-144166274:+	0.0088	0.0086	0.0137	0.0229	unchanged	0.0342029	0.969683	NA	-0.363903	NA	unchanged	0.000317221	0.999764	unchanged	-0.397789	0.540528
A730056A06Rik	319783	locus1of1	chr7:73313806-73375774:-	0.0875	0.0715	0.1111	0.119	unchanged	0.236413	0.752148	unchanged	-0.158009	0.847352	unchanged	-0.000444581	0.999764	unchanged	-0.394866	0.511209
A730063M14Rik	100504703	locus1of1	chr10:127070481-127071101:+	9.5007	8.379	11.9661	12.0617	unchanged	0.236108	0.46833	unchanged	0.0451479	0.917475	unchanged	-0.143463	0.686548	unchanged	-0.334423	0.227304
A730082K24Rik	101786	locus1of1	chr7:114948650-114983967:+	0	0	0	0	NA	NA	NA	NA	NA	NA	NA	NA	NA	NA	NA	NA
A730085K08Rik	654800	locus1of1	chr9:122382022-122398801:-	0	0.1341	0.008	0.0618	NA	-0.741288	NA	NA	-0.227309	NA	NA	-0.147371	NA	NA	0.366608	NA
A730090N16Rik	319798	locus1of1	chr3:65324020-65349429:-	0.3383	0.326	0.2631	0.2151	unchanged	0.0835662	0.908347	unchanged	0.0684592	0.935768	unchanged	0.710106	0.202392	unchanged	0.694999	0.159063
A830009L08Rik	320297	locus1of1	chr13:91368990-91388085:-	0.0416	0.018	0.0602	0.0558	unchanged	0.573684	0.437621	unchanged	0.204896	0.823976	unchanged	-0.34232	0.669345	unchanged	-0.711108	0.274763
A830010M20Rik	231570	locus1of1	chr5:107497745-107512556:+	2.4655	2.6165	3.8916	3.2004	unchanged	-0.0281519	0.954977	unchanged	0.246057	0.546157	unchanged	-0.381757	0.290098	unchanged	-0.107548	0.785335
A830011K09Rik	319702	locus1of1	chr6:138423105-138429592:+	0.0031	0	0.0106	0	NA	0.0365469	NA	NA	0.175161	NA	NA	-0.12519	NA	NA	0	NA
A830018L16Rik	320492	locus1of1	chr1:11414105-11975902:+	0.2569	0.2648	0.4357	0.8701	unchanged	0.0273986	0.957837	down	-0.97953	0.00188636	unchanged	-0.445032	0.224729	down	-1.45196	2.60189e-07
A830019L24Rik	320072	locus1of1	chr3:143243055-143257996:+	0	0.018	0	0.0077	NA	-0.123461	NA	NA	-0.0102006	NA	NA	0	NA	NA	0.0851209	NA
A830029E22Rik	320566	locus1of1	chr3:81802025-81805161:+	0	0	0	0	NA	NA	NA	NA	NA	NA	NA	NA	NA	NA	NA	NA
A830052D11Rik	402767	locus1of1	chr18:32359057-32378284:-	0.3784	0.433	1.173	0.9254	unchanged	-0.112522	0.861107	unchanged	0.265655	0.610656	down	-1.20891	0.00330883	unchanged	-0.830733	0.0350656
A830082K12Rik	320174	locus1of1	chr13:78198017-78236564:+	0.4546	0.657	0.7097	0.6332	unchanged	-0.386273	0.439558	unchanged	0.0898917	0.893495	unchanged	-0.290587	0.590235	unchanged	0.185578	0.711172
A830082N09Rik	414093	locus1of1	chr10:33987216-33995055:-	0.3418	0.4087	0.5203	0.6207	unchanged	-0.19069	0.604242	unchanged	-0.229701	0.530314	unchanged	-0.350058	0.295425	unchanged	-0.389069	0.177426
A930001A20Rik	77127	locus1of1	chr3:14971201-15002727:+	0.0347	0.034	0.0801	0.0727	unchanged	0.0618859	0.948819	unchanged	0.14822	0.879652	unchanged	-0.536515	0.475632	unchanged	-0.450181	0.524128
A930001C03Rik	319314	locus1of1	chr19:4439323-4448325:+	3.6139	3.6482	4.2452	3.8379	unchanged	0.0532787	0.87537	unchanged	0.149703	0.626627	unchanged	-0.0225356	0.94792	unchanged	0.073889	0.794205
A930002C04Rik	319467	locus1of1	chr13:47143940-47148670:-	0.0039	0.0076	0.0018	0.0146	NA	-0.0681751	NA	NA	-0.129535	NA	NA	-0.0182049	NA	NA	-0.0795652	NA
A930003A15Rik	68162	locus1of1	chr16:19876568-19884274:-	0.7546	0.273	4.6797	0.3043	NA	0.125325	NA	NA	0.646216	NA	NA	-0.51896	NA	NA	0.00193115	NA
A930003O13Rik	330052	locus1of1	chr5:22738911-22746884:-	0.0557	0.0786	0.1153	0.1057	unchanged	-0.208686	0.814347	unchanged	0.190422	0.837841	unchanged	-0.605396	0.405853	unchanged	-0.206288	0.787874
A930004D18Rik	77940	locus1of1	chr2:18025189-18037741:-	1.4044	1.6204	1.8695	2.3629	unchanged	-0.133129	0.637359	unchanged	-0.267088	0.296552	unchanged	-0.2308	0.372739	unchanged	-0.364758	0.0830712
A930005H10Rik	68161	locus1of1	chr3:115881579-115888130:-	7.6517	7.7614	10.4946	10.4957	unchanged	0.0389029	0.867885	unchanged	0.0228165	0.930026	unchanged	-0.238802	0.170423	unchanged	-0.254888	0.0984582
A930006I01Rik	319854	locus1of1	chr2:103338601-103372764:-	0.0038	0.0039	0.0061	0.0188	NA	-0.000779061	NA	NA	-0.134375	NA	NA	-0.116229	NA	NA	-0.249825	NA
A930006K02Rik	100503120	locus1of1	chr16:91465104-91470123:+	1.615	2.7339	3.95	2.969	unchanged	-0.583421	0.257124	unchanged	0.329874	0.583633	unchanged	-0.866448	0.0767406	unchanged	0.0468469	0.937947
A930007I19Rik	77779	locus1of1	chr19:29503663-29521987:-	0.4956	0.6146	0.8473	0.9513	unchanged	-0.246767	0.538819	unchanged	-0.201867	0.630747	unchanged	-0.454458	0.212478	unchanged	-0.409557	0.199022
A930009A15Rik	77798	locus1of1	chr10:115569986-115582454:+	0	0	0.0089	0.0148	NA	0	NA	NA	0.000286701	NA	NA	-0.0783665	NA	NA	-0.0762504	NA
A930011G23Rik	319818	locus1of1	chr5:99297244-99729060:-	0.2547	0.7709	0.6155	1.0494	down	-1.4367	5.77407e-08	unchanged	-0.647366	0.0221838	down	-1.0388	0.000408793	unchanged	-0.249467	0.379111
A930012L18Rik	626275	locus1of1	chr18:44661665-44676271:+	0.8712	1.138	1.2038	1.5881	unchanged	-0.310859	0.399377	unchanged	-0.345828	0.360454	unchanged	-0.252007	0.523922	unchanged	-0.286975	0.389432
A930013F10Rik	68074	locus1of1	chr8:22634384-22636809:-	3.2345	4.6462	3.4867	3.2944	unchanged	-0.430255	0.283363	unchanged	0.0808349	0.88732	unchanged	0.101946	0.84167	unchanged	0.613036	0.0822154
A930015D03Rik	77810	locus1of1	chr17:35994504-36038174:+	0.3634	0.3551	0.7448	0.5084	unchanged	0.0910806	0.912423	unchanged	0.477771	0.481576	unchanged	-0.624876	0.319206	unchanged	-0.238185	0.71707
A930016O22Rik	100503495	locus1of1	chr7:19417466-19421417:-	0.208	0.1102	0.3124	0.3117	unchanged	0.783996	0.0848879	unchanged	0.0398167	0.953712	unchanged	-0.350933	0.483099	down	-1.09511	0.00568928
A930017M01Rik	239410	locus1of1	chr15:44881394-44884743:+	0.1047	0.1198	0.1449	0.276	unchanged	-0.129752	0.84974	unchanged	-0.872511	0.0664772	unchanged	-0.135431	0.838852	unchanged	-0.87819	0.0365699
A930018P22Rik	68243	locus1of1	chr2:104122769-104124746:+	0.1117	0.0662	0.1663	0.2221	unchanged	0.351648	0.667526	unchanged	-0.22581	0.803151	unchanged	-0.196142	0.821372	unchanged	-0.773601	0.227028
A930019D19Rik	77806	locus1of1	chr2:146259286-146267160:+	0.1019	0.2674	0.2201	0.3535	unchanged	-0.738649	0.285292	unchanged	-0.480049	0.542486	unchanged	-0.419672	0.591067	unchanged	-0.161073	0.83348
A930024E05Rik	109202	locus1of1	chr5:122989354-122998341:+	3.0235	3.2451	4.4886	4.4608	unchanged	-0.0445955	0.928566	unchanged	0.00670509	0.990674	unchanged	-0.314078	0.42164	unchanged	-0.262777	0.468675
A930031H19Rik	77835	locus1of1	chr4:131000832-131010474:-	0.0103	0.0298	0.0292	0.2097	unchanged	-0.281516	0.729139	NA	-1.19032	NA	unchanged	-0.346674	0.6519	unchanged	-1.25547	0.0341026
A930033H14Rik	320700	locus1of1	chr10:69209762-69213098:-	1.3019	1.2608	1.9478	2.0891	unchanged	0.0932334	0.794799	unchanged	-0.0802599	0.830447	unchanged	-0.371282	0.182747	unchanged	-0.544775	0.0210257
A930041C12Rik	78443	locus1of1	chr5:107630250-107633850:-	0.4049	0.1968	0.4996	0.2503	unchanged	0.654975	0.346672	unchanged	0.661792	0.362634	unchanged	-0.085376	0.923373	unchanged	-0.0785598	0.920906
AA387883	100043450	locus1of1	chr19:52923181-52926931:+	0.0048	0.0189	0.0077	0.0102	NA	-0.236246	NA	NA	0.0140477	NA	NA	-0.0878276	NA	NA	0.162466	NA
AA388235	433100	locus1of1	chr17:33981492-33985358:+	0.8522	0.6053	1.1321	0.7163	unchanged	0.502073	0.19683	unchanged	0.603501	0.126915	unchanged	-0.155436	0.747975	unchanged	-0.054008	0.907993
AA413626	100359413	locus1of1	chr11:4918516-4918918:+	1.1628	1.1118	1.4795	1.4338	unchanged	0.103976	0.892475	unchanged	-0.21152	0.77691	unchanged	0.167847	0.818632	unchanged	-0.147649	0.817369
AA414768	245350	locus1of1	chrX:12936873-12938541:+	2.7025	3.1719	2.7047	3.1994	unchanged	-0.167646	0.500952	unchanged	-0.218038	0.396211	unchanged	0.212867	0.396691	unchanged	0.162475	0.46682
AA465934	613254	locus1of1	chr11:83291699-83294637:+	7.0847	6.8669	11.0282	10.1773	unchanged	0.0957214	0.782305	unchanged	0.0555669	0.882537	unchanged	-0.354954	0.189498	unchanged	-0.395109	0.0959281
AA467197	433470	locus1of1	chr2:122637887-122641076:+	0.7316	1.6077	2.1538	1.566	unchanged	-0.635941	0.366887	unchanged	0.23559	0.790612	unchanged	-0.759142	0.271657	unchanged	0.112389	0.885584
AA536875	380934	locus1of1	chr14:123168503-123176176:+	0.015	0	0.002	0.0007	NA	0.151676	NA	NA	0.0531165	NA	NA	0.101884	NA	NA	0.00332477	NA
AA543186	100272219	locus1of1	chr2:25327450-25332571:-	1.25	1.2596	2.1442	2.1428	unchanged	0.0417383	0.906635	unchanged	0.0358608	0.919736	unchanged	-0.542635	0.0206353	down	-0.548513	0.00884683
AA543401	100417434	locus1of1	chr9:107192807-107194061:+	0	0	0	0.0084	NA	0	NA	NA	0.000610622	NA	NA	0	NA	NA	-0.0166386	NA
AA545190	57866	locus1of1	chr6:10971468-10974378:-	0	0	0	0	NA	NA	NA	NA	NA	NA	NA	NA	NA	NA	NA	NA
AA619741	241051	locus1of1	chr1:34633535-34636210:-	0	0	0	0.0006	NA	0	NA	NA	0.0241075	NA	NA	0	NA	NA	0.00714932	NA
AA792892	100554	locus1of1	chr5:94377340-94384334:+	0	0	0	0	NA	NA	NA	NA	NA	NA	NA	NA	NA	NA	NA	NA
AA986860	212439	locus1of1	chr1:130731976-130744622:+	6.9414	10.6143	9.7981	24.5862	unchanged	-0.503291	0.11663	down	-1.22711	2.28088e-05	unchanged	-0.249931	0.504225	down	-0.973747	0.000464014
AB124611	382062	locus1of1	chr9:21526177-21545331:+	3.0067	2.5849	7.3714	3.4118	unchanged	0.241462	0.656099	unchanged	0.94696	0.0272145	unchanged	-0.902406	0.0329445	unchanged	-0.196908	0.691176
AF067061	236546	locus1of1	chr13:120263095-120264517:+	0	0	0	0.0018	NA	0	NA	NA	0.0241075	NA	NA	0	NA	NA	0.00714932	NA
AF067063	380878	locus1of1	chr13:119827961-119830217:-	0	0	0	0	NA	NA	NA	NA	NA	NA	NA	NA	NA	NA	NA	NA
AF357355	100303646	locus1of1	chr12:109654627-109654697:+	1.1763	0.2641	1.1656	0.2658	NA	0.743846	NA	NA	0.479408	NA	NA	0.317838	NA	unchanged	0.0534	0.946519
AF357359	100303647	locus1of1	chr12:109650709-109650738:+	356.806	178.805	199.288	114.522	up	0.981634	0.000467053	unchanged	0.764637	0.0158867	up	0.994442	0.000654613	up	0.777445	0.0065512
AF357399	100302567	locus1of1	chr7:28351540-28351633:+	7.5342	8.0765	12.9183	13.7798	unchanged	-0.0303682	0.959266	unchanged	-0.12533	0.815435	unchanged	-0.412315	0.347025	unchanged	-0.507277	0.167376
AF357425	449562	locus1of1	chr12:109636012-109636080:+	1.8041	1.5726	0.2522	0.4007	unchanged	0.16641	0.856195	NA	0.0417346	NA	unchanged	1.08746	0.0977819	unchanged	0.962789	0.124442
AF357426	449561	locus1of1	chr12:109642838-109642904:+	2.5982	1.0598	0.7412	0.4871	unchanged	0.793763	0.250973	unchanged	0.376833	0.654945	unchanged	0.921709	0.17575	unchanged	0.504779	0.467063
AF366264	231201	locus1of1	chr8:13835231-13838089:-	0	0	0	0	NA	NA	NA	NA	NA	NA	NA	NA	NA	NA	NA	NA
AF529169	209743	locus1of1	chr9:89590035-89622986:-	0.014	0.0102	0.0482	0.0446	unchanged	0.133747	0.885943	unchanged	0.0713232	0.946813	unchanged	-0.813944	0.244215	unchanged	-0.876368	0.166938
AI115009	99542	locus1of1	chr3:152666913-152681432:+	0	0.0116	0.0252	0.0177	NA	-0.134655	NA	NA	-0.0659292	NA	NA	-0.117835	NA	NA	-0.0491091	NA
AI182371	98870	locus1of1	chr2:35081861-35100685:-	0.8659	0.8358	1.0843	1.3662	unchanged	0.0901038	0.865845	unchanged	-0.318405	0.482744	unchanged	-0.0680608	0.897234	unchanged	-0.47657	0.190728
AI197445	105120	locus1of1	chr13:107469822-107479188:+	0.6031	0.3493	0.563	0.3315	unchanged	0.770868	0.0203893	unchanged	0.716398	0.0470524	unchanged	0.288586	0.477847	unchanged	0.234116	0.546235
AI314180	230249	locus1of1	chr4:58797234-58912749:-	31.6154	36.92	41.5908	42.7369	unchanged	-0.162648	0.0677504	unchanged	-0.0347892	0.782793	unchanged	-0.166714	0.0678156	unchanged	-0.0388549	0.711325
AI314278	101521	locus1of1	chr7:89426306-89432077:+	0.0097	0.0051	0.0147	0.0135	NA	0.0912281	NA	NA	0.0558079	NA	NA	-0.127794	NA	NA	-0.163215	NA
AI413582	106672	locus1of1	chr17:27563769-27565727:-	27.9142	27.6796	34.2873	47.2783	unchanged	0.0731903	0.775939	unchanged	-0.44324	0.0191979	unchanged	-0.0722937	0.775872	down	-0.588724	0.00039397
AI427809	381524	locus1of1	chr4:53261356-53270232:-	1.1496	1.1389	1.0635	1.0306	unchanged	0.071358	0.833803	unchanged	-0.0196827	0.96361	unchanged	0.411583	0.114609	unchanged	0.320542	0.171922
AI429214	621080	locus1of1	chr8:36993575-36995533:+	4.6866	3.8563	8.2863	7.3478	unchanged	0.32942	0.139694	unchanged	0.159784	0.547578	down	-0.565267	0.00613766	down	-0.734903	8.9588e-05
AI450353	103729	locus1of1	chr11:83293430-83294929:+	1.2796	1.4239	2.0587	2.4368	unchanged	-0.0872025	0.883422	unchanged	-0.214053	0.694129	unchanged	-0.405461	0.387611	unchanged	-0.532312	0.185817
AI463170	100504549	locus1of1	chr12:76546972-76547925:-	8.4259	9.2127	9.7759	11.5135	unchanged	-0.0671761	0.837322	unchanged	-0.155053	0.598287	unchanged	-0.0538969	0.868259	unchanged	-0.141774	0.571771
AI464131	329828	locus1of1	chr4:41495601-41503075:-	20.8039	20.8405	16.83	18.4666	unchanged	0.0567543	0.790039	unchanged	-0.123442	0.525157	up	0.521281	0.00032959	unchanged	0.341085	0.0172104
AI467606	101602	locus1of1	chr7:127091436-127094049:+	7.0396	11.1728	22.9801	6.8127	NA	-0.398216	NA	NA	1.12929	NA	NA	-0.951511	NA	NA	0.575993	NA
AI504432	229694	locus1of1	chr3:107039504-107054322:+	2.6102	3.0628	12.9533	2.5474	NA	-0.0946641	NA	NA	1.30149	NA	NA	-1.17331	NA	NA	0.22284	NA
AI506816	433855	locus1of1	chr5:23692261-23712667:-	4.8095	5.2361	3.6898	2.6243	unchanged	-0.0607638	0.853014	unchanged	0.51463	0.0323308	unchanged	0.560265	0.0140898	up	1.13566	9.53417e-09
AI507597	100165	locus1of1	chr4:141614370-141615604:+	1.2104	1.7048	1.0398	1.1393	unchanged	-0.408161	0.28054	unchanged	-0.13552	0.796161	unchanged	0.435609	0.290609	unchanged	0.70825	0.026239
AI593442	330941	locus1of1	chr9:52673032-52679780:-	0.0028	0.0047	0.0054	0.0083	NA	-0.146137	NA	NA	-0.105521	NA	NA	-0.208458	NA	NA	-0.167842	NA
AI597479	98404	locus1of1	chr1:43098710-43115946:+	21.4593	20.9264	27.4179	26.4291	unchanged	0.0957115	0.398079	unchanged	0.0688813	0.587946	unchanged	-0.135059	0.211314	unchanged	-0.161889	0.0900361
AI606473	99686	locus1of1	chr3:154330821-154334687:+	0.3825	0.3801	0.213	0.3633	unchanged	0.0812124	0.898962	unchanged	-0.470051	0.387052	unchanged	0.739524	0.125057	unchanged	0.18826	0.713729
AI646519	99041	locus1of1	chr2:147361543-147362793:-	0.1371	0.2982	1.2421	1.1118	unchanged	-0.571342	0.406481	unchanged	0.0452912	0.96338	down	-1.89331	0.000652412	unchanged	-1.27668	0.0170827
AI661453	224833	locus1of1	chr17:47436639-47470638:+	18.7414	18.6458	20.3536	22.5177	unchanged	0.0639387	0.785011	unchanged	-0.127267	0.554012	unchanged	0.0958178	0.655568	unchanged	-0.0953877	0.621754
AI662270	100043636	locus1of1	chr11:83223576-83226584:+	7.0916	6.9449	21.9354	5.9344	NA	0.0496205	NA	NA	1.19159	NA	NA	-0.89293	NA	NA	0.249039	NA
AI837181	107242	locus1of1	chr19:5425144-5427316:+	53.5492	48.6717	62.5079	62.2796	unchanged	0.204107	0.0926871	unchanged	0.0182069	0.924213	unchanged	0.00639505	0.970106	unchanged	-0.179505	0.125663
AI839979	100740	locus1of1	chr5:31569592-31571397:-	0.8163	1.4099	0.8445	1.1956	unchanged	-0.661474	0.053229	unchanged	-0.30781	0.479374	unchanged	0.044659	0.932598	unchanged	0.398322	0.237548
AI846148	68229	locus1of1	chr19:7356464-7383026:-	8.7628	10.679	11.106	11.2599	unchanged	-0.215918	0.224543	unchanged	-0.0172866	0.950759	unchanged	-0.103729	0.61749	unchanged	0.0949021	0.611332
AI847159	100048701	locus1of1	chr2:129178148-129180673:-	0.1193	0.1051	0.8721	0.1143	NA	0.036673	NA	NA	0.854584	NA	NA	-0.805638	NA	NA	0.0122734	NA
AI854703	243373	locus1of1	chr6:48628167-48633688:+	0.1406	0.1691	0.2217	0.3926	unchanged	-0.155002	0.840364	unchanged	-0.659026	0.277093	unchanged	-0.328575	0.623415	unchanged	-0.832599	0.102857
AI987944	233168	locus1of1	chr7:41372930-41393379:-	11.1898	9.8012	13.3585	12.5432	unchanged	0.251169	0.0228028	unchanged	0.0988963	0.482744	unchanged	-0.0268631	0.867114	unchanged	-0.179136	0.104102
AU015228	99169	locus1of1	chr2:130100394-130103375:+	0	0	0.0143	0.0052	NA	0	NA	NA	0.0893993	NA	NA	-0.144481	NA	NA	-0.0532528	NA
AU015791	104932	locus1of1	chr12:105513433-105515248:+	17.9043	20.9726	19.2865	0.307	unchanged	-0.151175	0.783733	up	4.89891	3.00234e-42	unchanged	0.123716	0.821729	up	5.1738	1.7676e-48
AU015836	385493	locus1of1	chrX:93968656-93975470:+	0.0444	0.0063	0.0213	0.0094	unchanged	1.14242	0.0697149	NA	0.566164	NA	unchanged	0.561143	0.447231	unchanged	-0.0151148	0.986083
AU016765	100043582	locus1of1	chr17:64514089-64555590:-	0	0	0	0	NA	NA	NA	NA	NA	NA	NA	NA	NA	NA	NA	NA
AU018091	245128	locus1of1	chr7:3154659-3169203:-	0	0	0.0159	0.0432	NA	0	NA	NA	-0.589842	NA	NA	-0.607669	NA	unchanged	-1.19353	0.0241095
AU019823	270156	locus1of1	chr9:50605240-50617464:-	16.5328	16.9718	19.7653	19.6166	unchanged	0.0234975	0.892238	unchanged	0.0118845	0.952396	unchanged	-0.022139	0.895528	unchanged	-0.033752	0.814948
AU019990	767814	locus1of1	chr2:132598196-132653064:+	0.0158	0	0.0194	0.0033	NA	0.353521	NA	NA	0.367822	NA	NA	-0.0865216	NA	NA	-0.0722202	NA
AU021063	105968	locus1of1	chr15:101221247-101222155:+	0	0	0	0	NA	NA	NA	NA	NA	NA	NA	NA	NA	NA	NA	NA
AU021092	239691	locus1of1	chr16:5211819-5222299:-	344.569	390.573	329.381	587.227	unchanged	-0.106801	0.715203	down	-0.787742	0.000164935	unchanged	0.28001	0.251798	unchanged	-0.400931	0.0591978
AU022252	230696	locus1of1	chr4:119225138-119232724:-	12.9364	13.631	17.1794	15.7782	unchanged	-0.0125116	0.939397	unchanged	0.0978993	0.46812	unchanged	-0.148396	0.219648	unchanged	-0.0379853	0.772012
AU022751	102991	locus1of1	chrX:6081218-6083420:-	0.0345	0.0231	0.0369	0.0542	unchanged	0.264872	0.757982	unchanged	-0.0743573	0.944521	unchanged	-0.13638	0.877342	unchanged	-0.47561	0.496918
AU022754	105975	locus1of1	chr15:85581142-85593708:+	0.0488	0.171	0.1773	0.3673	unchanged	-1.10508	0.0564608	unchanged	-0.835732	0.184325	unchanged	-1.01848	0.0946727	unchanged	-0.749132	0.182211
AU022793	105976	locus1of1	chr15:39962649-39967515:+	0.1275	0.1099	0.1505	0.1211	unchanged	0.171704	0.843811	unchanged	0.141752	0.87902	unchanged	0.0528436	0.952289	unchanged	0.0228919	0.977857
AU023762	102688	locus1of1	chr9:113496746-113587152:-	0.3308	0.0728	0.7798	0.1329	up	1.47556	0.00730642	up	1.89863	0.000443343	unchanged	-0.769906	0.206431	unchanged	-0.346836	0.600385
AU040320	100317	locus1of1	chr4:126753555-126869694:+	34.6235	30.4925	29.3658	26.5578	unchanged	0.243589	0.0227271	unchanged	0.155936	0.211055	up	0.456614	5.99735e-06	up	0.368961	0.00016813
AU040972	104522	locus1of1	chr11:79481723-79484031:-	0.9597	0.0083	0.0592	0.1148	NA	1.45012	NA	NA	-0.121065	NA	NA	1.28728	NA	NA	-0.283903	NA
AU041133	216177	locus1of1	chr10:82128013-82153065:+	5.6027	5.4533	7.3997	7.5102	unchanged	0.0978151	0.572112	unchanged	-0.0360609	0.865993	unchanged	-0.141915	0.385998	unchanged	-0.275791	0.0350837
AV039307	100502700	locus1of1	chr2:120850656-120866690:+	0.4415	0.6474	1.1146	0.7865	unchanged	-0.411135	0.460652	unchanged	0.43057	0.445972	unchanged	-0.941615	0.0505597	unchanged	-0.0999098	0.8618
AV051173	100502959	locus1of1	chr4:116684965-116686022:-	2.4483	1.7583	2.1208	2.1431	unchanged	0.50353	0.104851	unchanged	-0.0850852	0.855168	unchanged	0.492234	0.132789	unchanged	-0.096381	0.794249
AV064505	102722	locus1of1	chr9:7669429-7695631:-	0	0	0	0.0064	NA	0	NA	NA	0.00856129	NA	NA	0	NA	NA	-0.00839692	NA
AV320801	331531	locus1of2	chrX:135494588-135504594:+	0.0102	0.0056	0.0086	0.0163	NA	0.239045	NA	NA	-0.243535	NA	NA	0.0737549	NA	unchanged	-0.408825	0.529516
AV320801	331531	locus2of2	chrX:135167624-135177632:-	0	0	0.0012	0.0039	NA	0	NA	NA	0.00723896	NA	NA	-0.0538964	NA	NA	-0.044828	NA
AW011738	100382	locus1of1	chr4:156203284-156206028:+	1.3054	2.1701	2.511	2.4164	unchanged	-0.594642	0.16791	unchanged	0.0284389	0.96816	unchanged	-0.608386	0.167322	unchanged	0.014695	0.97927
AW046200	100502619	locus1of1	chr8:57651753-57663430:+	0.9256	1.2676	2.1771	1.8327	unchanged	-0.364093	0.20647	unchanged	0.180075	0.566492	down	-0.902369	0.000295882	unchanged	-0.358201	0.149087
AW112010	107350	locus1of1	chr19:11047612-11050566:-	19.1296	14.9713	49.9059	39.0215	unchanged	0.413505	0.0334381	unchanged	0.340882	0.0980889	down	-1.10699	1.15187e-10	down	-1.17961	1.44327e-12
AW146154	101835	locus1of1	chr7:41478874-41499890:-	6.1088	4.6526	8.1893	7.629	up	0.452641	1.75744e-05	unchanged	0.105512	0.455341	unchanged	-0.184063	0.137829	down	-0.531192	1.25942e-07
AW209491	105351	locus1of1	chr13:14630245-14638202:+	35.991	30.2394	41.03	36.4661	unchanged	0.310128	0.024766	unchanged	0.177191	0.280119	unchanged	0.0379804	0.848333	unchanged	-0.0949561	0.549475
AW495222	105364	locus1of1	chr13:93706100-93719175:-	0.0577	0.0419	0.1157	0.0675	unchanged	0.204816	0.81766	NA	0.251762	NA	unchanged	-0.200755	0.815421	unchanged	-0.153809	0.844668
AW549542	100993	locus1of1	chr5:119570129-119580358:-	8.3791	5.2347	12.9496	23.8705	unchanged	0.673166	0.0406203	unchanged	-0.806967	0.0150792	unchanged	-0.388119	0.296282	down	-1.86825	4.65736e-11
AW549877	106064	locus1of1	chr15:3982035-3995752:-	37.2069	37.3961	45.9023	58.824	unchanged	0.046111	0.862635	unchanged	-0.351151	0.0695446	unchanged	-0.0712405	0.772108	down	-0.468503	0.00532872
AW551984	244810	locus1of1	chr9:39587396-39604124:-	0.766	0.9067	0.5528	0.483	unchanged	-0.151583	0.795931	unchanged	0.115233	0.861561	unchanged	0.690178	0.130336	unchanged	0.956994	0.015193
AW554918	225289	locus1of1	chr18:25169020-25467321:+	6.6616	6.4847	8.9007	8.8485	unchanged	0.0952013	0.555976	unchanged	0.0156461	0.94388	unchanged	-0.19103	0.183298	unchanged	-0.270585	0.0288743
AW822252	331578	locus1of1	chrX:53696922-53716578:-	0.3193	0.1571	0.243	0.2524	unchanged	0.747385	0.220394	unchanged	0.161451	0.849485	unchanged	0.30156	0.674398	unchanged	-0.284374	0.666247
AY074887	246735	locus1of1	chr9:54950257-54950954:-	0.1615	0.2097	0.1971	0.3221	unchanged	-0.212395	0.801483	unchanged	-0.400802	0.603671	unchanged	-0.172354	0.838796	unchanged	-0.360761	0.588644
AY358078	278676	locus1of1	chr14:51800046-51826359:+	0.0259	0.0398	0.0788	0.0372	unchanged	-0.226013	0.793353	NA	0.123024	NA	unchanged	-0.215353	0.797905	unchanged	0.133684	0.864236
AY512915	414067	locus1of1	chr6:95290574-95333993:-	0.0136	0	0	0.0033	NA	0.252249	NA	NA	-0.00910267	NA	NA	0.215245	NA	NA	-0.0461065	NA
AY512931	434310	locus1of1	chr8:45060702-45065418:-	0.0277	0	0.0038	0.0308	NA	0.851232	NA	NA	-0.55047	NA	NA	0.582035	NA	unchanged	-0.819667	0.153347
AY702102	446211	locus1of1	chr2:169962013-169963187:-	0.0098	0.031	0.0198	0.0113	NA	-0.226316	NA	NA	0.122882	NA	NA	-0.150651	NA	NA	0.198546	NA
AY702103	446210	locus1of1	chr17:50239208-50246316:+	0	0	0	0	NA	NA	NA	NA	NA	NA	NA	NA	NA	NA	NA	NA
AY761184	382000	locus1of1	chr8:21702524-21703647:-	0	0.0173	0.057	0	NA	-0.0402057	NA	NA	0.116879	NA	NA	-0.101466	NA	NA	0.0556184	NA
AY761185	100503970	locus1of1	chr8:20943694-20944748:-	0	0	0	0	NA	NA	NA	NA	NA	NA	NA	NA	NA	NA	NA	NA
Aaas	223921	locus1of1	chr15:102338247-102350759:-	24.7565	27.3502	23.053	20.2608	unchanged	-0.0728223	0.716914	unchanged	0.185988	0.298742	unchanged	0.337099	0.0285195	up	0.595909	8.20289e-06
Aacs	78894	locus1of1	chr5:125475873-125517403:+	32.7325	61.0749	38.1308	67.7473	down	-0.813769	7.21323e-06	down	-0.804453	2.17768e-05	unchanged	0.0138093	0.962878	unchanged	0.0231261	0.929579
Aadacl2	639634	locus1of1	chr3:60006743-60025420:+	0	0	0.0269	0.001	NA	0	NA	NA	0.144322	NA	NA	-0.141051	NA	NA	0.00509989	NA
Aadacl3	230883	locus1of1	chr4:144453771-144463756:-	0	0	0	0	NA	NA	NA	NA	NA	NA	NA	NA	NA	NA	NA	NA
Aadacl4	435815	locus1of1	chr4:144613707-144623398:+	0	0	0	0	NA	NA	NA	NA	NA	NA	NA	NA	NA	NA	NA	NA
Aadac	67758	locus1of1	chr3:60031788-60040157:+	0.0547	0.0093	0.1574	0.0093	unchanged	0.761861	0.253405	NA	1.49617	NA	unchanged	-0.62388	0.38449	unchanged	0.11043	0.885877
Aadat	23923	locus1of1	chr8:60506124-60545677:+	0.0573	0.0605	0.0766	0.3983	unchanged	0.00878631	0.993551	down	-1.70318	0.00422252	unchanged	-0.024297	0.978647	down	-1.73626	0.00145528
Aaed1	66129	locus1of1	chr13:64291836-64312710:-	57.328	54.0014	72.1922	72.524	unchanged	0.141705	0.446555	unchanged	0.00504757	0.985639	unchanged	-0.111301	0.570652	unchanged	-0.247959	0.11135
Aagab	66939	locus1of1	chr9:63602646-63644590:+	38.1145	33.7062	40.546	36.9892	unchanged	0.238052	0.0261414	unchanged	0.138972	0.272836	unchanged	0.139659	0.249862	unchanged	0.0405786	0.760428
Aak1	269774	locus1of1	chr6:86849517-87003227:+	15.4078	18.3622	15.3035	15.4366	unchanged	-0.192943	0.443732	unchanged	-0.0145371	0.968986	unchanged	0.234387	0.338018	unchanged	0.412793	0.0441698
Aamdc	66273	locus1of1	chr7:97550331-97579497:-	43.4754	43.7878	67.462	71.7582	unchanged	0.0579599	0.770781	unchanged	-0.0833852	0.667214	down	-0.390848	0.00569087	down	-0.532194	3.02318e-05
Aamp	227290	locus1of1	chr1:74279840-74284738:-	226.468	198.545	230.236	219.797	up	0.254923	0.00655628	unchanged	0.0748473	0.550975	unchanged	0.206133	0.0391951	unchanged	0.0260575	0.830905
Aanat	11298	locus1of1	chr11:116593687-116597680:+	0.0888	0.0958	0.0927	0.1675	unchanged	-0.0319486	0.974446	unchanged	-0.416672	0.608233	unchanged	-0.0319391	0.97186	unchanged	-0.416663	0.550156
Aar2	68295	locus1of1	chr2:156547576-156568972:+	21.9079	21.5031	24.6136	24.1371	unchanged	0.0933376	0.364096	unchanged	0.0381768	0.767365	unchanged	0.0616828	0.586354	unchanged	0.00652198	0.956741
Aard	239435	locus1of1	chr15:52040107-52045722:+	2.6952	0.4506	0.3814	0.4602	up	2.29983	2.29993e-09	unchanged	-0.137589	0.846971	up	2.57951	1.46886e-10	unchanged	0.142098	0.801134
Aars2	224805	locus1of1	chr17:45506841-45520843:+	15.5106	14.6474	18.9813	17.6511	unchanged	0.140546	0.511106	unchanged	0.0981002	0.68292	unchanged	-0.0471836	0.850235	unchanged	-0.0896289	0.665251
Aarsd1	69684	locus1of1	chr11:101406840-101417433:-	42.435	45.8887	55.3902	60.4951	unchanged	-0.0444385	0.783273	unchanged	-0.133395	0.332347	unchanged	-0.135517	0.306661	unchanged	-0.224473	0.0420178
Aars	234734	locus1of1	chr8:111033842-111055569:+	68.8212	86.1972	64.8626	68.3516	down	-0.259779	0.000512741	unchanged	-0.071944	0.479762	up	0.320307	2.23433e-05	up	0.508143	2.15265e-13
Aasdhppt	67618	locus1of1	chr9:4294793-4309494:-	29.1348	22.4293	29.3387	25.1602	up	0.436894	1.03092e-05	unchanged	0.222314	0.0566224	unchanged	0.225776	0.0459025	unchanged	0.0111966	0.937461
Aasdh	231326	locus1of1	chr5:76875935-76905514:-	7.1735	9.1236	9.4496	12.0397	unchanged	-0.282046	0.0262015	unchanged	-0.324647	0.012773	unchanged	-0.180663	0.208283	unchanged	-0.223265	0.0709432
Aass	30956	locus1of1	chr6:23072173-23132986:-	3.2116	0.8509	2.1044	2.3548	up	1.86352	8.33012e-13	unchanged	-0.122039	0.774494	up	0.763927	0.00890866	down	-1.22163	4.49743e-06
Aatf	56321	locus1of1	chr11:84422856-84513501:-	17.7643	16.7374	19.5672	20.6226	unchanged	0.146923	0.264528	unchanged	-0.0649095	0.691931	unchanged	0.0891544	0.549427	unchanged	-0.122678	0.327072
Aatk	11302	locus1of1	chr11:120007316-120047145:-	3.6261	5.097	4.8403	7.5748	unchanged	-0.418736	0.0192555	down	-0.62477	0.000383966	unchanged	-0.181909	0.398973	unchanged	-0.387943	0.0234571
Abat	268860	locus1of1	chr16:8513429-8621567:+	4.2417	5.795	6.9073	7.6316	unchanged	-0.380791	0.0237278	unchanged	-0.14415	0.501749	down	-0.459102	0.00673742	unchanged	-0.22246	0.197675
Abca12	74591	locus1of1	chr1:71243090-71414910:-	0	0.0012	0.0068	0.0015	NA	-0.0494582	NA	NA	0.182332	NA	NA	-0.230002	NA	NA	0.00178865	NA
Abca13	268379	locus1of1	chr11:9191942-9684259:+	0.0034	0.0105	0.0313	0.0096	NA	-0.573349	NA	NA	0.856567	NA	NA	-1.31672	NA	NA	0.113194	NA
Abca14	67928	locus1of1	chr7:120203964-120325352:+	0.0179	0.0122	0.0409	0.0149	unchanged	0.279446	0.742604	unchanged	0.917805	0.186457	unchanged	-0.618873	0.390746	unchanged	0.0194864	0.981948
Abca15	320631	locus1of1	chr7:120328684-120407687:+	0	0	0.0051	0	NA	0	NA	NA	0.117009	NA	NA	-0.099108	NA	NA	0	NA
Abca16	233810	locus1of1	chr7:120409647-120544813:+	0	0	0	0.0021	NA	0	NA	NA	0.000610622	NA	NA	0	NA	NA	-0.0166386	NA
Abca17	381072	locus1of1	chr17:24264279-24347252:-	0.2091	0.7743	0.3337	0.2702	down	-1.68829	3.59819e-08	unchanged	0.376937	0.380775	unchanged	-0.462939	0.254692	up	1.60229	6.01482e-08
Abca1	11303	locus1of1	chr4:53030789-53159895:-	43.1	25.0707	41.6669	39.0605	up	0.817587	2.13075e-05	unchanged	0.0975469	0.743087	unchanged	0.264955	0.264764	unchanged	-0.455086	0.0235914
Abca2	11305	locus1of1	chr2:25428674-25448539:+	24.1212	33.4675	35.744	64.2599	down	-0.406317	0.00657605	down	-0.823737	5.89139e-09	unchanged	-0.336711	0.0335169	down	-0.754131	3.05996e-08
Abca3	27410	locus1of1	chr17:24352023-24410204:+	113.601	240.767	107.964	114.415	down	-1.00726	2.9923e-12	unchanged	-0.0678482	0.775333	unchanged	0.285551	0.103231	up	1.22496	5.13752e-18
Abca4	11304	locus1of1	chr3:122044460-122180061:+	0.2422	0.4807	0.3499	0.4037	down	-0.858013	0.00441629	unchanged	-0.1372	0.76176	unchanged	-0.323309	0.396747	unchanged	0.397504	0.205992
Abca5	217265	locus1of1	chr11:110269369-110337716:-	4.0554	5.2699	6.8923	8.345	unchanged	-0.315695	0.102001	unchanged	-0.255239	0.230897	down	-0.539247	0.00290026	down	-0.478791	0.005278
Abca6	76184	locus1of1	chr11:110176821-110251776:-	1.1743	1.6377	2.0885	2.6705	unchanged	-0.407745	0.162743	unchanged	-0.333663	0.297668	unchanged	-0.579868	0.0401729	unchanged	-0.505786	0.0538338
Abca7	27403	locus1of1	chr10:79997608-80015572:+	17.8258	31.966	21.8089	24.2719	down	-0.772328	2.46999e-11	unchanged	-0.145859	0.360647	unchanged	-0.0601861	0.734494	up	0.566283	1.25116e-06
Abca8a	217258	locus1of1	chr11:110025634-110095937:-	18.3365	23.2288	21.6253	27.1635	unchanged	-0.272749	0.222703	unchanged	-0.30623	0.186263	unchanged	-0.0163317	0.957126	unchanged	-0.0498129	0.847273
Abca8b	27404	locus1of1	chr11:109933406-109995816:-	5.7843	17.554	8.5892	16.0481	down	-1.46656	2.64746e-09	down	-0.837531	0.00237426	unchanged	-0.340546	0.282591	unchanged	0.288485	0.329822
Abca9	217262	locus1of1	chr11:110100822-110168153:-	6.4238	8.857	8.1612	10.1506	unchanged	-0.394	0.0681961	unchanged	-0.294131	0.227437	unchanged	-0.121308	0.656573	unchanged	-0.0214388	0.93822
Abcb10	56199	locus1of1	chr8:123952459-123983122:-	17.887	25.2176	22.0574	29.1364	down	-0.431324	0.000285056	down	-0.388618	0.00219321	unchanged	-0.0754699	0.648039	unchanged	-0.0327637	0.838382
Abcb11	27413	locus1of1	chr2:69238282-69342616:-	0.0035	0.0039	0.0116	0.0064	NA	-0.0113771	NA	NA	0.15293	NA	NA	-0.226847	NA	NA	-0.0625396	NA
Abcb1a	18671	locus1of1	chr5:8660092-8748570:+	1.4519	4.8457	1.9795	2.9055	down	-1.64139	7.28322e-27	down	-0.545203	0.00263702	unchanged	-0.211662	0.328767	up	0.88452	6.1206e-09
Abcb1b	18669	locus1of1	chr5:8798147-8866314:+	3.2017	2.7572	5.2445	2.1015	unchanged	0.268523	0.263996	up	1.29051	4.70131e-11	unchanged	-0.480732	0.028314	up	0.541256	0.00787716
Abcb4	18670	locus1of1	chr5:8893721-8959226:+	0.3501	0.3223	0.9489	0.4515	unchanged	0.149522	0.851043	unchanged	0.798519	0.19077	unchanged	-0.886347	0.125772	unchanged	-0.23735	0.716332
Abcb5	77706	locus1of1	chr12:118867824-118966421:-	0	0	0.0037	0	NA	0	NA	NA	0.0783165	NA	NA	-0.0579135	NA	NA	0	NA
Abcb6	74104	locus1of1	chr1:75171641-75180392:-	12.8753	15.5703	12.2515	17.481	unchanged	-0.207976	0.209757	down	-0.512379	0.000622576	unchanged	0.309655	0.0532092	unchanged	0.00525209	0.980125
Abcb7	11306	locus1of1	chrX:104280565-104413846:-	22.0814	20.0305	21.3378	17.4094	unchanged	0.197196	0.235819	unchanged	0.289998	0.0753622	unchanged	0.277565	0.0821774	up	0.370367	0.00908803
Abcb8	74610	locus1of1	chr5:24394156-24409947:+	50.3365	46.5925	48.1076	48.3807	unchanged	0.174508	0.119308	unchanged	0.000313666	0.998411	up	0.29272	0.00568385	unchanged	0.118526	0.292479
Abcb9	56325	locus1of1	chr5:124061857-124095798:-	2.8969	4.1755	6.4465	5.6286	unchanged	-0.427809	0.240167	unchanged	0.161337	0.726482	unchanged	-0.82829	0.0120208	unchanged	-0.239144	0.519795
Abcc10	224814	locus1of1	chr17:46303220-46328023:-	6.6358	8.5143	9.3654	11.4046	down	-0.292073	0.0058	unchanged	-0.271555	0.0157013	unchanged	-0.268735	0.0161748	unchanged	-0.248218	0.0154218
Abcc12	244562	locus1of1	chr8:86504841-86566590:-	0.1297	0.2835	0.3781	1.1601	unchanged	-0.928769	0.0199908	down	-1.35825	0.000172831	down	-1.26015	0.00133507	down	-1.68963	3.30254e-07
Abcc1	17250	locus1of1	chr16:14361558-14474878:+	13.081	11.7689	17.9887	20.9848	unchanged	0.208212	0.245044	unchanged	-0.200919	0.291726	unchanged	-0.240458	0.174725	down	-0.649589	6.87808e-06
Abcc2	12780	locus1of1	chr19:43782308-43838218:+	0.0501	0.03	0.0534	0.0948	unchanged	0.439542	0.5616	unchanged	-0.556361	0.462549	unchanged	0.086022	0.923563	unchanged	-0.90988	0.134229
Abcc3	76408	locus1of1	chr11:94343295-94392976:-	2.4117	6.662	3.2155	4.025	down	-1.3546	8.62912e-12	unchanged	-0.311239	0.240392	unchanged	-0.172933	0.54543	up	0.870431	1.46113e-05
Abcc4	239273	locus1of1	chr14:118482692-118706219:-	5.1143	8.6675	7.0514	8.4777	down	-0.684806	1.73531e-06	unchanged	-0.256077	0.150438	unchanged	-0.230698	0.191496	unchanged	0.198031	0.224692
Abcc5	27416	locus1of1	chr16:20331304-20426394:-	16.3518	16.3103	21.0457	14.6797	unchanged	0.0582514	0.897982	unchanged	0.463969	0.176836	unchanged	-0.100586	0.811732	unchanged	0.305131	0.350371
Abcc6	27421	locus1of1	chr7:45976380-46030286:-	0.0843	0.2619	0.0494	0.0605	down	-1.37885	0.00108189	unchanged	-0.0103584	0.990462	unchanged	0.508335	0.375176	up	1.87682	2.28644e-06
Abcc8	20927	locus1of1	chr7:46104523-46180033:-	1.6351	2.9583	3.0128	7.1733	down	-0.760583	0.0010944	down	-1.18324	1.89972e-07	unchanged	-0.635604	0.0106508	down	-1.05826	9.01357e-07
Abcc9	20928	locus1of1	chr6:142587862-142702274:-	49.7258	40.6963	61.0972	38.736	unchanged	0.340675	0.0862761	up	0.645888	0.000543117	unchanged	-0.0695408	0.79307	unchanged	0.235672	0.238495
Abcd1	11666	locus1of1	chrX:73716597-73738534:+	18.0626	25.1958	25.2471	24.5305	down	-0.413709	6.28732e-06	unchanged	0.0469384	0.743448	unchanged	-0.252525	0.0134119	unchanged	0.208122	0.0304634
Abcd2	26874	locus1of1	chr15:91145871-91191807:-	4.7816	3.5197	6.9981	10.0778	unchanged	0.494367	0.0193261	unchanged	-0.508713	0.0202489	unchanged	-0.302974	0.198338	down	-1.30605	1.62303e-12
Abcd3	19299	locus1of1	chr3:121758904-121815302:-	127.797	150.153	130.209	142.328	unchanged	-0.171594	0.0511404	unchanged	-0.118819	0.239393	unchanged	0.196871	0.0262977	up	0.249646	0.00183504
Abcd4	19300	locus1of1	chr12:84602531-84617466:-	20.4101	17.4565	27.4335	20.4933	unchanged	0.28513	0.0576719	up	0.431278	0.00337141	unchanged	-0.205268	0.209989	unchanged	-0.0591203	0.744232
Abce1	24015	locus1of1	chr8:79683442-79711740:-	57.9835	58.768	64.6867	56.8381	unchanged	0.0399751	0.872226	unchanged	0.182526	0.367514	unchanged	0.0777488	0.727611	unchanged	0.2203	0.200486
Abcf1	224742	locus1of1	chr17:35956819-35969750:-	72.8631	70.8223	80.4735	72.1837	unchanged	0.104912	0.394581	unchanged	0.157997	0.188202	unchanged	0.0917253	0.470987	unchanged	0.144811	0.179101
Abcf2	27407	locus1of1	chr5:24565341-24577467:-	60.1565	63.6734	73.9761	62.6613	unchanged	-0.0182031	0.913145	unchanged	0.235015	0.0464145	unchanged	-0.0567711	0.697823	unchanged	0.196447	0.0726037
Abcf3	27406	locus1of1	chr16:20548603-20561603:+	39.5691	41.2438	48.4009	50.8052	unchanged	0.0045043	0.974974	unchanged	-0.0680676	0.56438	unchanged	-0.0517047	0.661608	unchanged	-0.124277	0.179734
Abcg1	11307	locus1of1	chr17:31057694-31117981:+	8.4623	13.1402	10.2713	6.1455	unchanged	-0.516281	0.190635	unchanged	0.642573	0.107732	unchanged	-0.00870612	0.987372	up	1.15015	0.000557746
Abcg2	26357	locus1of1	chr6:58584976-58692451:+	12.7016	18.374	18.541	13.6858	down	-0.463132	0.00274513	unchanged	0.415447	0.0124985	unchanged	-0.294781	0.0882868	up	0.583798	6.33396e-05
Abcg3	27405	locus1of1	chr5:104935057-104982717:-	3.0359	2.4412	9.4946	1.4933	NA	0.220561	NA	NA	1.60919	NA	NA	-0.889718	NA	NA	0.498916	NA
Abcg4	192663	locus1of1	chr9:44273190-44288244:-	0.2745	0.3996	0.4073	0.4847	unchanged	-0.443458	0.253594	unchanged	-0.271122	0.541475	unchanged	-0.283219	0.521661	unchanged	-0.110883	0.791009
Abcg5	27409	locus1of1	chr17:84658174-84683011:-	0.004	0	0.0427	0.0099	NA	0.10179	NA	NA	0.46644	NA	NA	-0.575396	NA	NA	-0.210747	NA
Abcg8	67470	locus1of1	chr17:84676302-84700333:+	0.0138	0.0131	0.0476	0.0083	unchanged	0.0143236	0.988237	NA	0.924672	NA	unchanged	-0.676566	0.325003	unchanged	0.233783	0.750867
Abhd10	213012	locus1of1	chr16:45729725-45742955:-	13.0901	11.4351	12.1861	11.5962	unchanged	0.252997	0.0229857	unchanged	0.0931864	0.523195	up	0.315921	0.00500945	unchanged	0.15611	0.172873
Abhd11os	69812	locus1of1	chr5:135012122-135013157:-	12.2892	12.3187	15.6452	17.4932	unchanged	0.0529445	0.818176	unchanged	-0.13132	0.507815	unchanged	-0.134397	0.494636	unchanged	-0.318661	0.0313143
Abhd11	68758	locus1of1	chr5:135009152-135012175:+	72.3829	64.052	78.2218	76.5986	unchanged	0.238623	0.0387062	unchanged	0.0402246	0.814975	unchanged	0.114786	0.397277	unchanged	-0.0836132	0.519785
Abhd12b	100504285	locus1of1	chr12:70154171-70183206:+	0.0232	0.0351	0.0389	0.0046	NA	-0.103998	NA	NA	0.381378	NA	NA	-0.148584	NA	NA	0.336792	NA
Abhd12	76192	locus1of1	chr2:150832515-150904731:-	73.679	81.6984	93.6675	85.705	unchanged	-0.0816112	0.545736	unchanged	0.132533	0.306671	unchanged	-0.111433	0.385149	unchanged	0.102712	0.386
Abhd13	68904	locus1of1	chr8:9977717-9992154:+	30.3691	34.776	34.3316	34.4352	unchanged	-0.132514	0.0496743	unchanged	0.00208878	0.986329	unchanged	0.0530463	0.523761	up	0.187649	0.00224225
Abhd14a	68644	locus1of1	chr9:106440051-106447678:-	12.8284	13.8281	19.2943	21.3285	unchanged	-0.0427815	0.840577	unchanged	-0.14196	0.423164	unchanged	-0.346852	0.0181684	down	-0.446031	0.000609741
Abhd14b	76491	locus1of1	chr9:106448640-106452918:+	147.933	137.411	199.395	221.328	unchanged	0.167286	0.370202	unchanged	-0.133317	0.515373	unchanged	-0.205906	0.256889	down	-0.506509	0.00058852
Abhd15	67477	locus1of1	chr11:77515117-77520628:+	3.0572	2.7383	4.8638	5.13	unchanged	0.215036	0.46551	unchanged	-0.0870797	0.808886	unchanged	-0.400533	0.130349	down	-0.702649	0.00175669
Abhd16a	193742	locus1of1	chr17:35089291-35102987:+	122.595	135.756	143.348	156.067	unchanged	-0.0811647	0.632604	unchanged	-0.110781	0.507207	unchanged	0.00191473	0.99263	unchanged	-0.0277016	0.868164
Abhd16b	241850	locus1of1	chr2:181493206-181494980:+	0.6412	0.6693	0.9097	1.5799	unchanged	-0.0196682	0.974475	unchanged	-0.683516	0.0889159	unchanged	-0.286176	0.548055	down	-0.950024	0.00558994
Abhd17a	216169	locus1of1	chr10:80583649-80590341:-	85.1479	95.8405	99.7771	101.822	unchanged	-0.0982655	0.599617	unchanged	-0.0241691	0.92011	unchanged	0.00991819	0.963686	unchanged	0.0840146	0.625439
Abhd17b	226016	locus1of1	chr19:21653309-21685637:+	28.9265	23.1989	32.0092	26.4192	up	0.382052	2.04595e-05	up	0.277092	0.00519503	unchanged	0.0905447	0.442248	unchanged	-0.0144152	0.910145
Abhd17c	70178	locus1of1	chr7:84109356-84151893:-	34.4051	27.4279	46.7215	39.3865	up	0.389812	0.000430442	unchanged	0.255436	0.0399188	unchanged	-0.21066	0.0934593	down	-0.345037	0.0015362
Abhd18	269423	locus1of1	chr3:40894277-40936307:+	3.7148	3.5901	5.7099	5.5202	unchanged	0.0982695	0.793175	unchanged	0.033418	0.939658	unchanged	-0.359462	0.222366	unchanged	-0.424314	0.105366
Abhd1	57742	locus1of1	chr5:30950066-30955095:+	0.5224	0.7315	0.8787	0.7857	unchanged	-0.393957	0.423789	unchanged	0.130931	0.833799	unchanged	-0.432522	0.38328	unchanged	0.092366	0.857279
Abhd2	54608	locus1of1	chr7:79273266-79361601:+	33.3005	48.3987	40.8963	35.4726	unchanged	-0.466721	0.0678752	unchanged	0.201087	0.529292	unchanged	-0.0726011	0.837288	unchanged	0.595207	0.0114403
Abhd3	106861	locus1of1	chr18:10644411-10706696:-	9.3477	8.5021	10.9118	11.471	unchanged	0.199346	0.126509	unchanged	-0.0671088	0.693661	unchanged	0.0104964	0.955114	unchanged	-0.255959	0.0285713
Abhd4	105501	locus1of1	chr14:54254129-54269169:+	102.581	88.0747	94.3129	100.789	unchanged	0.282504	0.0162825	unchanged	-0.0838808	0.594195	up	0.345319	0.00317053	unchanged	-0.021066	0.891575
Abhd5	67469	locus1of1	chr9:122351616-122381523:+	25.8458	32.7108	27.8325	38.8092	unchanged	-0.269279	0.0765639	down	-0.464413	0.00149201	unchanged	0.124	0.492817	unchanged	-0.0711337	0.685711
Abhd6	66082	locus1of1	chr14:8002888-8056770:+	12.3627	11.7459	15.6624	16.645	unchanged	0.140632	0.401597	unchanged	-0.0781337	0.691458	unchanged	-0.109287	0.540435	unchanged	-0.328053	0.0146798
Abhd8	64296	locus1of1	chr8:71456700-71463657:-	34.4696	33.5264	53.7949	54.633	unchanged	0.101007	0.687233	unchanged	-0.0299816	0.922568	unchanged	-0.388338	0.0471286	down	-0.519327	0.00303314
Abi1	11308	locus1of1	chr2:22940074-23040241:-	64.2684	64.1424	76.6899	71.2885	unchanged	0.0632196	0.543323	unchanged	0.110511	0.263392	unchanged	-0.026978	0.819474	unchanged	0.0203137	0.84871
Abi2	329165	locus1of1	chr1:60409619-60481163:+	11.6013	12.3063	11.6989	12.0535	unchanged	-0.0236512	0.876673	unchanged	-0.0336418	0.830015	unchanged	0.207574	0.0552948	unchanged	0.197583	0.0468704
Abi3bp	320712	locus1of1	chr16:56477846-56690135:+	2.5878	2.9572	3.339	5.0523	unchanged	-0.124459	0.668099	unchanged	-0.558235	0.0130872	unchanged	-0.142324	0.614765	down	-0.5761	0.00459606
Abi3	66610	locus1of1	chr11:95830072-95842476:-	7.8288	12.4649	15.5037	7.7215	unchanged	-0.549957	0.140109	unchanged	0.891362	0.0129516	unchanged	-0.651493	0.0784674	unchanged	0.789825	0.0180105
Abl1	11350	locus1of1	chr2:31688537-31804362:+	33.0147	38.7623	44.7288	42.5853	unchanged	-0.17132	0.174131	unchanged	0.0746747	0.635553	unchanged	-0.210248	0.0904174	unchanged	0.0357467	0.808166
Abl2	11352	locus1of1	chr1:156558787-156649619:+	10.094	13.5188	12.32	11.8393	unchanged	-0.35666	0.0798417	unchanged	0.0538987	0.860675	unchanged	-0.0556025	0.842812	unchanged	0.354957	0.0669459
Ablim1	226251	locus1of1	chr19:57032733-57216032:-	17.9939	29.1236	40.016	23.7539	unchanged	-0.534487	0.29852	unchanged	0.60064	0.258453	unchanged	-0.741399	0.130349	unchanged	0.393728	0.431844
Ablim2	231148	locus1of1	chr5:35757880-35884979:+	1.1664	2.3171	2.6656	4.3323	down	-0.88275	4.04615e-05	down	-0.692191	0.00223031	down	-0.899583	5.61842e-05	down	-0.709025	0.000579829
Ablim3	319713	locus1of1	chr18:61799393-61911852:-	1.1077	3.0911	1.6666	2.8707	down	-1.33461	1.001e-07	down	-0.742171	0.00934853	unchanged	-0.338709	0.300654	unchanged	0.253728	0.397236
Abo	80908	locus1of1	chr2:26842503-26864995:-	0	0	0.0577	0.0009	NA	0	NA	NA	0.224404	NA	NA	-0.223493	NA	NA	0.00274051	NA
Abracl	73112	locus1of1	chr10:18011260-18023252:-	201.239	159.25	217.292	162.265	up	0.397483	0.000616325	up	0.421136	0.000483132	unchanged	0.121986	0.404135	unchanged	0.145638	0.26144
Abraxas1	70681	locus1of1	chr5:100804802-100820935:-	8.8197	7.7535	9.2723	8.1687	unchanged	0.244557	0.111334	unchanged	0.189449	0.277408	unchanged	0.148862	0.393832	unchanged	0.0937539	0.577414
Abraxas2	109359	locus1of1	chr7:132859225-132885114:+	36.5485	34.6065	35.3272	33.6265	unchanged	0.142428	0.10574	unchanged	0.076486	0.478219	up	0.28099	0.000618364	up	0.215048	0.006375
Abra	223513	locus1of1	chr15:41865293-41869720:-	0.5759	0.5581	1.6176	0.2135	unchanged	0.0572647	0.950348	unchanged	0.926668	0.164452	unchanged	-0.478636	0.509347	unchanged	0.390767	0.565034
Abr	109934	locus1of1	chr11:76416732-76577739:-	13.2653	20.1306	22.0839	22.7387	down	-0.533911	2.19075e-06	unchanged	-0.0404138	0.829728	down	-0.495335	2.43339e-05	unchanged	-0.00183808	0.991211
Abt1	30946	locus1of1	chr13:23418361-23423866:-	7.573	7.0142	8.2055	7.8029	unchanged	0.175933	0.1528	unchanged	0.0846638	0.578162	unchanged	0.112793	0.415447	unchanged	0.0215233	0.883868
Abtb1	80283	locus1of1	chr6:88835914-88841935:-	22.7978	20.6468	35.8044	41.368	unchanged	0.204052	0.181044	unchanged	-0.198159	0.219311	down	-0.415588	0.00252976	down	-0.817799	2.25612e-11
Abtb2	99382	locus1of1	chr2:103566310-103718423:+	5.5052	6.6179	10.7507	6.1916	unchanged	-0.170193	0.772078	unchanged	0.666767	0.158982	unchanged	-0.601918	0.194928	unchanged	0.235042	0.633777
Acaa1a	113868	locus1of1	chr9:119341294-119350295:+	124.312	112.686	146.917	165.379	unchanged	0.207951	0.106458	unchanged	-0.161086	0.264701	unchanged	-0.00687057	0.969272	down	-0.375907	0.000883167
Acaa1b	235674	locus1of1	chr9:119148043-119157093:-	18.2499	5.5634	7.2168	13.9926	up	1.63319	1.24004e-07	unchanged	-0.87901	0.0128681	up	1.45743	5.79679e-06	down	-1.05477	0.000869081
Acaa2	52538	locus1of1	chr18:74779212-74806207:+	663.726	642.052	645.309	721.806	unchanged	0.115343	0.5799	unchanged	-0.147301	0.481851	unchanged	0.268378	0.133523	unchanged	0.005734	0.980125
Acaca	107476	locus1of1	chr11:84195438-84401651:+	43.5775	37.8009	60.3602	111.991	unchanged	0.25766	0.368543	down	-0.846122	0.000427901	unchanged	-0.231153	0.432276	down	-1.33494	7.59617e-10
Acacb	100705	locus1of1	chr5:114165518-114250758:+	12.9812	12.396	16.3142	41.3946	unchanged	0.11703	0.825786	down	-1.21769	0.000616842	unchanged	-0.0845817	0.870786	down	-1.4193	1.46125e-05
Acad10	71985	locus1of1	chr5:121621029-121660510:-	8.8103	9.816	11.3818	14.0407	unchanged	-0.093959	0.538268	unchanged	-0.278568	0.0309471	unchanged	-0.156398	0.270663	down	-0.341007	0.00262179
Acad11	102632	locus1of1	chr9:104063703-104127646:+	44.7226	51.3158	52.3357	74.6571	unchanged	-0.134741	0.463363	down	-0.501047	0.000827504	unchanged	0.00510235	0.982268	unchanged	-0.361204	0.012378
Acad12	338350	locus1of1	chr5:121598281-121618938:-	9.8159	12.4624	13.6208	13.783	unchanged	-0.274232	0.115349	unchanged	-0.00114743	0.996274	unchanged	-0.248682	0.175229	unchanged	0.0244031	0.909558
Acad8	66948	locus1of1	chr9:26974139-26999549:-	34.2426	31.4274	40.7585	39.44	unchanged	0.185165	0.129925	unchanged	0.058714	0.717517	unchanged	-0.0263981	0.873095	unchanged	-0.152849	0.198756
Acad9	229211	locus1of1	chr3:36065979-36092857:+	21.8523	20.4594	23.4792	25.9842	unchanged	0.157732	0.0535468	unchanged	-0.148589	0.091851	unchanged	0.137377	0.11605	unchanged	-0.168944	0.0274814
Acadl	11363	locus1of1	chr1:66830839-66863309:-	271.501	226.992	300.509	417.759	unchanged	0.314111	0.227042	unchanged	-0.445132	0.0815253	unchanged	0.0803034	0.806807	down	-0.678939	0.00189324
Acadm	11364	locus1of1	chr3:153922353-153944643:-	221.079	210.843	238.609	360.663	unchanged	0.128668	0.651079	unchanged	-0.563985	0.0111357	unchanged	0.112486	0.693073	down	-0.580167	0.00434605
Acadsb	66885	locus1of1	chr7:131410601-131446211:+	116.536	77.8537	119.29	100.668	up	0.637197	1.14054e-11	unchanged	0.249797	0.0240447	unchanged	0.19119	0.0910791	unchanged	-0.19621	0.0606587
Acads	11409	locus1of1	chr5:115110299-115119346:-	114.867	125.298	87.727	102.712	unchanged	-0.054171	0.85323	unchanged	-0.208795	0.39094	up	0.603761	0.00175827	unchanged	0.449137	0.017305
Acadvl	11370	locus1of1	chr11:70010183-70015428:-	232.853	205.822	283.242	395.662	unchanged	0.238215	0.357057	unchanged	-0.454998	0.056438	unchanged	-0.0491968	0.877118	down	-0.742411	0.000275677
Acan	11595	locus1of1	chr7:79053483-79115099:+	0.4797	0.3854	0.4075	0.0895	NA	0.22523	NA	NA	1.16614	NA	NA	0.314841	NA	NA	1.25575	NA
Acap1	216859	locus1of1	chr11:69881567-69895539:-	3.5199	3.6667	29.8585	3.6428	NA	-0.00604426	NA	NA	1.22101	NA	NA	-1.17377	NA	NA	0.0532774	NA
Acap2	78618	locus1of1	chr16:31092413-31201238:-	20.4583	29.0405	26.4139	24.8595	down	-0.440801	0.00248096	unchanged	0.0850166	0.68594	unchanged	-0.135193	0.46242	up	0.390625	0.00629219
Acap3	140500	locus1of1	chr4:155891875-155907251:+	12.2457	19.5326	15.4815	17.8257	down	-0.605154	1.23824e-11	unchanged	-0.201515	0.0673237	unchanged	-0.100993	0.409112	up	0.302646	0.00106959
Acat1	110446	locus1of1	chr9:53580522-53610350:-	97.677	119.764	107.969	144.395	unchanged	-0.22458	0.217702	unchanged	-0.402581	0.0188688	unchanged	0.084734	0.69765	unchanged	-0.0932673	0.631648
Acat2	110460	locus1of1	chr17:12943042-12960725:-	50.5065	29.0281	34.7457	42.4595	up	0.851132	4.35953e-09	unchanged	-0.280386	0.120647	up	0.762052	4.09576e-07	unchanged	-0.369466	0.0171963
Acat3	224530	locus1of1	chr17:12923959-12940396:-	1.0312	0.7885	0.4681	0.6325	unchanged	0.392105	0.471144	unchanged	-0.380662	0.524569	unchanged	1.13508	0.0153416	unchanged	0.362317	0.474757
Acbd3	170760	locus1of1	chr1:180726043-180754204:+	56.0685	61.1555	52.8901	53.5098	unchanged	-0.0622824	0.684331	unchanged	-0.00946162	0.96361	up	0.311236	0.00679366	up	0.364057	0.00057897
Acbd4	67131	locus1of1	chr11:103101688-103112199:+	25.1736	24.129	39.5335	48.3156	unchanged	0.126656	0.508398	unchanged	-0.282204	0.0975541	down	-0.407174	0.00909041	down	-0.816034	2.56328e-09
Acbd5	74159	locus1of1	chr2:23068201-23114512:+	64.4875	65.707	72.0646	70.1143	unchanged	0.0315542	0.826579	unchanged	0.0487214	0.726492	unchanged	0.0628534	0.618322	unchanged	0.0800206	0.466607
Acbd6	72482	locus1of1	chr1:155558120-155687233:+	31.3139	28.6657	38.0225	42.6365	unchanged	0.193157	0.159137	unchanged	-0.158796	0.295184	unchanged	-0.0444127	0.804545	down	-0.396365	0.000709236
Acbd7	78245	locus1of1	chr2:3336168-3340997:+	1.1977	0.7009	1.0398	0.9369	unchanged	0.711481	0.129796	unchanged	-0.00872749	0.99107	unchanged	0.558602	0.271139	unchanged	-0.161606	0.769237
Accsl	381411	locus1of1	chr2:93855360-93869157:-	0.0797	0.087	0.1057	0.1876	unchanged	-0.0505867	0.957507	unchanged	-0.589747	0.426649	unchanged	-0.0462896	0.959397	unchanged	-0.58545	0.362618
Accs	329470	locus1of1	chr2:93833467-93849943:-	4.8963	5.8254	7.7719	8.2373	unchanged	-0.192595	0.177187	unchanged	-0.0738989	0.680977	down	-0.445978	0.000494709	down	-0.327282	0.00723406
Acd	497652	locus1of1	chr8:105698155-105701228:-	48.7042	44.3568	49.8041	53.9102	unchanged	0.197505	0.030927	unchanged	-0.101974	0.361029	unchanged	0.191104	0.0461302	unchanged	-0.108375	0.255877
Ace2	70008	locus1of1	chrX:164139342-164188418:+	0.2826	0.1105	0.4451	0.2356	up	1.20015	0.00244465	unchanged	0.84478	0.0384527	unchanged	-0.398978	0.381609	unchanged	-0.754348	0.0636515
Ace3	217246	locus1of1	chr11:105994675-106005443:+	0	0	0.002	0	NA	0	NA	NA	0.0770168	NA	NA	-0.0565301	NA	NA	0	NA
Acer1	171168	locus1of1	chr17:56953490-56982126:-	0	0	0.0235	0.0059	NA	0	NA	NA	0.138838	NA	NA	-0.185129	NA	NA	-0.0444609	NA
Acer2	230379	locus1of1	chr4:86874414-86932490:+	54.6956	23.1009	24.2835	12.4814	up	1.2652	1.82208e-09	up	0.936456	3.65838e-05	up	1.3459	2.94888e-10	up	1.01715	1.60883e-06
Acer3	66190	locus1of1	chr7:98213660-98309527:-	18.1834	18.3162	25.3346	21.6408	unchanged	0.0496581	0.768361	unchanged	0.231958	0.0767854	unchanged	-0.247649	0.0500321	unchanged	-0.0653491	0.646904
Ace	11421	locus1of1	chr11:105967945-105989964:+	26.8656	20.5387	20.3465	17.4145	up	0.445833	0.000847235	unchanged	0.231964	0.14615	up	0.620832	2.564e-06	up	0.406963	0.00196578
Ache	11423	locus1of1	chr5:137288254-137294466:+	3.2282	4.2715	9.8985	10.8384	unchanged	-0.237274	0.759869	unchanged	-0.134457	0.87902	unchanged	-0.948041	0.115195	unchanged	-0.845224	0.135811
Acin1	56215	locus1of1	chr14:54642161-54686931:-	75.7841	76.9053	91.6607	81.6099	unchanged	0.0429246	0.842999	unchanged	0.16563	0.350947	unchanged	-0.0358324	0.86502	unchanged	0.0868729	0.610205
Ackr1	13349	locus1of1	chr1:173331886-173333503:-	5.8018	31.0159	17.5437	21.0744	down	-2.2791	9.39242e-37	unchanged	-0.236594	0.347471	down	-1.32707	5.01121e-12	up	0.71544	0.000119257
Ackr2	59289	locus1of1	chr9:121898355-121911071:+	0.761	4.6926	1.1224	0.7561	down	-2.34858	1.54741e-14	unchanged	0.508083	0.222178	unchanged	-0.263277	0.560317	up	2.59339	5.94051e-18
Ackr3	12778	locus1of1	chr1:90203980-90215722:+	91.4033	126.688	44.0818	36.9701	unchanged	-0.400936	0.0307314	unchanged	0.254287	0.241885	up	1.25336	3.17119e-14	up	1.90859	1.21469e-33
Ackr4	252837	locus1of1	chr9:104098138-104126643:-	1.3174	1.6983	2.1991	2.7186	unchanged	-0.258003	0.688802	unchanged	-0.291163	0.658119	unchanged	-0.388519	0.515519	unchanged	-0.421678	0.427749
Acly	104112	locus1of1	chr11:100476352-100528000:-	159.623	165.129	259.78	435.695	unchanged	0.0131273	0.967241	down	-0.716909	0.000252057	unchanged	-0.461524	0.0250574	down	-1.19156	1.65406e-11
Acmsd	266645	locus1of1	chr1:127729413-127767564:+	0.0473	0.0786	0.0297	0.0736	unchanged	-0.426042	0.578271	unchanged	-0.573767	0.452848	unchanged	0.284824	0.729864	unchanged	0.137098	0.857349
Acnat1	230161	locus1of1	chr4:49443532-49451109:-	2.048	2.0958	4.3151	3.147	unchanged	0.026342	0.959266	unchanged	0.44638	0.238949	unchanged	-0.808546	0.01381	unchanged	-0.388508	0.2561
Acnat2	209186	locus1of1	chr4:49379840-49408151:-	0.0049	0	0.0134	0.0275	NA	0.115712	NA	NA	-0.148164	NA	NA	-0.217278	NA	NA	-0.481154	NA
Aco1	11428	locus1of1	chr4:40143265-40199009:+	113.41	74.2842	74.1128	61.222	up	0.662584	7.49354e-08	unchanged	0.282578	0.0542833	up	0.825142	2.23133e-11	up	0.445135	0.000406912
Aco2	11429	locus1of1	chr15:81872463-81915137:+	349.456	368.769	403.894	661.513	unchanged	-0.0110141	0.977228	down	-0.675476	0.00546809	unchanged	0.0226743	0.949763	down	-0.641788	0.00441717
Acod1	16365	locus1of1	chr14:103047012-103056573:+	0.0044	0.0187	0.0365	0.0032	NA	-0.310588	NA	NA	0.577189	NA	NA	-0.539248	NA	unchanged	0.348529	0.533332
Acot10	64833	locus1of1	chr15:20665214-20666750:-	0.0682	0.1282	0.1452	0.154	unchanged	-0.518734	0.474134	unchanged	-0.19667	0.825895	unchanged	-0.379555	0.622774	unchanged	-0.0574912	0.941221
Acot11	329910	locus1of1	chr4:106744555-106805007:-	5.8632	13.1517	11.9552	28.9084	down	-1.0289	0.000436556	down	-1.18911	6.91307e-05	unchanged	-0.736098	0.019977	down	-0.89631	0.00188791
Acot12	74156	locus1of1	chr13:91741521-91786148:+	0.5265	0.191	2.3007	0.4615	up	1.31692	0.000821367	up	2.08971	5.52166e-09	down	-1.70833	2.43307e-06	unchanged	-0.935542	0.0185269
Acot13	66834	locus1of1	chr13:24817955-24831489:-	152.273	134.529	155.943	170.96	unchanged	0.243222	0.0436981	unchanged	-0.12443	0.397547	unchanged	0.196073	0.130129	unchanged	-0.171579	0.156631
Acot1	26897	locus1of1	chr12:84009502-84017669:+	234.587	185.968	218.881	176.459	unchanged	0.383782	0.250569	unchanged	0.313541	0.394996	unchanged	0.302879	0.390903	unchanged	0.232638	0.490919
Acot2	171210	locus1of1	chr12:83987861-83993875:+	34.602	30.4793	38.5673	42.8278	unchanged	0.239213	0.432939	unchanged	-0.120603	0.740343	unchanged	0.0569952	0.876237	unchanged	-0.302821	0.260427
Acot3	171281	locus1of1	chr12:84052144-84060400:+	0.0803	0.0516	0.0407	0.0569	unchanged	0.474789	0.519237	unchanged	-0.142033	0.881151	unchanged	0.588541	0.409446	unchanged	-0.0282807	0.97301
Acot4	171282	locus1of1	chr12:84038379-84044723:+	1.0376	0.9611	0.8809	1.467	unchanged	0.164667	0.713152	unchanged	-0.632554	0.0824805	unchanged	0.369756	0.351053	unchanged	-0.427465	0.20654
Acot5	217698	locus1of1	chr12:84069324-84076020:+	0.1237	0.0066	0.0868	0.1125	unchanged	0.856067	0.167097	unchanged	-0.118386	0.898531	unchanged	0.278531	0.714907	unchanged	-0.695921	0.249728
Acot6	217700	locus1of1	chr12:84100654-84109783:+	1.8267	1.5788	2.8626	3.5693	unchanged	0.252611	0.408634	unchanged	-0.273071	0.369365	unchanged	-0.426585	0.124995	down	-0.952268	2.78473e-05
Acot7	70025	locus1of1	chr4:152178100-152271855:+	53.9591	65.314	41.1246	33.5471	unchanged	-0.205109	0.13362	unchanged	0.28673	0.0376133	up	0.629902	1.42727e-07	up	1.12174	4.16358e-24
Acot8	170789	locus1of1	chr2:164792768-164804881:-	40.0068	50.868	43.495	47.4878	unchanged	-0.276732	0.0194574	unchanged	-0.124703	0.402968	unchanged	0.120126	0.403644	unchanged	0.272155	0.0161089
Acot9	56360	locus1of1	chrX:155262443-155297654:+	31.8496	42.4669	39.0386	43.8802	unchanged	-0.347324	0.0296468	unchanged	-0.167895	0.393075	unchanged	-0.0529904	0.813058	unchanged	0.126439	0.477325
Acox1	11430	locus1of1	chr11:116171883-116199045:-	104.881	121.249	108.839	142.105	unchanged	-0.146837	0.242748	down	-0.374185	0.000762831	unchanged	0.172245	0.165327	unchanged	-0.0551022	0.684302
Acox2	93732	locus1of1	chr14:8225511-8259019:-	0.9641	4.3486	1.0556	3.3819	down	-1.9272	7.84866e-10	down	-1.52852	6.62774e-06	unchanged	0.0841073	0.872075	unchanged	0.482786	0.17228
Acox3	80911	locus1of1	chr5:35583034-35613801:+	17.1827	22.3343	25.1698	27.7033	down	-0.315727	2.82687e-05	unchanged	-0.127501	0.169482	down	-0.32553	2.97368e-05	unchanged	-0.137304	0.0890834
Acoxl	74121	locus1of1	chr2:127854628-128123892:+	0.2029	0.2737	0.7281	0.5943	unchanged	-0.332837	0.457	unchanged	0.309341	0.44816	down	-1.5152	5.62963e-06	down	-0.873024	0.00654152
Acp1	11431	locus1of1	chr12:30893326-30911612:-	29.0568	28.3452	30.9785	30.8511	unchanged	0.101092	0.467653	unchanged	0.0079842	0.968988	unchanged	0.143433	0.280144	unchanged	0.0503251	0.720249
Acp2	11432	locus1of1	chr2:91202912-91214098:+	47.3281	37.6972	45.9022	37.5872	up	0.386862	0.000186797	up	0.29661	0.00901609	unchanged	0.266819	0.0179127	unchanged	0.176567	0.114342
Acp4	100503991	locus1of1	chr7:44253087-44257204:-	0.0838	0.2606	0.1448	0.2487	unchanged	-1.06599	0.0771802	unchanged	-0.375998	0.628065	unchanged	-0.48799	0.502661	unchanged	0.202003	0.774134
Acp5	11433	locus1of1	chr9:22126727-22135746:-	36.9132	20.2086	52.9932	43.5212	up	0.894307	0.000388389	unchanged	0.254638	0.448614	unchanged	-0.247809	0.440695	down	-0.887478	0.000307422
Acp6	66659	locus1of1	chr3:97158777-97176576:+	41.8102	33.5442	46.5895	45.0935	up	0.379447	0.00834483	unchanged	0.0557991	0.79797	unchanged	0.0721918	0.7127	unchanged	-0.251456	0.0861204
Acp7	101744	locus1of1	chr7:28607637-28631015:-	0.0089	0.0107	0.0097	0.011	NA	-0.0116182	NA	NA	0.0291067	NA	NA	-0.044867	NA	NA	-0.00414201	NA
Acpp	56318	locus1of1	chr9:104288240-104337722:-	44.0771	13.0106	56.4564	21.7191	up	1.73248	1.14378e-13	up	1.32362	8.323e-08	unchanged	-0.133935	0.701036	unchanged	-0.542791	0.0351577
Acrbp	54137	locus1of1	chr6:125049927-125063265:+	4.1548	4.6571	7.4452	9.9438	unchanged	-0.097031	0.767014	unchanged	-0.391357	0.12983	unchanged	-0.591793	0.0124667	down	-0.886119	2.27347e-05
Acrv1	11451	locus1of1	chr9:36693220-36698837:+	1.0409	0.1438	0.1356	0.0273	up	2.47209	4.36108e-08	unchanged	1.37063	0.0206947	up	2.55556	4.9531e-08	up	1.4541	0.00628015
Acr	11434	locus1of1	chr15:89568326-89574585:+	0.1752	0.6695	0.218	0.2885	unchanged	-1.29903	0.0251304	unchanged	-0.195168	0.825144	unchanged	-0.142791	0.866473	unchanged	0.961068	0.0948865
Acsbg1	94180	locus1of1	chr9:54604997-54661885:-	11.5304	17.1361	2.5866	5.4723	unchanged	-0.456789	0.347693	unchanged	-0.91948	0.0407212	up	2.0565	1.32265e-07	up	1.5938	2.82763e-05
Acsbg2	328845	locus1of1	chr17:56843104-56874447:-	0.1095	0.03	0.026	0.0072	unchanged	1.29064	0.0353766	unchanged	0.742512	0.315975	unchanged	1.40172	0.024404	unchanged	0.853597	0.180061
Acsf2	264895	locus1of1	chr11:94557102-94601786:-	76.7748	75.0135	83.3786	74.3179	unchanged	0.0940194	0.655687	unchanged	0.176559	0.367563	unchanged	0.0994948	0.62912	unchanged	0.182035	0.285817
Acsf3	257633	locus1of1	chr8:122775486-122817887:+	28.6676	29.3032	33.2275	42.4155	unchanged	0.0330889	0.877842	unchanged	-0.340081	0.0238344	unchanged	0.0192496	0.929271	down	-0.353921	0.00925876
Acsl1	14081	locus1of1	chr8:46471037-46536051:+	145.573	108.213	151.689	213.538	unchanged	0.478246	0.0115912	unchanged	-0.472585	0.0177468	unchanged	0.163387	0.486859	down	-0.787443	5.64529e-06
Acsl3	74205	locus1of1	chr1:78657825-78707743:+	201.833	170.749	119.049	102.207	unchanged	0.298883	0.0725418	unchanged	0.232624	0.211055	up	0.96704	2.54787e-11	up	0.900781	2.12458e-10
Acsl4	50790	locus1of1	chrX:142317993-142390535:-	29.0512	25.9223	35.1046	36.2127	unchanged	0.219452	0.191894	unchanged	-0.0443581	0.852969	unchanged	-0.0417554	0.850222	unchanged	-0.305566	0.0416687
Acsl5	433256	locus1of1	chr19:55253369-55296628:+	228.965	214.939	188.294	204.125	unchanged	0.153494	0.243922	unchanged	-0.102968	0.49488	up	0.502901	5.51332e-06	unchanged	0.24644	0.0313484
Acsl6	216739	locus1of1	chr11:54303824-54361539:+	0.2453	0.3351	0.6646	0.9132	unchanged	-0.31449	0.519626	unchanged	-0.531642	0.217592	unchanged	-0.926064	0.0207348	down	-1.14322	0.000961195
Acsm1	117147	locus1of1	chr7:119617828-119662515:+	0.149	0.0271	0.1472	0.1303	unchanged	1.03239	0.114212	unchanged	0.00665351	0.99442	unchanged	0.232174	0.786824	unchanged	-0.793559	0.219017
Acsm2	233799	locus1of1	chr7:119554340-119600694:+	0.0058	0.0038	0.0139	0.0084	unchanged	0.127428	0.875911	NA	0.292163	NA	unchanged	-0.332571	0.635816	unchanged	-0.167836	0.809757
Acsm3	20216	locus1of1	chr7:119760923-119784896:+	1.8835	2.1771	2.9788	7.0968	unchanged	-0.123893	0.844022	unchanged	-1.10357	0.0111301	unchanged	-0.35095	0.502721	down	-1.33063	0.000649504
Acsm4	233801	locus1of1	chr7:119690026-119714566:+	0.0205	0.0134	0.0276	0.0103	NA	0.143691	NA	NA	0.39722	NA	NA	-0.155475	NA	unchanged	0.098053	0.890904
Acsm5	272428	locus1of1	chr7:119526265-119543360:+	0.4731	0.4395	2.6773	1.7438	unchanged	0.13433	0.81766	unchanged	0.575608	0.177768	down	-2.04445	7.72774e-09	down	-1.60317	4.47944e-06
Acss1	68738	locus1of1	chr2:150618111-150668240:-	194.8	168.779	128.529	113.892	unchanged	0.263193	0.0619267	unchanged	0.182459	0.259308	up	0.811998	5.53535e-11	up	0.731264	1.63958e-09
Acss2os	74945	locus1of1	chr2:155547040-155556930:-	0.0291	0.1464	0.1314	0.1499	unchanged	-0.60718	0.37655	NA	-0.0592686	NA	unchanged	-0.527112	0.45253	unchanged	0.0207989	0.980125
Acss2	60525	locus1of1	chr2:155518043-155562743:+	20.8617	20.6713	42.2375	81.366	unchanged	0.0793288	0.847543	down	-0.891112	0.00115928	down	-0.737279	0.00787388	down	-1.70772	2.10339e-12
Acss3	380660	locus1of1	chr10:106936164-107123664:-	5.6395	3.2534	12.3248	12.1834	up	0.7946	0.00685681	unchanged	0.0306146	0.952782	down	-0.854696	0.00385861	down	-1.61868	1.06187e-09
Acta1	11459	locus1of1	chr8:123891758-123894775:-	177.358	153.406	376.134	67.9409	unchanged	0.0754771	0.925017	unchanged	0.530474	0.418489	unchanged	-0.234954	0.742613	unchanged	0.220043	0.735495
Acta2	11475	locus1of1	chr19:34240336-34255373:-	32.8027	178.557	32.0303	35.1026	down	-2.25469	3.35266e-22	unchanged	-0.115978	0.766165	unchanged	0.259725	0.418516	up	2.39844	2.63704e-25
Actbl2	238880	locus1of1	chr13:111255013-111257749:+	0.0221	0.0035	0.0121	0.021	NA	0.62748	NA	NA	-0.205322	NA	NA	0.318371	NA	unchanged	-0.514431	0.412145
Actb	11461	locus1of1	chr5:142903115-142906754:-	1633.63	2007.81	1580.79	1303.19	unchanged	-0.225114	0.195139	unchanged	0.269984	0.12678	unchanged	0.289437	0.0870021	up	0.784535	2.73411e-08
Actc1	11464	locus1of1	chr2:114047284-114052875:-	6.5486	3.3256	31.3338	1.6121	NA	0.384016	NA	NA	1.6914	NA	NA	-1.00908	NA	NA	0.2983	NA
Actg1	11465	locus1of1	chr11:120345687-120348495:-	953.464	1437.47	796.251	780.531	down	-0.524611	6.08922e-06	unchanged	0.0373019	0.849485	up	0.483378	5.74274e-05	up	1.04529	1.21129e-21
Actg2	11468	locus1of1	chr6:83512909-83536251:-	1.3958	12.6825	1.4673	1.7811	down	-2.94105	8.48674e-33	unchanged	-0.356382	0.34096	unchanged	0.241165	0.539591	up	2.82583	5.6055e-32
Actl10	70362	locus1of1	chr2:154551776-154553276:+	0.0324	0.0953	0.0914	0.1386	unchanged	-0.591971	0.418218	unchanged	-0.287956	0.743213	unchanged	-0.490314	0.517964	unchanged	-0.186299	0.81196
Actl11	67722	locus1of1	chr9:107928469-107932461:+	0	0.0025	0	0	NA	-0.0402057	NA	NA	0	NA	NA	0	NA	NA	0.0606383	NA
Actl6a	56456	locus1of1	chr3:32708546-32726971:+	52.3771	55.5918	53.6042	45.1911	unchanged	-0.0205837	0.917079	unchanged	0.242504	0.0948399	unchanged	0.206414	0.15431	up	0.469501	8.95736e-05
Actl6b	83766	locus1of1	chr5:137553555-137569573:+	0.6615	0.9644	1.0411	1.8329	unchanged	-0.436104	0.308558	unchanged	-0.811769	0.0369851	unchanged	-0.30615	0.518888	unchanged	-0.681815	0.0532185
Actl7a	11470	locus1of1	chr4:56743422-56744925:+	0.0057	0.0131	0.0189	0.0177	NA	-0.0684733	NA	NA	0.0145477	NA	NA	-0.124768	NA	NA	-0.0417473	NA
Actl7b	11471	locus1of1	chr4:56740005-56741425:-	0	0	0.0091	0.0316	NA	0	NA	NA	-0.120105	NA	NA	-0.08274	NA	NA	-0.200639	NA
Actl9	69481	locus1of1	chr17:33432899-33434267:+	0.0485	0.0333	0.1288	0.0703	unchanged	0.188243	0.83616	unchanged	0.344147	0.687555	unchanged	-0.548191	0.461716	unchanged	-0.392286	0.583751
Actn1	109711	locus1of1	chr12:80167542-80260381:-	146.324	196.101	144.255	119.286	unchanged	-0.359227	0.0537313	unchanged	0.269035	0.198267	unchanged	0.242655	0.236407	up	0.870918	7.73494e-08
Actn2	11472	locus1of1	chr13:12269427-12340732:-	3.3092	2.6387	10.4972	1.2924	unchanged	0.11554	0.891727	unchanged	0.834188	0.194845	unchanged	-0.493601	0.467057	unchanged	0.225047	0.746382
Actn3	11474	locus1of1	chr19:4861216-4877909:-	13.7114	17.3143	33.8566	14.4137	unchanged	-0.0962407	0.917028	unchanged	0.533599	0.49462	unchanged	-0.457334	0.551041	unchanged	0.172506	0.824419
Actn4	60595	locus1of1	chr7:28893254-28962280:-	202.553	317.931	215.773	219.992	down	-0.587047	3.11328e-12	unchanged	-0.0194335	0.89993	unchanged	0.132725	0.213105	up	0.700338	2.33927e-17
Actr10	56444	locus1of1	chr12:70937857-70964717:+	37.4703	37.1718	44.7565	42.2588	unchanged	0.0747362	0.487795	unchanged	0.0839208	0.452273	unchanged	-0.0193934	0.878767	unchanged	-0.0102088	0.930045
Actr1a	54130	locus1of1	chr19:46376814-46395735:-	104.899	134.059	130.614	135.864	down	-0.289478	2.44669e-12	unchanged	-0.0503941	0.383925	unchanged	-0.0847936	0.0941674	up	0.15429	0.000294337
Actr1b	226977	locus1of1	chr1:36699202-36709925:-	118.179	133.327	123	125.73	unchanged	-0.111826	0.0675711	unchanged	-0.0285084	0.737995	up	0.1752	0.00302325	up	0.258518	1.06166e-06
Actr2	66713	locus1of1	chr11:20062304-20112951:-	185.102	210.047	207.854	179.193	unchanged	-0.121195	0.277161	unchanged	0.215165	0.0401926	unchanged	0.0647596	0.608507	up	0.40112	6.75737e-06
Actr3b	242894	locus1of1	chr5:25759973-25850691:+	2.2832	5.4199	2.5778	10.0237	down	-1.08271	0.000899144	down	-1.76799	3.74937e-08	unchanged	0.0318288	0.95169	unchanged	-0.653449	0.0495652
Actr3	74117	locus1of1	chr1:125392905-125435727:-	231.354	242.51	283.958	238.866	unchanged	-0.00722401	0.966996	unchanged	0.247704	0.0323306	unchanged	-0.0611666	0.669759	unchanged	0.193762	0.0759369
Actr5	109275	locus1of1	chr2:158624913-158639211:+	8.7008	8.7941	12.0062	12.1682	unchanged	0.0467506	0.830973	unchanged	-0.0185899	0.940997	unchanged	-0.22669	0.168664	unchanged	-0.29203	0.0416277
Actr6	67019	locus1of1	chr10:89711973-89732295:-	16.4453	12.9447	21.1049	17.5578	up	0.404104	0.000823311	unchanged	0.258445	0.0581828	unchanged	-0.11297	0.464886	unchanged	-0.258629	0.0358046
Actr8	56249	locus1of1	chr14:29978337-29993221:+	37.6097	39.462	44.0134	48.2697	unchanged	-0.00431673	0.966902	unchanged	-0.12762	0.0739927	unchanged	0.00377972	0.969071	unchanged	-0.119524	0.0604613
Actrt1	73360	locus1of1	chrX:46329007-46330345:+	0	0	0	0	NA	NA	NA	NA	NA	NA	NA	NA	NA	NA	NA	NA
Actrt2	73353	locus1of1	chr4:154666428-154667867:-	0	0	0	0.0012	NA	0	NA	NA	0.0241075	NA	NA	0	NA	NA	0.00714932	NA
Actrt3	76652	locus1of1	chr3:30597073-30599870:-	0.0045	0.0205	0.0286	0.0952	unchanged	-0.40087	0.599398	NA	-0.733351	NA	unchanged	-0.638243	0.362403	unchanged	-0.970724	0.116397
Acvr1b	11479	locus1of1	chr15:101174125-101212601:+	30.3243	34.3476	36.2846	36.9037	unchanged	-0.123265	0.497103	unchanged	-0.0127703	0.961536	unchanged	-0.0401521	0.850627	unchanged	0.070343	0.694095
Acvr1c	269275	locus1of1	chr2:58267453-58357758:-	2.3043	1.8373	1.8412	3.0404	unchanged	0.372902	0.192165	unchanged	-0.679766	0.0118937	unchanged	0.525263	0.0576657	unchanged	-0.527405	0.0378396
Acvr1	11477	locus1of1	chr2:58446438-58566828:-	15.1562	14.6619	14.1101	13.374	unchanged	0.108688	0.518796	unchanged	0.0901812	0.627916	unchanged	0.318475	0.0238544	unchanged	0.299968	0.0220223
Acvr2a	11480	locus1of1	chr2:48814109-48903264:+	15.1208	16.6515	18.862	17.5023	unchanged	-0.076242	0.614383	unchanged	0.122328	0.401831	unchanged	-0.0985152	0.496873	unchanged	0.100055	0.443069
Acvr2b	11481	locus1of1	chr9:119402178-119442148:+	5.9476	4.8823	7.8737	8.6904	unchanged	0.332515	0.0739215	unchanged	-0.130423	0.581033	unchanged	-0.180002	0.398025	down	-0.642939	8.18801e-05
Acvrl1	11482	locus1of1	chr15:101128522-101145336:+	28.8319	86.7574	48.7758	45.6475	down	-1.49844	6.6e-33	unchanged	0.108137	0.573374	down	-0.522051	0.000203136	up	1.08453	1.00108e-17
Acy1	109652	locus1of1	chr9:106432981-106438236:-	20.981	15.0244	21.3544	18.1988	up	0.528694	0.000756731	unchanged	0.215972	0.273581	unchanged	0.211308	0.266014	unchanged	-0.101414	0.599371
Acy3	71670	locus1of1	chr19:3986570-3990005:+	18.6223	26.9316	16.8599	23.6205	down	-0.457831	0.00560003	unchanged	-0.443248	0.0127439	unchanged	0.340804	0.0627189	unchanged	0.355386	0.0298881
Acyp1	66204	locus1of1	chr12:85272398-85280435:-	94.4556	78.1867	117.23	87.287	up	0.333943	0.00535098	up	0.433035	0.000339332	unchanged	-0.0822076	0.603303	unchanged	0.0168847	0.917096
Acyp2	75572	locus1of1	chr11:30505992-30649396:-	69.3325	61.1992	67.2211	72.7609	unchanged	0.240533	0.11636	unchanged	-0.0998036	0.609282	unchanged	0.266107	0.0878199	unchanged	-0.0742294	0.667912
Adad1	21744	locus1of1	chr3:37063656-37111512:+	0.0438	0.0148	0.0747	0.0272	unchanged	0.614869	0.395134	NA	0.432537	NA	unchanged	-0.0730208	0.936636	unchanged	-0.255352	0.736356
Adad2	75773	locus1of1	chr8:119612747-119616926:+	0.0133	0.06	0.1314	0.3116	unchanged	-0.836885	0.209444	unchanged	-1.06362	0.085596	unchanged	-1.36546	0.0273464	down	-1.59219	0.0028813
Adal	75894	locus1of1	chr2:121140428-121156680:+	18.3264	15.2588	19.1048	19.116	unchanged	0.319579	0.0170389	unchanged	-0.00149163	0.994367	unchanged	0.173853	0.261019	unchanged	-0.147218	0.306749
Adam10	11487	locus1of1	chr9:70678982-70780229:+	91.3727	101.439	84.4074	63.9128	unchanged	-0.0876826	0.485439	up	0.404555	4.87574e-05	up	0.341209	0.000660937	up	0.833446	9.87041e-21
Adam11	11488	locus1of1	chr11:102761435-102780262:+	1.0585	1.1146	2.6388	3.209	unchanged	-0.012517	0.965842	unchanged	-0.294181	0.114122	down	-1.03899	1.03167e-10	down	-1.32065	8.40022e-19
Adam12	11489	locus1of1	chr7:133883199-134225097:-	8.0024	17.9392	6.0369	3.5768	down	-1.06081	3.60857e-07	up	0.718416	0.00195623	up	0.629451	0.00647142	up	2.40867	3.16694e-34
Adam15	11490	locus1of1	chr3:89339640-89350028:-	55.1889	220.15	69.4476	88.3748	down	-1.88585	1.02575e-34	unchanged	-0.325598	0.0987832	unchanged	-0.100025	0.669274	up	1.46022	3.31057e-21
Adam17	11491	locus1of1	chr12:21323509-21373632:-	33.2973	34.7095	39.2761	30.6712	unchanged	0.00265042	0.988237	up	0.35988	0.000938132	unchanged	-0.00797	0.961412	up	0.349259	0.000557011
Adam18	13524	locus1of1	chr8:24602246-24674755:-	0.0034	0.004	0.0038	0.0052	NA	-0.00264106	NA	NA	0.0575513	NA	NA	-0.0542793	NA	NA	0.00591297	NA
Adam19	11492	locus1of1	chr11:46054502-46147347:+	3.4027	5.9967	5.9295	4.1064	down	-0.72775	0.000267723	unchanged	0.517946	0.0195038	unchanged	-0.545202	0.0113613	up	0.700494	0.00032773
[truncated: 23,613 more rows]
