# Supplementary material for: GLIS3 expression in the thyroid gland in relation to TSH signaling and regulation of gene expression
Source: Cell Mol Life Sci. 2024 Jan 28;81(1):65. doi: 10.1007/s00018-024-05113-6 (PMC10822819; doi:10.1007/s00018-024-05113-6)
Supplement: Supplementary file 5 — Supplementary file5 (XLSX 195 KB) [file 18_2024_5113_MOESM5_ESM.xlsx]

## Sheet: up-regulated  DEGs
Supplementary Table 4A: List of genes that are up-regulated in thyroid glands from Glis3-Pax8Cre(LID) (referred to as as CKO(LID)) mice compared to those from WT(LID) mice.
geneSYM	geneID	locus	mm10 coordinates	CKO(LID) TPM (avg)	WT(LID) TPM (avg)	CKO(ND) TPM (avg)	WT(ND) TPM (avg)	log2FC: CKO(LID) vs WT(LID)	adj pval: CKO(LID) vs WT(LID)	Fold Change
Sprr2g	20761	locus1of1	chr3:92373915-92375229:+	18.8571	0.0412	1.1226	0.0186	6.44261	1.65876e-48	86.9801
Gpx6	75512	locus1of1	chr13:21312203-21319624:+	7.9646	0.0312	0.8868	0.0946	5.93781	5.42039e-44	61.2996
Cck	12424	locus1of1	chr9:121489824-121495694:-	141.102	2.3877	9.9074	2.6232	5.53234	1.49061e-90	46.2809
Hhip	15245	locus1of1	chr8:79965851-80058008:-	306.017	5.8259	70.201	2.6339	5.41828	2.93493e-101	42.7628
Bpifa6	545477	locus1of1	chr2:153974945-154000495:+	8.0112	0.1035	9.0379	0.0822	5.2217	5.00579e-42	37.3154
Ptprn	19275	locus1of1	chr1:75247041-75264208:-	3224.63	68.9975	133.196	33.6353	5.04786	1.71248e-53	33.0793
Cst8	13012	locus1of1	chr2:148798839-148805584:+	5.9038	0.1292	0.3361	0.0368	4.65518	1.54233e-29	25.197
Lcn3	16820	locus1of1	chr2:25765569-25768099:+	8.6494	0.2261	1.0447	0.0555	4.32162	1.66817e-22	19.9957
Slpi	20568	locus1of1	chr2:164354070-164356507:-	23.5726	0.4418	1.4615	0.3211	4.00767	6.68296e-15	16.0853
Tnfsf11	21943	locus1of1	chr14:78277446-78308043:-	19.4168	0.5805	13.217	0.852	3.96908	6.17378e-19	15.6607
Fcrl6	677296	locus1of1	chr1:172596640-172602551:-	12.1147	0.6847	0.5886	0.0658	3.74541	1.08154e-24	13.4116
Asic2	11418	locus1of1	chr11:80880163-81968396:-	2.2539	0.1485	0.6675	0.2049	3.61253	3.91287e-31	12.2315
Hp	15439	locus1of1	chr8:109575128-109579172:-	3957.29	301.943	1040.79	113.908	3.59323	2.95729e-55	12.0689
Col25a1	77018	locus1of1	chr3:130180845-130599883:+	100.631	7.2728	37.5221	5.5212	3.45195	8.63723e-26	10.9431
Cyp11a1	13070	locus1of1	chr9:57998024-58027031:+	3.8038	0.2567	3.3833	0.2691	3.43441	9.22031e-22	10.8109
BC016579	212998	locus1of1	chr16:45626848-45654118:-	1.083	0.0595	0.4815	0.0952	3.41295	1.1738e-15	10.6513
Unc13c	208898	locus1of1	chr9:73479424-73933567:-	1.1545	0.0415	1.2383	0.1892	3.40906	1.04454e-12	10.6225
Fam181a	100504156	locus1of1	chr12:103314959-103317065:+	1.2926	0.0447	0.5979	0.0784	3.37741	7.67902e-12	10.3921
BB123696	105404	locus1of1	chr13:52729370-52757205:-	2.1459	0.1733	0.2535	0.0472	3.3299	9.84757e-21	10.0554
Sftpb	20388	locus1of1	chr6:72304610-72314373:+	317.83	8.2901	65.6964	21.0698	3.32308	4.32524e-10	10.008
Kcnf1	382571	locus1of1	chr12:17172100-17176888:-	2.965	0.2046	0.7518	0.2826	3.26519	1.60461e-15	9.61437
Pmp2	18857	locus1of1	chr3:10179851-10183885:-	39.6771	3.4872	24.1402	2.0754	3.25373	1.31864e-26	9.53826
Cldn14	56173	locus1of1	chr16:93919031-94008837:-	0.798	0.039	0.39	0.0515	3.25326	3.08744e-12	9.53517
Lrat	79235	locus1of1	chr3:82892582-82903974:-	6.7707	0.7128	6.8437	10.4593	3.20651	2.16706e-74	9.23113
Prtg	235472	locus1of1	chr9:72807274-72917307:+	1.1678	0.0798	1.1718	0.3956	3.17333	1.3684e-14	9.02124
Crygs	12970	locus1of1	chr16:22805203-22811410:-	3.8184	0.2924	0.4698	2.0112	3.14964	2.21266e-15	8.87434
Obp2a	227627	locus1of1	chr2:25700074-25703326:+	4.9201	0.1666	0.9021	0.1603	3.12273	6.88829e-09	8.71037
4732490B19Rik	319871	locus1of1	chr11:113203315-113209669:-	0.6212	0.0292	0.2966	0.1618	3.09339	1.15647e-10	8.53499
Astn1	11899	locus1of1	chr1:158362304-158691786:+	0.3468	0.0276	0.2844	0.0881	3.08405	1.16213e-15	8.47994
Cpne4	74020	locus1of1	chr9:104566676-105034544:+	66.2224	1.2746	113.892	12.1778	3.05027	1.18375e-08	8.28368
Ryr2	20191	locus1of1	chr13:11553103-12106945:-	1.5123	0.1582	0.2872	0.1019	3.03627	2.88582e-24	8.20368
Neurog2	11924	locus1of1	chr3:127633145-127635631:+	0.3795	0.0086	1.1723	0.0055	3.02772	2.08439e-09	8.15518
Tmem132c	208213	locus1of1	chr5:127241826-127565790:+	2.09	0.2188	0.9071	0.3758	3.02578	6.85438e-23	8.14427
Rbm11	224344	locus1of1	chr16:75592891-75602825:+	10.6605	0.5498	11.5052	3.698	2.99769	1.01098e-09	7.9872
Galnt14	71685	locus1of1	chr17:73493751-73710451:-	0.5513	0.0192	4.9155	0.0393	2.97381	7.59131e-10	7.8561
Apoa5	66113	locus1of1	chr9:46268608-46271921:+	0.5745	0.0392	0.2245	0.0255	2.97162	6.60732e-10	7.84418
Gm266	212539	locus1of1	chr12:111484609-111485823:-	3.3032	0.3382	1.1573	0.8927	2.97024	3.24908e-19	7.83664
Crabp1	12903	locus1of1	chr9:54764748-54773110:+	4.9361	0.5612	1.5036	0.464	2.95109	2.88214e-23	7.73334
Wnt5b	22419	locus1of1	chr6:119432531-119544347:-	28.6155	3.3111	22.9543	10.3737	2.9492	4.70668e-27	7.72322
Slc6a1	232333	locus1of1	chr6:114282635-114317525:+	0.2296	0.0111	0.4684	0.0105	2.9382	1.00024e-09	7.66455
2300002M23Rik	69542	locus1of1	chr17:35567485-35568945:+	2.5092	0.2204	0.3858	0.1397	2.9356	3.44754e-11	7.65073
Hapln1	12950	locus1of1	chr13:89540636-89611832:+	19.6603	2.2433	7.7669	1.6608	2.9265	9.9241e-22	7.60263
H2-M2	14990	locus1of1	chr17:37480851-37483554:-	2.1335	0.101	11.5663	1.5101	2.89511	1.4336e-09	7.43902
Mansc4	545893	locus1of1	chr6:147075062-147087032:-	3.1336	0.2663	1.1857	0.3874	2.88513	1.15314e-10	7.38773
Ntm	235106	locus1of1	chr9:28995964-29963129:-	4.4491	0.5446	2.4919	0.8118	2.86768	7.45696e-25	7.29891
1700069L16Rik	381707	locus1of1	chr5:113692424-113724772:-	1.47	0.0266	0.7281	0.0812	2.827	3.00043e-07	7.09598
Bdh2	69772	locus1of1	chr3:135281221-135304425:+	12.0037	1.6605	7.3833	4.3999	2.82637	2.57616e-56	7.09289
Vwa2	240675	locus1of1	chr19:56874416-56912078:+	4.5516	0.5746	4.7945	1.2845	2.82537	6.59049e-25	7.08796
Fabp5	16592	locus1of1	chr3:10012585-10016610:+	1014.59	132.728	544.464	144.105	2.81948	2.66707e-29	7.05908
Brinp2	240843	locus1of1	chr1:158245269-158356260:-	0.266	0.0101	0.3493	0.0871	2.8134	2.74711e-08	7.02938
Sp9	381373	locus1of1	chr2:73271926-73275771:+	1.8296	0.07	2.0554	0.8253	2.79615	1.06829e-07	6.94587
Shisa9	72555	locus1of1	chr16:11984113-12270904:+	0.4432	0.0475	5.6588	0.1368	2.77407	5.45816e-16	6.84037
Fam189a1	70638	locus1of1	chr7:64756096-65156528:-	2.8529	0.4023	1.4231	0.8925	2.76078	1.66174e-34	6.77761
Xkrx	331524	locus1of1	chrX:134149045-134161928:-	13.8459	1.7055	4.748	1.6279	2.754	8.72904e-16	6.74586
Cfap77	329375	locus1of1	chr2:28955481-29055066:-	3.4364	0.4341	2.1679	1.1251	2.74624	6.28855e-19	6.70966
Pthlh	19227	locus1of1	chr6:147252109-147264013:-	46.0015	6.3812	6.9258	1.9171	2.74172	3.63355e-25	6.68866
Arhgef33	381112	locus1of1	chr17:80307407-80388689:+	160.578	21.5249	80.6636	37.75	2.71734	1.62493e-19	6.57657
Nr5a2	26424	locus1of1	chr1:136843584-136960448:-	2.3416	0.3075	2.2053	1.3222	2.70327	3.86377e-19	6.51277
4930545L23Rik	78805	locus1of1	chr2:135169573-135215616:-	0.5683	0.0571	0.1651	0.0499	2.66434	1.79789e-08	6.33937
Btn1a1	12231	locus1of1	chr13:23456993-23465901:-	0.5213	0.0396	0.1934	0.0094	2.64786	4.29671e-07	6.26737
S100g	12309	locus1of1	chrX:162961992-162964599:-	37.4409	5.1659	30.9907	2.4948	2.61614	2.62663e-15	6.13106
Ffar4	107221	locus1of1	chr19:38097079-38114263:+	15.7515	2.3881	2.1049	4.6342	2.60929	1.88819e-22	6.10203
H2-Oa	15001	locus1of1	chr17:34092379-34095234:+	9.406	1.4087	17.9641	4.4555	2.58731	1.79224e-19	6.00978
Pnliprp1	18946	locus1of1	chr19:58728887-58744169:+	2.5892	0.2674	5.5857	0.5535	2.56586	1.21377e-08	5.92109
Myod1	17927	locus1of1	chr7:46376474-46379092:+	2.4316	0.147	0.2788	0.0341	2.54521	6.30055e-06	5.83694
Prokr1	58182	locus1of1	chr6:87578592-87590743:-	1.4761	0.2345	0.8855	0.6603	2.5405	9.47818e-25	5.8179
Gria1	14799	locus1of1	chr11:57011618-57330244:+	0.6429	0.0548	0.606	0.1608	2.51988	5.03233e-07	5.73533
Rprm	67874	locus1of1	chr2:54084093-54085552:-	24.9858	3.5727	16.292	6.4901	2.51917	2.52646e-12	5.73252
Ccdc83	75338	locus1of1	chr7:90223878-90265432:-	5.2988	0.903	0.3958	0.0697	2.49586	3.59223e-22	5.64066
Ptgdr	19214	locus1of1	chr14:44851235-44859375:-	47.162	2.9716	47.8784	3.2846	2.48128	5.80146e-06	5.58392
Acrv1	11451	locus1of1	chr9:36693220-36698837:+	1.0409	0.1438	0.1356	0.0273	2.47209	4.36108e-08	5.54845
Khdc1c	433278	locus1of1	chr1:21368331-21369743:+	1.3933	0.1556	0.6614	0.1492	2.47087	1.14509e-07	5.54379
Slc24a4	238384	locus1of1	chr12:102129419-102266749:+	1.3909	0.15	0.8197	0.1668	2.47046	2.58068e-07	5.54219
Opcml	330908	locus1of1	chr9:27791269-28925048:+	3.0102	0.5329	2.3086	1.3591	2.46619	4.01493e-33	5.52582
Mdk	17242	locus1of1	chr2:91929805-91932297:-	25.0531	4.5035	23.5729	10.9521	2.45943	3.75188e-36	5.50001
Gc	14473	locus1of1	chr5:89417511-89457898:-	2.1174	0.3242	0.8197	0.5204	2.44785	1.76419e-11	5.45604
Dach1	13134	locus1of1	chr14:97786846-98169765:-	5.1788	0.8786	4.7875	1.4972	2.44093	6.98022e-19	5.42992
Ugt8a	22239	locus1of1	chr3:125865272-125938652:-	0.8958	0.1152	1.5654	0.5364	2.43954	2.42567e-09	5.42468
Mest	17294	locus1of1	chr6:30733506-30748466:+	697.346	125.978	192.773	82.2749	2.42884	1.71754e-32	5.38462
6430710C18Rik	76218	locus1of1	chr2:72745846-72813717:-	0.4	0.0476	0.086	0.0409	2.40738	8.2772e-07	5.30509
H2-M11	224754	locus1of1	chr17:36547075-36549252:+	6.7759	0.9332	14.289	3.3779	2.38734	5.0776e-09	5.23191
Prr16	71373	locus1of1	chr18:51117898-51304641:+	3.0782	0.443	1.788	0.6835	2.38542	5.39706e-09	5.22494
Prss22	70835	locus1of1	chr17:23993534-23998100:-	0.5043	0.0305	0.2875	0.0189	2.37089	2.20205e-05	5.1726
Soga3	67412	locus1of1	chr10:29143996-29199628:+	2.0787	0.3543	1.3391	0.7413	2.35173	2.39095e-12	5.10437
Gm10782	100038494	locus1of1	chr13:56362900-56368857:+	0.3167	0.0058	0.324	0.3475	2.3387	1.66695e-05	5.05848
Nkx2-4	228731	locus1of1	chr2:147083876-147085345:-	11.7665	0.0546	15.1354	0.3871	2.32866	4.81361e-05	5.02337
Slco1b2	28253	locus1of1	chr6:141629518-141686635:+	0.361	0.0154	0.7322	0.0571	2.32552	2.99692e-05	5.01248
Bpifb4	381399	locus1of1	chr2:153940862-153963852:+	0.2582	0.0105	0.5423	0.0024	2.31317	3.66301e-05	4.96973
Plppr5	75769	locus1of1	chr3:117575227-117689508:+	0.0933	0.0048	0.0264	0.0256	2.30922	3.05045e-05	4.95615
Gm5084	100503759	locus1of1	chr13:60205471-60216018:+	0.487	0.0783	0.1208	0.0553	2.30278	1.51036e-08	4.93408
Aard	239435	locus1of1	chr15:52040107-52045722:+	2.6952	0.4506	0.3814	0.4602	2.29983	2.29993e-09	4.92399
Adamts13	279028	locus1of1	chr2:26973416-27009625:+	0.46	0.0614	0.1487	0.0695	2.2973	1.2035e-06	4.91536
Klk13	626834	locus1of1	chr7:43712567-43726758:+	4.0066	0.7763	1.857	0.4282	2.29459	4.57095e-18	4.90614
Esp8	100126778	locus1of1	chr17:40520022-40530702:+	36.3358	3.8048	31.7654	2.7908	2.29085	1.37779e-05	4.89343
Sec1	56546	locus1of1	chr7:45677686-45694402:-	17.0581	2.312	19.031	5.5895	2.27312	9.65885e-07	4.83368
Grp	225642	locus1of1	chr18:65873486-65886596:+	4899.12	990.739	3357.97	285.921	2.2718	9.81425e-25	4.82925
Mme	17380	locus1of1	chr3:63295211-63383713:+	32.6228	6.1334	53.0711	28.0112	2.2716	3.14716e-15	4.82857
Rims1	116837	locus2of2	chr1:22468191-22805724:-	4.5028	0.8049	7.0979	1.3716	2.26055	2.06441e-11	4.79175
Sphk1	20698	locus1of1	chr11:116531911-116536675:+	33.1354	6.2318	3.27	2.7741	2.23981	4.29388e-11	4.72335
Slc26a3	13487	locus1of1	chr12:31438219-31473919:+	0.2209	0.0277	0.0217	0.0185	2.23493	3.05045e-05	4.70739
Gpr139	209776	locus1of1	chr7:119144323-119184374:-	0.4627	0	0.0137	0	2.23051	3.44178e-05	4.69301
Nkx2-3	18089	locus1of1	chr19:43612325-43615892:+	1.1112	0.0994	1.0592	0.4604	2.20866	4.42278e-05	4.62246
Esp6	433107	locus1of1	chr17:40561507-40565624:+	0.6633	0.0407	1.4954	0.0525	2.20454	4.96655e-05	4.60926
Gpc3	14734	locus1of1	chrX:52272427-52613974:-	60.5465	11.4738	58.9579	25.6718	2.18254	3.34903e-10	4.53951
Frem3	333315	locus1of1	chr8:80611039-80695557:+	0.1153	0.0112	0.0089	0.0003	2.15744	0.000184285	4.46122
Gm29508	102632488	locus1of1	chr12:103312368-103314769:-	1.0593	0.0824	0.6204	0.2434	2.15608	0.000117402	4.45702
Ntn5	243967	locus1of1	chr7:45684022-45694556:+	9.4295	1.5384	11.079	4.2102	2.15045	9.75923e-07	4.43966
Caln1	140904	locus1of1	chr5:130369458-130840645:+	0.0895	0	0.0213	0.0117	2.14651	0.000176669	4.42755
Klkb1	16621	locus1of1	chr8:45266688-45294835:-	0.2235	0.0252	0.238	0.129	2.13918	3.11081e-05	4.40512
Rims1	116837	locus1of2	chr1:22288422-22432843:-	0.604	0.0705	0.9339	0.0809	2.13657	4.53725e-05	4.39714
Ifi44l	15061	locus1of1	chr3:151758737-151762891:-	0.5079	0.0608	0.8816	0.1686	2.13436	1.6757e-05	4.39042
Hs3st3a1	15478	locus1of1	chr11:64435332-64522835:+	4.3136	0.9315	4.0815	2.2723	2.11309	7.17055e-15	4.32616
Cyp4v3	102294	locus1of1	chr8:45305802-45333196:-	80.1531	17.4689	60.9095	36.8534	2.11224	1.01627e-15	4.32362
I730030J21Rik	619313	locus1of1	chr15:100730505-100732737:-	36.38	7.8346	3.8491	0.5469	2.09608	3.03649e-11	4.27546
Muc1	17829	locus1of1	chr3:89229056-89233381:+	161.301	30.4359	44.676	14.2826	2.09275	5.16785e-07	4.26562
Khdc1a	368204	locus1of1	chr1:21349677-21352199:+	10.3979	1.8161	7.5661	1.7285	2.09088	2.6977e-06	4.26007
Bdnf	12064	locus1of1	chr2:109674700-109727043:+	0.4818	0.0707	0.3436	0.0877	2.0852	3.79295e-05	4.24334
Slc34a2	20531	locus1of1	chr5:53049353-53071663:+	46.1787	5.9878	21.755	3.2595	2.08501	0.000122522	4.24279
Agtr2	11609	locus1of1	chrX:21484624-21488833:+	2.1749	0.4293	0.6558	0.4318	2.08232	5.74415e-08	4.23488
Car8	12319	locus1of1	chr4:8141493-8239041:-	60.6561	13.1997	50.9106	15.573	2.08221	2.87691e-12	4.23455
Kcna4	16492	locus1of1	chr2:107290589-107298504:+	0.4772	0.0874	0.2611	0.0705	2.0687	2.71239e-06	4.19508
Odam	69592	locus1of1	chr5:87885695-87892742:+	0.5629	0.0736	0.3813	0.0147	2.0618	0.000181092	4.17507
Tmem178	68027	locus1of1	chr17:80944632-81001816:+	5.934	1.3241	4.9395	1.871	2.05316	3.86031e-12	4.15013
Klk14	317653	locus1of1	chr7:43690418-43695536:+	0.7236	0.125	0.3142	0.1251	2.04996	1.40496e-05	4.14094
Ankfn1	382543	locus1of1	chr11:89390223-89696936:-	12.1357	1.7192	3.1432	0.985	2.04489	0.000133737	4.12641
Vnn3	26464	locus1of1	chr10:23851462-23869843:+	8.5542	2.128	1.96	1.4957	2.03468	1.85559e-42	4.09731
Obp2b	383678	locus1of1	chr2:25737009-25740097:+	13.0596	2.8624	1.6811	0.3043	2.02895	2.211e-08	4.08108
Tceal3	594844	locus1of1	chrX:136666375-136668377:+	190.806	46.7653	120.362	46.822	2.02451	6.19981e-27	4.06854
Alkal1	620393	locus1of1	chr1:6359331-6394731:+	3.4613	0.807	1.8525	0.2095	2.01459	1.29187e-10	4.04066
Tfr2	50765	locus1of1	chr5:137569840-137588081:+	4.2896	1.0297	1.4985	0.3914	2.00039	7.12312e-16	4.00109
Rnase1	19752	locus1of1	chr14:51145002-51146767:-	0.816	0.1319	1.2106	1.7941	1.99915	3.97601e-06	3.99763
Tgm7	640543	locus1of1	chr2:121093589-121109791:-	4.5579	1.0927	5.1776	1.5583	1.99715	4.83273e-16	3.99211
Tnfrsf26	244237	locus1of1	chr7:143607685-143627845:-	11.749	2.9017	3.9166	1.5785	1.98088	1.1585e-16	3.94735
Mlana	77836	locus1of1	chr19:29697941-29708306:+	3.6934	0.8498	0.9708	0.6188	1.97678	2.23926e-08	3.93613
Eya4	14051	locus1of1	chr10:23102962-23349943:-	7.2411	1.7047	10.3658	2.9967	1.96668	5.36078e-11	3.90867
Ankrd22	52024	locus1of1	chr19:34122549-34166041:-	5.6699	1.0103	2.4539	0.8719	1.96491	6.63866e-05	3.90389
Atp13a4	224079	locus1of1	chr16:29396038-29544864:-	0.207	0.0331	0.5009	0.116	1.95621	3.78405e-05	3.88042
Gpr50	14765	locus1of1	chrX:71663667-71669257:+	0.2842	0.0507	0.1809	0.046	1.95025	5.83184e-05	3.86442
Slc26a9	320718	locus1of1	chr1:131744022-131770405:+	1.8566	0.4491	1.2623	1.1721	1.94551	7.67902e-12	3.85175
Rergl	632971	locus1of1	chr6:139493182-139501909:-	0.9079	0.0835	0.2745	0.2556	1.94428	0.000790252	3.84847
Trhr	22045	locus1of1	chr15:44196135-44235912:+	0.9887	0.2299	0.3817	0.0876	1.93873	1.61463e-07	3.83368
Sorcs1	58178	locus1of1	chr19:50143301-50678646:-	4.252	1.0169	3.9792	0.7405	1.93862	5.48458e-10	3.83339
St8sia5	225742	locus1of1	chr18:77185847-77255450:+	0.6544	0.1516	0.306	0.1986	1.93781	6.00874e-07	3.83123
Arxes2	76976	locus1of1	chrX:135993820-135995359:+	67.0973	17.6837	39.4628	28.2674	1.93715	5.87992e-29	3.82949
Elovl2	54326	locus1of1	chr13:41182382-41220403:-	162.502	41.1919	92.37	27.7394	1.93585	1.43026e-15	3.82604
Igfbp5	16011	locus1of1	chr1:72858065-72874865:-	569.366	147.102	344.364	201.116	1.93278	7.41547e-20	3.81791
Flrt3	71436	locus1of1	chr2:140658198-140671476:-	81.4762	19.8637	37.2985	14.8471	1.93186	2.94125e-10	3.81546
Edil3	13612	locus1of1	chr13:88821472-89323225:+	2.7196	0.6178	2.9345	0.8402	1.92902	1.38125e-07	3.80798
Slc22a15	242126	locus1of1	chr3:101855771-101924453:-	20.2153	5.4193	8.3917	3.3926	1.9246	6.02811e-43	3.79631
Il10ra	16154	locus1of1	chr9:45253837-45269149:-	23.8173	6.1441	33.9898	9.3205	1.91515	4.16882e-14	3.77152
Nptx2	53324	locus1of1	chr5:144545887-144557478:+	0.6213	0.1204	0.4938	0.1107	1.91501	6.19801e-05	3.77115
Muc5b	74180	locus1of1	chr7:141839072-141873085:+	0.204	0.0198	0.0267	0.0376	1.91024	0.00114926	3.75873
Necab1	69352	locus1of1	chr4:14952245-15149131:-	0.7458	0.1721	1.9409	0.559	1.90631	6.51189e-08	3.74849
Pde1c	18575	locus1of1	chr6:56069804-56369634:-	15.3971	3.8107	17.2936	3.0998	1.90575	2.26466e-10	3.74703
Epdr1	105298	locus1of1	chr13:19591708-19619830:-	22.1685	5.9141	12.9705	4.5777	1.90361	2.33993e-22	3.74149
Prss12	19142	locus1of1	chr3:123446913-123506602:+	2.1956	0.5672	0.885	0.7285	1.90302	8.95066e-14	3.73996
Ppp1r14c	76142	locus1of1	chr10:3366150-3464975:+	3.1569	0.7746	4.1853	2.0014	1.89889	6.08821e-09	3.72927
Kank4	242553	locus1of1	chr4:98754892-98817537:-	22.6647	6.1862	18.6047	4.8068	1.89189	8.26213e-34	3.71122
Scg5	20394	locus1of1	chr2:113776313-113829091:-	2783.32	762.922	1831.56	481.864	1.88751	6.61205e-32	3.69997
Slc1a1	20510	locus1of1	chr19:28835166-28913960:+	53.6807	14.256	5.4848	7.9536	1.88686	5.98972e-17	3.6983
Isl1	16392	locus1of1	chr13:116298270-116309688:-	52.9328	14.017	75.5307	34.978	1.8845	2.23579e-17	3.69224
Lipk	240633	locus1of1	chr19:34008254-34047903:+	23.6066	3.9541	30.8124	9.2992	1.87507	0.000293095	3.6682
BC016548	211039	locus1of1	chr2:103377645-103389044:-	0.2651	0.016	0.1506	0.1603	1.86943	0.0012943	3.65388
Cst12	69362	locus1of1	chr2:148789361-148793437:+	1.5292	0.3149	0.8996	0.3073	1.86529	0.000100038	3.64341
Fgg	99571	locus1of1	chr3:83007724-83015056:+	0.1526	0.0086	0.2252	0.0382	1.864	0.00133597	3.64016
Invs	16348	locus1of1	chr4:48279760-48431953:+	385.995	102.235	72.6166	13.475	1.86357	3.66439e-12	3.63907
Aass	30956	locus1of1	chr6:23072173-23132986:-	3.2116	0.8509	2.1044	2.3548	1.86352	8.33012e-13	3.63894
Tcp11x2	71841	locus1of1	chrX:135654698-135693790:-	0.1589	0.0125	0.094	0.0402	1.86142	0.00136019	3.63365
Dpep2	319446	locus1of1	chr8:105984946-105996423:-	60.8932	16.9779	18.8833	12.1029	1.85669	5.99965e-27	3.62177
Unc5c	22253	locus1of1	chr3:141465564-141834924:+	3.0065	0.7038	6.0263	2.7	1.85623	7.33501e-07	3.62061
4921511I17Rik	70858	locus1of1	chr12:12351522-12392475:-	5.804	1.5642	6.0023	4.3586	1.85554	4.45285e-17	3.61888
Rbm46	633285	locus1of1	chr3:82836523-82876483:-	0.3799	0.0854	0.3805	0.1376	1.85354	6.90113e-06	3.61385
Pid1	98496	locus1of1	chr1:84036293-84284645:-	80.7055	20.8797	88.5272	27.2273	1.85235	7.17066e-10	3.61087
Ambn	11698	locus1of1	chr5:88455991-88468529:+	0.1524	0	0.0753	0.0054	1.85078	0.0012823	3.60694
Spon1	233744	locus1of1	chr7:113765998-114043375:+	20.9917	5.3134	4.6811	14.2402	1.85021	1.58494e-08	3.60552
Clic6	209195	locus1of1	chr16:92498147-92541241:+	0.3596	0.0675	0.2055	0.1265	1.84995	0.000237611	3.60487
Ager	11596	locus1of1	chr17:34597850-34600937:+	872.096	239.099	1102.43	1637.81	1.84968	1.90452e-17	3.60419
Gata4	14463	locus1of1	chr14:63198914-63245271:-	3.7183	0.0709	5.7439	0.6387	1.84205	0.00181815	3.58519
Rspo2	239405	locus1of1	chr15:43020795-43170818:-	0.2275	0.04	0.0775	0.0319	1.83632	0.000788304	3.57099
Lgr6	329252	locus1of1	chr1:134986353-135105276:-	2.578	0.6353	1.8322	1.9813	1.83321	2.24459e-07	3.56329
Dlg2	23859	locus1of1	chr7:91090786-92449246:+	4.3466	1.1284	9.087	3.6941	1.83309	1.57806e-09	3.563
Tex26	75860	locus1of1	chr5:149439660-149470979:+	0.5943	0.1168	0.5832	0.3425	1.83226	8.51199e-05	3.56094
Egfem1	75740	locus1of1	chr3:29081787-29691056:+	0.8826	0.2377	0.5329	0.1357	1.82658	1.13766e-10	3.54695
Mlc1	170790	locus1of1	chr15:88955884-88978553:-	1.8214	0.0505	0.97	0.4038	1.8236	0.00192462	3.53963
Apob	238055	locus1of1	chr12:7977677-8016839:+	0.1528	0.0267	0.1586	0.0089	1.8103	0.000764091	3.50716
Mab21l3	242125	locus1of1	chr3:101813076-101836223:-	6.2301	1.7024	2.6229	1.3474	1.80744	2.55225e-11	3.5002
Stk33	117229	locus1of1	chr7:109279216-109439053:-	1.1689	0.3015	0.4738	0.5619	1.80471	1.87978e-07	3.49359
Cntnap2	66797	locus1of1	chr6:45060061-47301371:+	0.5521	0.1421	0.3973	0.2659	1.80464	2.1108e-07	3.49342
Fam84a	105005	locus1of1	chr12:14147598-14152038:-	46.3116	10.6945	32.3575	18.4234	1.80202	3.41738e-05	3.48709
Adam7	11500	locus1of1	chr14:68497337-68533689:-	0.4757	0.063	0.5014	0.0958	1.79882	0.00165573	3.47937
Gsta2	14858	locus1of1	chr9:78331020-78347145:-	0.8179	0.123	0.7927	0.4185	1.79182	0.00111689	3.46251
Dmbx1	140477	locus1of1	chr4:115915119-115939926:-	0.2146	0.043	0.137	0.0173	1.78482	0.000799912	3.44576
Klhl29	208439	locus1of1	chr12:5077466-5375682:-	35.8892	9.9676	17.3641	9.7809	1.77943	4.73368e-11	3.4329
P2ry14	140795	locus1of1	chr3:59114623-59153492:-	5.7285	1.685	5.0003	3.0386	1.77228	1.73468e-20	3.41592
2900052N01Rik	73040	locus1of1	chr9:46913603-46927366:+	0.1974	0.0338	0.5976	0.1308	1.76735	0.00048675	3.40429
5430437J10Rik	71432	locus1of1	chr15:5496318-5594983:+	0.6709	0.161	1.8735	0.5387	1.76612	5.32622e-06	3.40138
Mc4r	17202	locus1of1	chr18:66857705-66860487:-	10.1076	2.5189	22.3025	7.8382	1.76162	5.2034e-06	3.39078
Dlgap1	224997	locus1of1	chr17:69969073-70821413:+	6.2301	1.7093	2.9642	2.8071	1.75851	1.90496e-08	3.38349
Fbp1	14121	locus1of1	chr13:62864753-62888282:-	2415.41	681.537	478.677	116.433	1.75762	1.98682e-09	3.38141
Vsx1	114889	locus1of1	chr2:150680702-150689137:-	0.0687	0	0.2657	0.0097	1.75735	0.00303631	3.38078
Scap	235623	locus1of1	chr9:110333288-110384949:+	157.158	48.0995	61.8689	41.838	1.75533	6.42744e-75	3.37604
1500015O10Rik	78896	locus1of1	chr1:43730602-43742564:+	375.005	113.061	395.709	427.986	1.7505	2.64058e-27	3.36475
Pnliprp2	18947	locus1of1	chr19:58759723-58777534:+	4.6195	0.7531	11.3091	1.0539	1.74467	0.00157055	3.35118
Tuba8	53857	locus1of1	chr6:121210734-121226098:+	44.4357	13.4743	33.174	27.6449	1.74128	4.02568e-24	3.34333
Acpp	56318	locus1of1	chr9:104288240-104337722:-	44.0771	13.0106	56.4564	21.7191	1.73248	1.14378e-13	3.32298
Itih1	16424	locus1of1	chr14:30929180-30943289:-	6.9287	1.9592	2.0982	1.0016	1.73016	3.52423e-08	3.31765
Kng2	385643	locus1of1	chr16:22985852-23029101:-	30.5221	8.9354	5.8681	10.0906	1.72955	3.98363e-11	3.31624
Sh3bp5	24056	locus1of1	chr14:31372614-31436100:-	102.471	31.6104	50.9246	16.9971	1.72925	3.6555e-35	3.31555
Nfil3	18030	locus1of1	chr13:52967209-52981039:-	26.6576	7.1589	11.1324	2.7731	1.72013	1.28647e-05	3.29465
Ccz1	231874	locus1of1	chr5:143987909-144014853:-	270.953	84.9363	103.57	76.2487	1.72008	4.32308e-48	3.29454
Lrrc69	73314	locus1of1	chr4:14665754-14796052:-	0.5076	0.0769	2.1044	0.2473	1.71831	0.00144723	3.29051
Bcan	12032	locus1of1	chr3:87987531-88000356:-	18.6568	0.7894	26.0095	5.7638	1.71803	0.00409985	3.28987
2810049E08Rik	72677	locus1of1	chr13:83891208-83928710:+	0.4735	0.027	0.5938	0.2481	1.71631	0.00400222	3.28594
Dsg1b	225256	locus1of1	chr18:20376729-20412183:+	0.0683	0	0.1684	0.0106	1.7142	0.00409985	3.28115
2810032G03Rik	72669	locus1of1	chr12:5376502-5416132:+	18.2814	5.5124	18.7436	7.7212	1.70605	2.45331e-13	3.26267
Spx	319552	locus1of1	chr6:142413431-142419740:+	3.2751	0.9441	1.8905	0.8184	1.70511	3.10731e-08	3.26054
Tmem35a	67564	locus1of1	chrX:134295225-134305969:+	1287.28	388.448	205.523	62.4348	1.70122	9.97092e-12	3.25176
Ephb3	13845	locus1of1	chr16:21204795-21223304:+	44.7568	13.8105	19.6255	9.8052	1.70014	6.70231e-17	3.24933
Erbb4	13869	locus1of1	chr1:68032187-69108059:-	5.992	1.8052	8.9102	6.2196	1.69496	9.59936e-13	3.23768
Dscaml1	114873	locus1of1	chr9:45430293-45753713:+	16.64	3.5826	13.0591	2.4039	1.69398	0.00110542	3.23548
Madcam1	17123	locus1of1	chr10:79664574-79668536:+	0.6225	0.1418	0.4869	0.312	1.68977	0.000381454	3.22606
Slc30a3	22784	locus1of1	chr5:31086106-31108244:-	0.1273	0.0129	0.0362	0.0103	1.68508	0.00483671	3.21559
Zfp618	72701	locus1of1	chr4:62965574-63134030:+	10.5647	3.1238	8.2595	7.863	1.67552	3.87143e-09	3.19435
Gpm6a	234267	locus1of1	chr8:54779434-55060878:+	12.3713	3.8513	8.6974	5.6452	1.67256	9.56478e-14	3.18781
Gm2a	14667	locus1of1	chr11:55097985-55113028:+	194.622	62.6674	172.077	62.409	1.66842	1.35245e-29	3.17866
Crisp2	22024	locus1of1	chr17:40764734-40794146:-	0.1452	0.0151	0.1384	0.0165	1.65702	0.00548819	3.15363
Maob	109731	locus1of1	chrX:16709281-16817366:-	33.1453	10.5022	32.5333	22.0545	1.65619	2.84445e-16	3.15184
Elovl3	12686	locus1of1	chr19:46131899-46135694:+	10.1263	2.5353	4.6304	9.2143	1.64956	0.000337562	3.13738
Siglech	233274	locus1of1	chr7:55768184-55778925:+	1.1964	0.3781	3.7403	2.6143	1.64786	2.2049e-14	3.13369
Rgs17	56533	locus1of1	chr10:5825664-5922400:-	1.4743	0.4695	0.9943	0.8423	1.64756	1.16464e-16	3.13302
Plat	18791	locus1of1	chr8:22757722-22782848:+	137.452	45.0328	48.2056	13.6366	1.64462	4.01493e-33	3.12665
Gja1	14609	locus1of1	chr10:56377300-56390419:+	176.777	56.5924	117.607	71.8092	1.64461	7.09638e-15	3.12663
Tacr3	21338	locus1of1	chr3:134829007-134934581:+	0.5507	0.0768	0.5981	0.2645	1.63751	0.00536497	3.11129
Acaa1b	235674	locus1of1	chr9:119148043-119157093:-	18.2499	5.5634	7.2168	13.9926	1.63319	1.24004e-07	3.10198
Nos2	18126	locus1of1	chr11:78920787-78960226:+	2.3479	0.7369	3.3584	2.1182	1.62768	4.59285e-09	3.09015
Cth	107869	locus1of1	chr3:157894248-157925063:-	7.5518	2.1873	3.5265	1.342	1.62761	1.24322e-05	3.09
Irx4	50916	locus1of1	chr13:73260497-73269620:+	0.092	0	0.1287	0.0099	1.62614	0.00626563	3.08685
Igsf1	209268	locus1of1	chrX:49782537-49797745:-	37.2606	11.5016	32.0129	7.1737	1.62218	8.23765e-08	3.07839
Cdh17	12557	locus1of1	chr4:11758157-11817905:+	4.4678	1.4588	1.8355	0.2888	1.6142	5.95671e-14	3.06142
Bcl2a1c	12046	locus1of1	chr9:114330135-114330578:+	0.7755	0.1014	1.2878	0.5377	1.61362	0.00463266	3.06018
Itih3	16426	locus1of1	chr14:30908574-30923587:-	2.9387	0.9168	0.821	0.2294	1.60954	2.84054e-07	3.05155
Pdzph1	69239	locus1of1	chr17:58878808-58991375:-	0.0705	0.0093	0.0303	0.0123	1.60869	0.00732176	3.04976
Wscd2	320916	locus1of1	chr5:113550420-113589725:+	0.851	0.2508	0.6151	0.4529	1.6075	1.12341e-05	3.04723
4930429F24Rik	74633	locus1of1	chr9:79793641-79803235:+	12.923	4.3345	5.3291	3.0375	1.60158	1.38856e-22	3.03476
Cyp2b10	13088	locus1of1	chr7:25897658-25926624:+	0.4295	0.0332	0.0416	0.1958	1.6006	0.00777019	3.0327
Slc51a	106407	locus1of1	chr16:32475578-32487879:-	0.1363	0.0065	0.0544	0.0512	1.59706	0.00788472	3.02527
Adam23	23792	locus1of1	chr1:63445891-63596101:+	6.0176	2.0105	4.4538	2.753	1.59504	7.26714e-17	3.02102
Degs1	13244	locus1of1	chr1:182275770-182282759:-	330.02	110.962	142.603	74.8009	1.5926	6.78689e-18	3.01591
Apoc1	11812	locus1of1	chr7:19689480-19692659:-	181.503	59.4807	165.369	110.827	1.58566	1.94634e-10	3.00144
Cntfr	12804	locus1of1	chr4:41657498-41697091:-	11.761	2.5283	6.0449	5.3674	1.58548	0.00442306	3.00108
Prdm6	225518	locus1of1	chr18:53464546-53575857:+	3.6713	1.2051	2.9445	1.276	1.57703	7.56471e-10	2.98354
Elf5	13711	locus1of1	chr2:103412098-103450988:+	38.5983	12.4306	18.8084	10.1882	1.57674	5.43173e-08	2.98295
Eddm3b	219026	locus1of1	chr14:51116553-51117791:+	52.1313	17.2965	32.6018	35.4093	1.57445	7.22676e-11	2.97821
Tdrd1	83561	locus1of1	chr19:56826209-56870012:+	0.613	0.1672	0.6	0.2182	1.5708	0.000607111	2.9707
Egfl6	54156	locus1of1	chrX:166523007-166585716:-	123.827	40.9879	178.21	84.2519	1.57025	1.85346e-10	2.96956
2310001K24Rik	69517	locus1of1	chr2:163472545-163473003:+	1.3932	0.3351	0.3049	0.2643	1.56948	0.0037284	2.96799
Bpifa2	19194	locus1of1	chr2:154008276-154016073:+	0.2046	0	0.3141	0.0178	1.56617	0.00900149	2.96118
Pabpc1	18458	locus1of1	chr15:36595658-36608973:-	1271.89	438.024	1125.67	484.004	1.55962	3.24908e-19	2.94776
Gnmt	14711	locus1of1	chr17:46725664-46729165:-	15.688	5.3552	10.004	5.0101	1.55027	7.36379e-16	2.92871
Kcnip2	80906	locus1of1	chr19:45792346-45816063:-	4.6974	1.5877	4.885	4.7584	1.54864	4.90053e-13	2.92542
Mmp9	17395	locus1of1	chr2:164948219-164955850:+	2.635	0.6443	2.7103	1.7023	1.54817	0.00264236	2.92445
Cd55	13136	locus1of1	chr1:130439026-130462744:-	83.2713	28.6742	49.6534	20.6751	1.54732	1.00858e-14	2.92273
Slc22a19	207151	locus1of1	chr19:7673076-7711310:-	121.125	35.7358	54.8886	9.3866	1.54515	0.000365921	2.91834
Slc22a14	382113	locus1of1	chr9:119169456-119190393:-	31.2967	10.7178	3.7912	0.3318	1.54105	1.69409e-11	2.91006
Slc5a1	20537	locus1of1	chr5:33104219-33162699:+	0.8379	0.2678	0.7948	0.8284	1.54038	4.27201e-07	2.90871
Igf1	16000	locus1of1	chr10:87858265-87937047:+	85.5345	28.0399	101.199	32.4853	1.53494	7.14226e-07	2.89777
Tacr1	21336	locus1of1	chr6:82402475-82560104:+	14.6718	4.7346	19.508	20.7742	1.53422	2.17188e-06	2.89632
F930015N05Rik	654805	locus1of1	chr11:64433135-64436674:-	0.7088	0.2155	0.9603	0.5021	1.53333	4.98593e-05	2.89453
Sprr1a	20753	locus1of1	chr3:92483954-92485881:-	1.2165	0.2015	2.1869	0.4258	1.53108	0.00925664	2.89003
Aebp1	11568	locus1of1	chr11:5861866-5872248:+	71.6406	25.1367	45.8797	20.6501	1.52815	1.07054e-16	2.88416
Dcstamp	75766	locus1of1	chr15:39745930-39760938:+	0.6968	0.2134	0.5103	0.3168	1.52789	5.92847e-05	2.88363
Lingo1	235402	locus1of1	chr9:56618464-56685253:-	12.1836	3.2956	18.3298	1.4994	1.5141	0.00230053	2.85621
4930572O13Rik	75862	locus1of1	chr14:25139795-25143241:-	4.0008	1.1542	3.6832	1.7889	1.51188	0.00105019	2.85182
Adamts15	235130	locus1of1	chr9:30899155-30922452:-	13.8049	4.579	9.4224	7.7257	1.5081	3.45617e-06	2.84436
Id2	15902	locus1of1	chr12:25093799-25096092:-	128.557	44.5564	177.534	124.03	1.50575	1.76204e-10	2.83973
Tmem27	57394	locus1of1	chrX:164090187-164118859:+	1.3414	0.3413	3.1002	0.5633	1.49874	0.003601	2.82595
Cd22	12483	locus1of1	chr7:30865404-30880342:-	0.6792	0.2279	1.4688	0.4377	1.49591	8.85362e-07	2.82041
Rnase10	75019	locus1of1	chr14:51007751-51010758:+	3.0331	1.0798	2.1906	0.3384	1.49435	1.27959e-10	2.81736
A730020E08Rik	100504262	locus1of1	chr6:61175604-61180810:-	1.5028	0.5214	1.2707	1.0857	1.49091	8.47678e-08	2.81066
Moxd1	59012	locus1of1	chr10:24223517-24302783:+	1713.44	593.136	964.666	185.403	1.48236	4.05081e-07	2.79406
Prcd	100038570	locus1of1	chr11:116657108-116668389:+	12.8652	4.4669	14.3622	5.8209	1.48148	6.25507e-08	2.79235
C1ql1	23829	locus1of1	chr11:102939264-102946461:-	1.0233	0.293	1.0228	0.3232	1.47769	0.00260443	2.78502
Fut9	14348	locus1of1	chr4:25609333-25800003:-	0.5197	0.182	0.1529	0.1793	1.47614	9.25026e-08	2.78203
Kremen2	73016	locus1of1	chr17:23741199-23745829:-	4.5497	1.6186	1.7095	0.4669	1.47605	2.84085e-09	2.78186
AU023762	102688	locus1of1	chr9:113496746-113587152:-	0.3308	0.0728	0.7798	0.1329	1.47556	0.00730642	2.78091
Rcan2	53901	locus1of1	chr17:43801851-44039516:+	7.1028	2.6142	5.2725	4.028	1.4746	6.51106e-19	2.77906
Lyg1	69541	locus1of1	chr1:37946738-37957759:-	1.1304	0.3653	0.1742	0.0153	1.47286	0.0023919	2.77572
Egr1	13653	locus1of1	chr18:34861207-34864956:+	30.7221	10.2621	20.9363	25.3149	1.47043	1.74894e-05	2.77105
Sostdc1	66042	locus1of1	chr12:36314169-36318452:+	74.6167	27.0219	53.5031	35.3365	1.45567	5.62693e-10	2.74284
Sox21	223227	locus1of1	chr14:118233234-118237030:-	0.1892	0.0433	0.18	0.1276	1.4513	0.00923754	2.73455
1700020N18Rik	67086	locus1of1	chr1:91404879-91406029:-	2.4642	0.8139	1.8707	1.5983	1.44602	0.000303187	2.72456
Gpt2	108682	locus1of1	chr8:85492617-85527558:+	26.5833	10.0658	31.5485	18.3755	1.44456	3.83501e-27	2.7218
Dpyd	99586	locus1of1	chr3:118562178-119432918:+	19.1208	6.8818	36.0573	19.2265	1.44446	1.90803e-08	2.72161
Gpr137b	83924	locus1of1	chr13:13357620-13393624:-	151.79	57.6657	42.6382	33.3561	1.4432	3.65808e-35	2.71924
Tgif2	228839	locus1of1	chr2:156840007-156855569:+	22.571	8.5995	18.3516	9.8058	1.43798	1.57086e-35	2.70942
Khk	16548	locus1of1	chr5:30921559-30931248:+	184.107	69.1618	164.773	71.928	1.43395	7.11982e-14	2.70185
Thbs3	21827	locus1of1	chr3:89215180-89226841:+	258.799	95.5451	77.5853	38.7532	1.43214	1.56703e-09	2.69846
Nefl	18039	locus1of1	chr14:68083884-68087737:+	11.6873	3.8562	8.2291	4.9274	1.43188	0.000449076	2.69799
Tulp1	22157	locus1of1	chr17:28351515-28365216:-	2.2442	0.8092	1.0716	0.9116	1.43166	6.36316e-07	2.69757
Gadd45g	23882	locus1of1	chr13:51846675-51848474:+	102.814	37.8766	109.557	64.0002	1.42633	8.75702e-08	2.68762
Ctsl	13039	locus1of1	chr13:64361890-64370520:-	2216.86	851.466	1194.21	619.892	1.42579	8.66898e-35	2.68662
Thsd7a	330267	locus1of1	chr6:12311608-12749253:-	7.7795	2.7471	9.9553	2.3621	1.42555	8.83171e-06	2.68617
Msx2	17702	locus1of1	chr13:53466881-53472780:-	0.2109	0.056	0.2876	0.1373	1.42448	0.00674283	2.68418
Col7a1	12836	locus1of1	chr9:108953745-108984875:+	11.6927	4.4176	4.3759	4.1095	1.42249	5.55514e-16	2.68048
Ermp1	226090	locus1of1	chr19:29609883-29648420:-	212.387	77.9624	198.198	80.6595	1.41663	2.05128e-07	2.66962
9330159F19Rik	212448	locus1of1	chr10:29211643-29230779:+	0.9385	0.3507	0.9056	0.7483	1.39558	5.26944e-07	2.63094
Eci3	69123	locus1of1	chr13:34946614-34963809:-	2.4492	0.8907	3.4655	1.5849	1.39277	3.4277e-06	2.62583
Slc39a8	67547	locus1of1	chr3:135825279-135888572:+	23.9578	8.9479	18.6019	13.3733	1.38966	3.63925e-07	2.62016
Gm45916	100503496	locus1of1	chr11:109440078-109453359:+	1.5061	0.5576	1.2753	0.9306	1.38494	1.93136e-07	2.61161
Sost	74499	locus1of1	chr11:101962458-101967015:-	0.3655	0.1098	0.7838	0.3975	1.38357	0.00338026	2.60914
Tsnaxip1	72236	locus1of1	chr8:105827744-105844676:+	0.6918	0.2419	0.757	0.2717	1.38209	0.000334733	2.60647
Ccser1	232035	locus1of1	chr6:61180325-62382863:+	5.3136	2.081	4.1046	4.364	1.37754	6.23894e-17	2.59825
Myo16	244281	locus1of1	chr8:10153911-10634742:+	2.8103	1.0726	0.6623	0.2864	1.37684	4.37586e-07	2.59698
Fndc3a	319448	locus1of1	chr14:72537953-72710003:-	404.554	159.44	182.17	84.5664	1.37551	5.65568e-23	2.59459
Filip1	70598	locus1of1	chr9:79815051-80012851:-	42.721	16.714	16.1146	7.9426	1.37518	1.21977e-14	2.594
Slc15a2	57738	locus1of1	chr16:36750164-36784962:-	39.2151	14.031	30.2605	10.6009	1.37093	0.000249368	2.58637
Lrrc3b	218763	locus1of1	chr14:15357516-15438987:-	10.5775	4.0412	9.0425	4.5368	1.36673	2.73673e-07	2.57885
Cpa4	71791	locus1of1	chr6:30568369-30592417:+	475.079	184.886	188.574	26.708	1.36553	3.53006e-10	2.57672
BC064078	408064	locus1of1	chr6:128992961-129006647:+	21.7369	8.494	24.8046	12.5565	1.36362	1.66306e-10	2.5733
Ces5a	67935	locus1of1	chr8:93499213-93535707:-	5.5924	2.0551	3.563	1.1256	1.36261	7.2244e-05	2.57151
Gpr84	80910	locus1of1	chr15:103308235-103310438:-	0.3428	0.1009	0.9766	0.1219	1.35988	0.00628959	2.56663
Gfra1	14585	locus1of1	chr19:58235581-58455398:-	1.5898	0.5381	1.6986	1.3745	1.35884	0.00161188	2.5648
Dnah2	327954	locus1of1	chr11:69420809-69549108:-	0.3803	0.1474	0.3222	0.2702	1.35864	2.12089e-09	2.56444
Slc13a5	237831	locus1of1	chr11:72241994-72266604:-	1.5298	0.5199	2.1574	1.7387	1.35633	0.00184964	2.56033
Grem1	23892	locus1of1	chr2:113748675-113758648:-	69.2789	23.1154	82.3013	16.283	1.35148	0.00292882	2.55174
Gm5532	433367	locus1of1	chr1:155520173-155527111:-	2.418	0.9085	2.7808	2.5999	1.34878	1.38104e-05	2.54697
Zfas1	68949	locus1of1	chr2:167062934-167065862:+	146.781	59.1111	90.3243	75.1954	1.34181	2.02405e-16	2.53468
Dgkb	217480	locus1of1	chr12:37880705-38633410:+	32.4521	12.6165	24.9688	17.1052	1.33943	2.01941e-07	2.53051
Trpm3	226025	locus1of1	chr19:22139117-22989884:+	10.7749	4.0873	14.0004	7.317	1.33889	7.02849e-06	2.52956
Cacnb2	12296	locus1of1	chr2:14604306-14987908:+	9.9044	3.9223	5.4597	1.7731	1.3377	5.80408e-10	2.52747
Fam60a	56306	locus1of1	chr6:148921059-148946432:-	8.9078	3.5595	8.5584	3.093	1.33443	1.70794e-11	2.52176
Myh13	544791	locus1of1	chr11:67327103-67371502:+	0.8523	0.3211	0.1933	0.0722	1.32117	0.000292444	2.49869
Lzts1	211134	locus1of1	chr8:69135503-69140953:-	1.8743	0.6824	2.0329	1.1904	1.31991	0.000563102	2.49651
Gys2	232493	locus1of1	chr6:142422613-142473109:-	5.2752	1.7716	2.5431	5.2222	1.31783	0.00549614	2.4929
Acot12	74156	locus1of1	chr13:91741521-91786148:+	0.5265	0.191	2.3007	0.4615	1.31692	0.000821367	2.49133
Zik1	22775	locus1of1	chr7:10487224-10495381:-	12.0863	4.8671	10.9587	5.6701	1.31149	5.23033e-09	2.48198
S100a9	20202	locus1of1	chr3:90692630-90695721:-	4.6164	1.6033	6.0808	3.2575	1.30878	0.00313854	2.47732
Esm1	71690	locus1of1	chr13:113209659-113218104:+	192.541	79.1216	215.079	136.092	1.30715	2.53173e-11	2.47451
Psap	19156	locus1of1	chr10:60277628-60302600:+	11262.7	4695.72	3568.07	1688.24	1.30565	6.91591e-23	2.47196
Elfn1	243312	locus1of1	chr5:139907943-139974724:+	190.739	77.881	391.179	202.833	1.30296	2.67194e-10	2.46734
Tex11	83558	locus1of1	chrX:100838648-101059639:-	67.5951	27.1834	78.2503	32.5091	1.30283	3.99117e-08	2.46712
Pax8	18510	locus1of1	chr2:24420551-24475599:-	834.435	332.428	1026.44	623.784	1.30237	1.13385e-06	2.46634
Napsa	16541	locus1of1	chr7:44572445-44586846:+	3987.26	1640.41	1942.17	657.742	1.30023	6.14069e-11	2.46268
Adamtsl3	269959	locus1of1	chr7:82335694-82614448:+	13.8487	5.5055	8.3995	3.7692	1.29791	2.02331e-06	2.45872
Aqp5	11830	locus1of1	chr15:99591028-99594829:+	160.537	63.0268	35.4686	83.2814	1.29698	3.05118e-05	2.45715
Lipg	16891	locus1of1	chr18:74939322-74961263:-	13.1647	5.2148	1.655	1.5708	1.29649	2.56629e-05	2.45631
Tmprss2	50528	locus1of1	chr16:97564682-97611195:-	335.518	140.007	152.043	85.7486	1.2954	1.00503e-15	2.45445
Bcl2a1d	12047	locus1of1	chr9:88723288-88731850:-	9.9485	3.8223	8.7143	4.4001	1.29464	0.000271076	2.45315
Aqp11	66333	locus1of1	chr7:97726379-97738247:-	35.2075	13.5318	43.5301	15.7843	1.29024	0.000276552	2.44569
Stxbp6	217517	locus1of1	chr12:44852486-45074483:-	50.5571	20.913	55.0064	28.7771	1.28964	7.21084e-11	2.44467
Dyrk4	101320	locus1of1	chr6:126876199-126921839:-	0.2511	0.0807	0.5227	0.1953	1.28739	0.00769471	2.44086
Sult1e1	20860	locus1of1	chr5:87575968-87591611:-	0.7798	0.2666	0.6834	0.3873	1.28524	0.00739413	2.43722
Chsy1	269941	locus1of1	chr7:66109515-66173798:+	89.5589	37.3543	32.3551	6.9625	1.2852	4.53922e-10	2.43716
Pld6	194908	locus1of1	chr11:59783893-59787657:-	1.1907	0.4676	0.7988	0.7605	1.28434	5.7002e-05	2.4357
Kctd12	239217	locus1of1	chr14:102976581-102982637:-	185.921	78.5964	94.8535	69.7946	1.28169	7.65959e-23	2.43123
Tbc1d8	54610	locus1of1	chr1:39371496-39478747:-	154.331	65.296	84.2091	45.4565	1.27888	7.14464e-17	2.42651
Ehd3	57440	locus1of1	chr17:73804841-73832093:+	10.6504	4.4532	11.589	5.1871	1.27674	1.51036e-08	2.42291
Gcgr	14527	locus1of1	chr11:120530727-120538984:+	3.453	1.3747	6.5411	2.139	1.27383	3.13272e-05	2.41803
Slc24a3	94249	locus1of1	chr2:145167775-145642165:+	17.9953	7.4134	9.5386	31.2768	1.27336	7.80727e-07	2.41725
Gpr137b-ps	664862	locus1of1	chr13:12614065-12650395:-	92.5344	39.5633	31.7322	27.3576	1.2718	1.9845e-23	2.41462
Magef1	76222	locus1of1	chr16:21331900-21333356:-	30.3205	12.8666	21.1863	16.7686	1.27121	1.8468e-17	2.41365
Cplx2	12890	locus1of1	chr13:54371349-54383917:+	158.635	66.534	427.17	235.703	1.26562	1.22059e-09	2.40431
Acer2	230379	locus1of1	chr4:86874414-86932490:+	54.6956	23.1009	24.2835	12.4814	1.2652	1.82208e-09	2.40361
Syt15	319508	locus1of1	chr14:34220046-34230421:+	1.7611	0.7377	3.9143	3.4411	1.26515	5.229e-10	2.40353
B4galt6	56386	locus1of1	chr18:20684599-20746404:-	19.5741	8.3699	6.1969	4.4226	1.26393	2.81463e-18	2.40149
Kiz	228730	locus1of1	chr2:146855889-146970089:+	151.057	64.2035	237.582	100.153	1.25926	3.59798e-12	2.39374
Bcl2a1b	12045	locus1of1	chr9:89199273-89207838:+	19.3143	7.7609	30.2894	14.9183	1.25849	9.92561e-05	2.39245
Cldn6	54419	locus1of1	chr17:23679365-23682446:+	37.8163	16.2292	20.4465	24.3746	1.25788	5.62106e-15	2.39145
Plppr1	272031	locus1of1	chr4:49059462-49340261:+	7.0108	2.8892	7.3868	2.8181	1.25512	1.29905e-05	2.38687
Dapl1	76747	locus1of1	chr2:59484653-59505020:+	739.475	307.522	154.936	14.3443	1.25382	6.66185e-06	2.38472
3010003L21Rik	109163	locus1of1	chr6:148944857-148947129:+	1.9206	0.7828	1.6805	0.639	1.25242	1.31541e-05	2.38241
Pkdcc	106522	locus1of1	chr17:83215283-83225069:+	33.1725	14.1931	14.4869	10.9152	1.25175	2.81494e-11	2.3813
Fkbp11	66120	locus1of1	chr15:98724368-98728198:-	203.624	86.3372	79.9711	43.3631	1.24933	4.76813e-08	2.37731
Gm15674	102640368	locus1of1	chr1:130422824-130437914:+	2.171	0.9122	1.9164	0.8616	1.24655	7.93442e-08	2.37274
Alox12	11684	locus1of1	chr11:70241457-70255370:-	11.8189	4.9951	20.7762	13.7572	1.24631	9.92096e-09	2.37234
Iqch	78250	locus1of1	chr9:63421449-63602493:-	0.3109	0.1221	0.137	0.2125	1.24552	0.00181815	2.37104
Zfp78	330463	locus1of1	chr7:6363308-6382605:+	2.9706	1.2813	1.8886	1.4371	1.24311	4.51398e-17	2.36708
Arxes1	76219	locus1of1	chrX:136033367-136034946:+	6.6108	2.8449	6.5366	5.1237	1.24108	1.35548e-11	2.36375
Mesd	67943	locus1of1	chr7:83892000-83901532:+	162.113	71.0465	94.7574	50.7829	1.23461	1.35063e-16	2.35317
Plin2	11520	locus1of1	chr4:86656565-86670059:-	263.499	114.181	200.463	179.886	1.23162	5.74641e-09	2.34831
Prr36	73072	locus1of1	chr8:4209543-4217312:-	6.9785	2.9945	7.6673	7.0335	1.22989	3.78513e-09	2.34548
Ccdc146	75172	locus1of1	chr5:21292961-21424677:-	0.2808	0.1078	0.3904	0.2138	1.22931	0.00313022	2.34454
Clec4n	56620	locus1of1	chr6:123229843-123247024:+	8.2215	3.3578	9.6453	2.1487	1.22903	0.000282892	2.3441
C630043F03Rik	68285	locus1of1	chr4:72201244-72203930:+	31.1985	13.4273	47.7909	28.8521	1.2281	2.41666e-09	2.34259
Atf7ip2	75329	locus1of1	chr16:10192906-10243051:+	0.3884	0.1583	0.0728	0.0329	1.22803	0.00308849	2.34246
E330020D12Rik	626058	locus1of1	chr1:153404186-153414233:-	1.1918	0.4857	1.852	0.5675	1.22448	0.000385036	2.33671
Arsg	74008	locus1of1	chr11:109473374-109573329:+	19.3394	8.5193	13.6412	9.1442	1.21984	9.5224e-14	2.32921
Xylt2	217119	locus1of1	chr11:94663847-94677493:-	104.548	46.6882	69.0821	45.4373	1.21227	2.68047e-27	2.31702
Kcnj5	16521	locus1of1	chr9:32314783-32344237:-	0.7179	0.3021	0.957	0.3381	1.21094	0.000114251	2.31488
Ccl8	20307	locus1of1	chr11:82115185-82116799:+	8.5942	3.5074	12.9896	1.4011	1.21092	0.000907461	2.31485
Cdca7	66953	locus1of1	chr2:72476219-72486890:+	105.437	45.7323	138.373	58.6385	1.21089	8.90527e-08	2.3148
Fut1	14343	locus1of1	chr7:45617606-45621059:+	0.7355	0.3096	0.7256	0.8125	1.20995	2.64354e-05	2.3133
Svopl	320590	locus1of1	chr6:37983739-38046996:-	2.7285	1.198	5.1628	4.0827	1.20976	9.21315e-11	2.31299
Clec4d	17474	locus1of1	chr6:123262107-123275268:+	0.7969	0.3026	0.602	0.268	1.20418	0.0093431	2.30406
Atp10b	319767	locus1of1	chr11:43149877-43262286:+	4.96	2.0201	12.9753	8.3631	1.20139	0.0011705	2.29962
Ace2	70008	locus1of1	chrX:164139342-164188418:+	0.2826	0.1105	0.4451	0.2356	1.20015	0.00244465	2.29764
Igdcc4	56741	locus1of1	chr9:65101486-65137947:+	50.9601	22.3667	17.778	3.5521	1.19921	4.56559e-08	2.29613
Atp2c2	69047	locus1of1	chr8:119700009-119757718:+	0.3942	0.1614	0.4736	0.656	1.18959	0.00117283	2.28088
Tmeff1	230157	locus1of1	chr4:48585174-48663131:+	27.3731	12.2906	25.2203	15.0845	1.18644	1.07991e-12	2.2759
B3gat2	280645	locus1of1	chr1:23761926-23847858:+	4.2794	1.9166	4.2207	2.3952	1.18432	9.17848e-11	2.27256
Cpvl	71287	locus1of1	chr6:53873279-53978673:-	1.3332	0.5632	0.8486	0.2233	1.18184	0.0015464	2.26866
Cpm	70574	locus1of1	chr10:117629500-117687352:+	9.3546	4.1713	6.2796	2.3958	1.17901	2.13838e-07	2.26421
F7	14068	locus1of1	chr8:13026034-13035805:+	21.2834	9.5488	5.8798	0.955	1.178	1.26159e-08	2.26263
Col9a2	12840	locus1of1	chr4:121039566-121055325:+	0.937	0.3788	0.9429	1.0241	1.17722	0.00419112	2.26141
Pdcd4	18569	locus1of1	chr19:53892231-53929861:+	248.916	114.224	256.23	162.197	1.17603	2.19397e-35	2.25955
Pln	18821	locus1of1	chr10:53337686-53345999:+	0.8514	0.3481	0.9107	1.5205	1.17537	0.00246832	2.25851
Retn	57264	locus1of1	chr8:3655770-3659818:+	23.2651	10.2176	26.9816	32.4918	1.17498	2.40729e-05	2.2579
Pappa	18491	locus1of1	chr4:65124174-65357509:+	18.6458	8.1604	3.7883	4.497	1.17462	2.05871e-05	2.25734
Hoxb5	15413	locus1of1	chr11:96303512-96306121:+	5.8419	2.6241	3.9611	3.2947	1.17208	7.90286e-08	2.25337
Sec14l4	103655	locus1of1	chr11:4031782-4048009:+	8.2887	3.7	11.4457	7.2554	1.16759	5.63041e-08	2.24636
Slc26a5	80979	locus1of1	chr5:21809001-21865604:-	0.9387	0.4093	0.3308	0.1294	1.16381	0.000206796	2.24048
Ndrg3	29812	locus1of1	chr2:156927342-156992111:-	172.577	80.0654	153.579	78.1025	1.16037	1.45838e-31	2.23515
Srebf1	20787	locus1of1	chr11:60199084-60220627:-	377.859	175.437	138.852	128.768	1.1568	3.54943e-35	2.22962
Ccdc106	232821	locus1of1	chr7:5056152-5060784:+	2.4314	1.0991	3.7173	2.6243	1.15311	4.68314e-06	2.22392
Pgr	18667	locus1of1	chr9:8899833-8968611:+	0.8273	0.3508	2.739	1.5484	1.15302	0.00133381	2.22379
Has3	15118	locus1of1	chr8:106870242-106882902:+	3.4016	1.5742	4.4109	2.6614	1.1519	3.21916e-14	2.22206
Tcn2	21452	locus1of1	chr11:3917078-3932078:-	1808.17	823.342	1021.82	284.344	1.15172	9.76714e-07	2.22179
Itm2a	16431	locus1of1	chrX:107397195-107403360:-	64.3387	29.2696	114.616	49.2262	1.15013	2.08217e-07	2.21934
Aph1c	68318	locus1of1	chr9:66814994-66834706:-	1.5607	0.7051	2.4999	1.6525	1.1492	8.75189e-08	2.21791
Emb	13723	locus1of1	chr13:117220573-117274415:+	540.494	240.402	683.093	246.149	1.14828	8.82626e-05	2.21649
Epha1	13835	locus1of1	chr6:42358487-42373268:-	45.5841	21.0862	39.1899	26.9568	1.14766	5.5625e-11	2.21554
Sdsl	257635	locus1of1	chr5:120458202-120472763:-	12.7211	5.8322	14.5276	13.0733	1.14714	3.00355e-08	2.21474
Fetub	59083	locus1of1	chr16:22918382-22939768:+	3.3731	1.5509	1.053	1.5729	1.14682	8.44147e-09	2.21425
Eml6	237711	locus1of1	chr11:29743051-30026033:-	12.7461	5.7875	17.8238	8.8509	1.14572	1.06969e-07	2.21257
Dmrta1	242523	locus1of1	chr4:89688198-89694766:+	1.3266	0.6146	1.7677	1.6114	1.1442	4.78197e-09	2.21023
Sema5b	20357	locus1of1	chr16:35541362-35664258:+	3.2721	1.4924	1.3142	0.2924	1.14284	5.43964e-07	2.20815
Ncald	52589	locus1of1	chr15:37366175-37792428:-	13.2182	6.1131	8.1181	6.2361	1.14276	1.37629e-09	2.20803
Slc16a1	20501	locus1of1	chr3:104638664-104658462:+	12.1517	5.1915	16.9431	18.1147	1.14098	0.00230414	2.2053
Lpl	16956	locus1of1	chr8:68880555-68906932:+	165.991	72.9648	90.0283	165.198	1.13984	0.000821495	2.20357
Frat2	212398	locus1of1	chr19:41845976-41848132:-	9.3195	4.1765	7.1943	3.3426	1.13937	5.22761e-05	2.20285
Cdca7l	217946	locus1of1	chr12:117843861-117878706:+	70.6351	32.9702	48.5081	52.6032	1.13887	3.94957e-17	2.20208
Oxr1	170719	locus1of1	chr15:41447482-41861047:+	246.69	115.401	167.252	126.428	1.1386	1.13728e-20	2.20167
B230216N24Rik	78603	locus1of1	chr1:98031123-98047793:-	0.75	0.3245	0.71	0.4978	1.12738	0.00488256	2.18462
Calr3	73316	locus1of1	chr8:72424183-72443778:-	4.4527	2.0897	4.5094	3.9516	1.125	1.04304e-09	2.18101
Sel1l3	231238	locus1of1	chr5:53107083-53213452:-	42.4793	19.7805	26.185	16.3223	1.12364	6.28822e-08	2.17896
Pm20d1	212933	locus1of1	chr1:131797395-131821472:+	19.7316	9.1644	14.4654	7.7722	1.12252	6.55781e-07	2.17727
Aldh1l2	216188	locus1of1	chr10:83487447-83534140:-	6.2562	2.8881	1.9005	1.0031	1.11969	5.31517e-07	2.173
Sox15	20670	locus1of1	chr11:69655037-69656727:+	22.6656	10.4233	31.7445	24.285	1.11753	1.4114e-05	2.16974
Epb41l3	13823	locus1of1	chr17:69075677-69289987:+	7.8969	3.7243	8.7681	6.4828	1.11708	7.65111e-13	2.16907
Rgs7	24012	locus1of1	chr1:175059076-175492545:-	36.2378	16.8496	10.0342	14.1525	1.11594	2.83096e-07	2.16736
Phldb2	208177	locus1of1	chr16:45746231-45844751:-	43.4229	20.2198	55.614	14.9391	1.115	4.09091e-07	2.16596
Irs4	16370	locus1of1	chrX:141710998-141725217:-	0.2145	0.0915	0.3905	0.8982	1.10767	0.00357066	2.15498
Scara5	71145	locus1of1	chr14:65666403-65764826:+	125.111	59.5506	81.1942	62.7554	1.10418	3.35437e-11	2.14977
Il1rap	16180	locus1of1	chr16:26581705-26725147:+	22.0273	10.5563	12.9366	9.2781	1.10331	1.01327e-14	2.14847
Pparg	19016	locus1of1	chr6:115360951-115490401:+	33.065	15.5032	27.2626	31.8794	1.10252	6.94242e-06	2.14729
3632451O06Rik	67419	locus1of1	chr14:49682019-49783367:-	4.2789	2.0073	3.3491	1.2201	1.10182	6.97897e-06	2.14625
Mum1l1	245631	locus1of1	chrX:139210044-139238335:+	26.0021	12.2328	37.7551	21.9245	1.10077	6.13858e-07	2.14468
Bmp3	110075	locus1of1	chr5:98854415-98884053:+	4.8451	2.3071	2.5169	1.7208	1.09861	1.86747e-08	2.14148
Tspan33	232670	locus1of1	chr6:29694214-29718558:+	42.0483	19.5763	134.711	73.1825	1.09835	6.02104e-05	2.1411
Ube2cbp	70348	locus1of1	chr9:86307234-86464916:-	3.6155	1.7305	4.4504	3.6279	1.09832	6.32709e-11	2.14106
Scd2	20250	locus1of1	chr19:44293676-44306862:+	706.691	340.641	260.958	262.15	1.09766	8.02831e-24	2.14007
Nmb	68039	locus1of1	chr7:80902227-80905062:-	20.4671	9.8569	17.195	7.8667	1.09573	1.25521e-10	2.13721
Spatc1	74281	locus1of1	chr15:76268089-76292572:+	0.5139	0.2189	0.5164	0.426	1.09547	0.00939373	2.13682
Kank4os	399570	locus1of1	chr4:98793768-98799037:+	0.6483	0.2855	0.4003	0.2651	1.09475	0.0044644	2.13576
Dcaf12l1	245404	locus1of1	chrX:44786567-44790197:-	1.9599	0.9276	2.2781	2.1232	1.092	1.53438e-05	2.13169
Cd36	12491	locus1of1	chr5:17781690-17888959:-	153.548	72.2087	134.047	129.761	1.09003	2.00094e-05	2.12879
Gsta3	14859	locus1of1	chr1:21240585-21265575:+	529.459	252.19	850.037	200.262	1.0893	2.69555e-07	2.12771
B4galt5	56336	locus1of1	chr2:167298445-167349178:-	77.5494	37.6103	31.8288	16.3829	1.08911	3.30633e-14	2.12743
Kcna5	16493	locus1of1	chr6:126532551-126535555:-	2.2554	1.0486	2.5819	1.936	1.086	0.00112018	2.12285
Col24a1	71355	locus1of1	chr3:145292472-145552011:+	0.7836	0.3668	0.6168	0.2199	1.08545	0.000208146	2.12203
Alcam	11658	locus1of1	chr16:52248996-52453081:-	162.498	79.2072	138.566	99.9293	1.08492	3.06811e-21	2.12126
Rsad2	58185	locus1of1	chr12:26442743-26456452:-	13.5868	6.5846	24.7408	16.2534	1.08345	3.6667e-11	2.1191
Slc7a3	11989	locus1of1	chrX:101079210-101085405:-	11.2734	5.2704	5.452	3.0573	1.08261	6.99716e-05	2.11787
P2rx5	94045	locus1of1	chr11:73160530-73172687:+	2.8484	1.2782	3.1598	7.1555	1.08179	0.00327981	2.11666
Cmklr1	14747	locus1of1	chr5:113612355-113650390:-	30.8383	15.0441	12.3558	10.0882	1.07957	4.99605e-14	2.1134
Liph	239759	locus1of1	chr16:21953818-21995542:-	1.1214	0.5299	1.4905	1.4832	1.07874	5.41107e-05	2.11219
Kcnj10	16513	locus1of1	chr1:172341210-172374085:+	0.8057	0.3783	2.4449	0.9414	1.07843	0.00019424	2.11174
Asgr2	11890	locus1of1	chr11:70092644-70106186:+	4.0023	1.852	4.4575	2.0827	1.07413	0.0010565	2.10545
Foxred2	239554	locus1of1	chr15:77940522-77956722:-	6.8956	3.3783	5.0526	3.3386	1.0739	1.75309e-11	2.10512
Selenbp1	20341	locus1of1	chr3:94933083-94944758:+	94.2053	45.2823	117.224	131.398	1.07348	2.6274e-07	2.10451
Arl4c	320982	locus1of1	chr1:88698226-88702191:-	20.0218	9.1529	22.4832	8.932	1.07255	0.00227837	2.10315
D030025P21Rik	100303738	locus1of1	chr12:84875802-84879755:+	0.2884	0.1235	1.1708	0.7943	1.07251	0.00546337	2.10309
Nkx2-2os	100313531	locus1of1	chr2:147184083-147331681:+	0.8907	0.4094	1.2158	0.5759	1.07196	0.000495281	2.10229
1110038B12Rik	68763	locus1of1	chr17:34950236-34952471:-	50.681	24.7087	35.0965	30.8677	1.07177	1.80776e-11	2.10201
Klhl25	207952	locus1of1	chr7:75848338-75874130:+	38.8806	19.0471	23.726	28.3261	1.07167	9.36103e-09	2.10187
Cdkn1c	12577	locus1of1	chr7:143458339-143461050:-	13.1809	6.4115	13.3753	10.7884	1.07058	1.18375e-08	2.10028
Ggct	110175	locus1of1	chr6:54985095-54992867:-	98.671	48.6237	37.5433	16.2595	1.07013	1.74179e-17	2.09963
Zfp286	192651	locus1of1	chr11:62778387-62789417:-	1.4948	0.7041	2.4168	1.3999	1.06721	8.16054e-05	2.09537
Hif1an	319594	locus1of1	chr19:44562854-44576274:+	122.743	60.4817	55.324	37.1046	1.06367	3.42619e-14	2.09024
Kctd4	67516	locus1of1	chr14:75955003-75965217:+	1.3131	0.6009	1.9569	2.0018	1.06363	0.00183515	2.09018
Osbp2	74309	locus1of1	chr11:3703731-3863903:-	4.3044	2.0891	2.1854	0.9182	1.06166	4.44508e-06	2.08733
Cxcl17	232983	locus1of1	chr7:25400053-25412886:-	31.7189	15.0536	5.7104	0.4527	1.06114	0.000943149	2.08659
Apoe	11816	locus1of1	chr7:19696244-19699188:-	496.554	245.981	968.918	694.723	1.05976	2.93297e-12	2.08459
Noxa1	241275	locus1of1	chr2:25085670-25095205:-	3.9834	1.8453	1.6832	1.1941	1.05837	0.00293905	2.08257
Lix1	66643	locus1of1	chr17:17402686-17459388:+	1.0081	0.4718	1.0684	1.0088	1.05699	0.00171755	2.08058
Pex11a	18631	locus1of1	chr7:79737264-79743025:-	29.6456	14.6593	39.1903	30.4412	1.05693	3.43184e-13	2.0805
Tgm5	74176	locus1of1	chr2:121046111-121085759:-	0.9393	0.4253	2.0796	0.3932	1.05625	0.00843985	2.07952
Tpbg	21983	locus1of1	chr9:85842380-85847055:+	36.9367	18.2247	33.5461	22.5241	1.0521	6.04131e-08	2.07355
Ntf3	18205	locus1of1	chr6:126101412-126166744:-	3.063	1.4848	5.7503	6.4675	1.05191	4.27351e-07	2.07328
4921507P07Rik	70821	locus1of1	chr6:50573304-50596590:-	4.0694	1.9912	7.6401	5.3491	1.04288	5.06942e-06	2.06034
B3galt1	26877	locus1of1	chr2:68104672-68122882:+	2.2202	1.0137	3.531	4.4897	1.04285	0.00796213	2.06029
Paqr8	74229	locus1of1	chr1:20890548-20939650:+	4.0227	1.9736	2.4532	1.4727	1.04242	6.88264e-07	2.05968
Mccc1os	654424	locus1of1	chr3:35999913-36008828:+	0.5395	0.2555	0.6507	0.4069	1.03961	0.00130025	2.05567
Upk1a	109637	locus1of1	chr7:30603092-30612734:-	3.2401	1.5405	2.4116	2.5172	1.03933	0.000757843	2.05528
Fam109a	231717	locus1of1	chr5:121849028-121854599:+	44.534	22.1247	67.9293	45.0888	1.03815	3.74374e-08	2.0536
Gsap	212167	locus1of1	chr5:21186267-21291701:+	7.3291	3.6302	7.2125	4.7504	1.03812	9.08401e-09	2.05355
Plce1	74055	locus1of1	chr19:38524197-38785100:+	12.5806	6.2833	9.6475	4.989	1.03787	2.71525e-11	2.0532
Ctnnd2	18163	locus1of1	chr15:30172593-31029343:+	0.8599	0.4159	0.8596	1.0748	1.03777	0.000220387	2.05306
Hsd11b2	15484	locus1of1	chr8:105518746-105523988:+	15.6816	7.456	8.3376	3.6127	1.03653	0.00269898	2.05128
Adamtsl1	77739	locus1of1	chr4:86053915-86428382:+	4.1268	2.0548	1.855	2.1359	1.03579	6.88037e-09	2.05023
Ltbp1	268977	locus1of1	chr17:75005529-75392512:+	58.0257	28.7315	62.3058	29.5573	1.03469	2.72458e-06	2.04867
Nuggc	100503545	locus1of1	chr14:65605267-65648443:+	10.965	5.3772	10.8818	6.3741	1.02842	0.000115627	2.03978
Gadd45a	13197	locus1of1	chr6:67035096-67037407:-	99.2141	49.015	53.2227	26.3642	1.02692	0.000349774	2.03767
Hilpda	69573	locus1of1	chr6:29272488-29275449:+	18.331	9.3463	18.7817	15.142	1.02366	2.21789e-13	2.03307
Hsf4	26386	locus1of1	chr8:105269801-105275845:+	9.5503	4.7969	7.216	4.0252	1.02325	7.39055e-08	2.03249
Gm10190	791338	locus1of1	chr17:80371857-80373542:-	1.5725	0.7654	0.8144	0.8677	1.02215	0.00343264	2.03094
Efhc2	74405	locus1of1	chrX:17132049-17319368:-	0.8158	0.3971	1.835	0.8898	1.02084	0.000477097	2.0291
Rsph9	75564	locus1of1	chr17:46129277-46144198:-	144.759	73.9711	117.228	64.1228	1.01951	1.8531e-11	2.02723
Hmga2	15364	locus1of1	chr10:120361268-120476469:-	20.7893	10.5008	24.2963	11.7513	1.01712	6.65902e-07	2.02387
Gulp1	70676	locus1of1	chr1:44551671-44796836:+	16.932	8.3227	23.3266	10.4379	1.01694	0.000438144	2.02362
Klhl42	232539	locus1of1	chr6:147091075-147112778:+	9.0161	4.5538	8.7536	6.0373	1.01426	2.20355e-08	2.01987
Gm10046	100043229	locus1of1	chr7:27765673-27770972:+	1.8573	0.8512	2.2403	1.2039	1.01395	0.00858276	2.01944
Gtf2a1	83602	locus1of1	chr12:91555262-91590487:-	215.767	107.598	80.7576	26.596	1.01338	0.000148431	2.01864
Hpse	15442	locus1of1	chr5:100679484-100719716:-	115.563	58.1189	154.727	87.0058	1.01164	3.3636e-06	2.0162
Foxo4	54601	locus1of1	chrX:101254528-101260873:+	70.9459	36.6024	60.3989	43.9909	1.00952	8.71241e-21	2.01324
Rassf10	78748	locus1of1	chr7:112953962-112957458:+	11.0155	5.521	7.7542	12.8776	1.00879	8.72021e-06	2.01222
L3mbtl4	320858	locus1of1	chr17:68273797-68780086:+	0.9982	0.4856	1.5489	1.6153	1.00725	0.000945366	2.01007
App	11820	locus1of1	chr16:84954436-85173707:-	2139.6	1097.78	1603.23	1049.94	1.00676	1.48284e-11	2.00939
Smyd5	232187	locus1of1	chr6:85431976-85446429:+	36.2389	18.6676	25.582	22.9936	1.00599	4.69661e-21	2.00832
Gm10638	666945	locus1of1	chr8:86745699-86747060:+	3.7389	1.8809	2.8875	1.881	1.00552	6.67041e-05	2.00766
Zfp105	22646	locus1of1	chr9:122923078-122931028:+	9.5609	4.9465	10.6193	7.4442	1.00149	2.07673e-15	2.00206
KEGG_PATHWAY
Category	Term	Count	%	PValue	Genes	List Total	Pop Hits	Fold Enrichment	Bonferroni	Benjamini
KEGG_PATHWAY	mmu05202:Transcriptional misregulation in cancer	11	2.12766	0.00505875	PAX8, ID2, TMPRSS2, HMGA2, PLAT, PPARG, BCL2A1C, IGF1, BCL2A1D, MMP9, BCL2A1B	180	165	2.84852	0.64822	0.727061
KEGG_PATHWAY	mmu04020:Calcium signaling pathway	11	2.12766	0.00916269	RYR2, P2RX5, PLN, NOS2, PDE1C, ERBB4, SPHK1, PLCE1, TACR3, TACR1, TRHR	180	180	2.61114	0.849864	0.727061
KEGG_PATHWAY	mmu03320:PPAR signaling pathway	7	1.35397	0.0105883	FABP5, SCD2, LPL, PPARG, ACAA1B, CD36, APOA5	180	80	3.73868	0.888398	0.727061
KEGG_PATHWAY	mmu00601:Glycosphingolipid biosynthesis - lacto and neolacto series	4	0.773694	0.0217547	FUT9, SEC1, B3GALT1, FUT1	180	26	6.5735	0.989229	0.903854
KEGG_PATHWAY	mmu00600:Sphingolipid metabolism	5	0.967118	0.0249161	ACER2, UGT8A, SPHK1, DEGS1, B4GALT6	180	48	4.45081	0.994471	0.903854
KEGG_PATHWAY	mmu04152:AMPK signaling pathway	8	1.54739	0.0295149	GYS2, SREBF1, IRS4, SCD2, PPARG, IGF1, CD36, FBP1	180	128	2.67049	0.997912	0.903854
KEGG_PATHWAY	mmu04610:Complement and coagulation cascades	6	1.16054	0.0316277	F7, FGG, PLAT, KLKB1, KNG2, CD55	180	76	3.37325	0.998667	0.903854
KEGG_PATHWAY	mmu04514:Cell adhesion molecules (CAMs)	9	1.74081	0.0351011	CLDN6, CNTNAP2, ALCAM, CLDN14, H2-M2, H2-M11, MADCAM1, H2-OA, CD22	180	162	2.37377	0.999364	0.903854
KEGG_PATHWAY	mmu00561:Glycerolipid metabolism	5	0.967118	0.0455127	PNLIPRP1, PNLIPRP2, DGKB, LIPG, LPL	180	58	3.68343	0.999932	0.955201
KEGG_PATHWAY	mmu00603:Glycosphingolipid biosynthesis - globo series	3	0.580271	0.046369	FUT9, SEC1, FUT1	180	15	8.54556	0.999943	0.955201
KEGG_PATHWAY	mmu04974:Protein digestion and absorption	6	1.16054	0.0538722	ACE2, MME, COL24A1, COL7A1, SLC1A1, COL9A2	180	88	2.91326	0.999989	0.962346
KEGG_PATHWAY	mmu04975:Fat digestion and absorption	4	0.773694	0.0577293	PNLIPRP1, PNLIPRP2, CD36, APOB	180	38	4.49766	0.999995	0.962346
KEGG_PATHWAY	mmu04978:Mineral absorption	4	0.773694	0.0615094	S100G, SLC5A1, SLC26A9, SLC26A3	180	39	4.38234	0.999998	0.962346
KEGG_PATHWAY	mmu00260:Glycine, serine and threonine metabolism	4	0.773694	0.0654022	MAOB, CTH, SDSL, GNMT	180	40	4.27278	0.999999	0.962346
KEGG_PATHWAY	mmu04977:Vitamin digestion and absorption	3	0.580271	0.0918493	TCN2, LRAT, APOB	180	22	5.82652	1	1
KEGG_PATHWAY	mmu05205:Proteoglycans in cancer	9	1.74081	0.0996631	WNT5B, ERBB4, CTSL, PDCD4, GPC3, PLCE1, IGF1, HPSE, MMP9	180	203	1.89433	1	1

## Sheet: down-regulated DEGs
Supplementary Table 4B: List of genes that are down-regulated in thyroid glands from Glis3-Pax8Cre(LID) (referred to as as CKO(LID)) mice compared to those from WT(LID) mice.
geneSYM	geneID	locus	mm10 coordinates	CKO(LID) TPM (avg)	WT(LID) TPM (avg)	CKO(ND) TPM (avg)	WT(ND) TPM (avg)	log2FC: CKO(LID) vs WT(LID)	adj pval: CKO(LID) vs WT(LID)	Fold Change
Adm2	223780	locus1of1	chr15:89322720-89324730:+	2.0674	2777.6	1.9876	13.6678	-9.50439	1.47e-231	-726.285
Slc5a5	114479	locus1of1	chr8:70882889-70892757:-	14.5595	1850.88	11.6249	149.277	-6.60227	5.62e-197	-97.1586
Cpn1	93721	locus1of1	chr19:43956308-43986520:-	0.3172	10.5174	0.2669	0.2695	-4.65028	2.81e-59	-25.1115
Mybpc3	17868	locus1of1	chr2:91118144-91136516:+	0.0625	13.345	0.0698	0.1167	-4.56249	2.12e-17	-23.629
Gpr37	14763	locus1of1	chr6:25668523-25689980:-	0.0532	2.277	0.0511	0.1247	-4.36804	1.55e-24	-20.6495
Slc2a6	227659	locus1of1	chr2:27021365-27027998:-	1.7741	34.7454	2.2841	19.588	-3.89562	3.25e-41	-14.8833
Dnase1l2	66705	locus1of1	chr17:24440768-24443101:-	14.4762	265.726	12.1829	23.6498	-3.86914	2.85e-49	-14.6126
Car15	80733	locus1of1	chr16:17835276-17838186:-	4.0984	70.8103	7.7391	8.644	-3.86753	1.25e-71	-14.5963
Dlgap2	244310	locus1of1	chr8:14095875-14847686:+	0.1854	5.0819	0.157	0.2887	-3.86335	4.76e-19	-14.554
Crocc2	381284	locus1of1	chr1:93168423-93231066:+	0.3327	5.5939	0.9803	2.8454	-3.80621	2.57e-61	-13.9889
1700018A04Rik	71307	locus1of1	chr13:31565492-31582513:-	2.0459	48.4365	0.7896	2.2978	-3.78065	1.69e-19	-13.7432
Padi2	18600	locus1of1	chr4:140906360-140952586:+	2.6724	46.1246	4.8125	6.4954	-3.70314	7.48e-35	-13.0244
Itga2	16398	locus1of1	chr13:114835912-114932041:-	0.4805	6.9592	0.5039	0.4842	-3.62184	9.62e-59	-12.3107
Prodh2	56189	locus1of1	chr7:30493658-30513402:+	0.0595	1.4008	0	0.0559	-3.59626	4.18e-14	-12.0944
B830017H08Rik	433004	locus1of1	chr16:17833119-17835019:+	0.5188	9.0747	0.1668	1.0293	-3.58285	1.02e-21	-11.9824
Ceacam19	319930	locus1of1	chr7:19875742-19887965:-	0.1629	8.2416	0.6106	4.461	-3.54355	5.46e-12	-11.6604
Corin	53419	locus1of1	chr5:72300025-72504540:-	0.4278	7.3712	0.1964	0.3187	-3.52478	8.97e-20	-11.5097
Proc	19123	locus1of1	chr18:32123126-32139570:-	0.0887	1.6842	0.1087	0.3698	-3.43227	4.86e-16	-10.7948
Adamts8	30806	locus1of1	chr9:30942562-30963838:+	0.4926	6.3535	0.3486	0.2619	-3.41994	3.05e-42	-10.703
Olr1	108078	locus1of1	chr6:129485247-129507165:-	0.0293	0.6354	0.1438	0.1722	-3.32151	5.43e-14	-9.99712
Smim5	66528	locus1of1	chr11:115900139-115906269:+	4.0925	49.0193	7.6108	8.9766	-3.2999	3.36e-34	-9.8485
Tlx1	21908	locus1of1	chr19:45150715-45156943:+	0.5634	6.4195	0.587	0.5727	-3.28948	1.27e-45	-9.77758
Syt17	110058	locus1of1	chr7:118381856-118443552:-	1.2181	12.8987	3.4986	4.1504	-3.22014	6.83e-66	-9.31878
Adamtsl2	77794	locus1of1	chr2:27079381-27108613:+	4.5458	44.9052	4.9679	5.9051	-3.17633	1.38e-108	-9.04007
Miox	56727	locus1of1	chr15:89334473-89337007:+	0	0.6881	0.0043	0.0753	-3.11227	1.59e-08	-8.64745
Ckb	12709	locus1of1	chr12:111669355-111672338:-	50.2771	480.82	41.8113	53.3932	-3.10872	8.87e-81	-8.62618
Qrich2	217341	locus1of1	chr11:116441325-116454347:-	0.4293	4.4644	0.2466	0.2773	-3.08682	1.62e-25	-8.49624
Foxf2	14238	locus1of1	chr13:31625816-31631406:+	0.7655	10.4628	0.4728	1.4339	-3.07248	5.67e-13	-8.41216
Serpinb9b	20706	locus1of1	chr13:33027414-33040558:+	0.0575	1.3043	0.1385	0.045	-3.07081	4.38e-09	-8.40247
Anxa9	71790	locus1of1	chr3:95296094-95307176:-	5.3314	48.7256	7.5935	31.4288	-3.06822	1.42e-99	-8.38737
Cdh13	12554	locus1of1	chr8:118283611-119324927:+	8.0225	72.2083	8.205	8.4317	-3.05342	3.57e-124	-8.30175
Greb1	268527	locus1of1	chr12:16670615-16800886:-	0.7058	6.8851	2.216	10.2269	-3.04247	8.38e-37	-8.23899
Bace2	56175	locus1of1	chr16:97356728-97442936:+	10.0355	99.5996	11.1951	15.8629	-3.03374	1.48e-30	-8.18932
Gm973	381260	locus1of1	chr1:59516264-59634509:+	0.5234	4.8378	0.8862	1.0796	-3.01671	9.78e-41	-8.09317
Mboat2	67216	locus1of1	chr12:24831599-24960299:+	1.3269	13.2539	2.8652	14.6584	-3.01361	1.84e-27	-8.07582
Actg2	11468	locus1of1	chr6:83512909-83536251:-	1.3958	12.6825	1.4673	1.7811	-2.94105	8.49e-33	-7.67968
Hydin	244653	locus1of1	chr8:110266977-110610253:+	0.1637	1.3878	0.2089	0.165	-2.93556	5.29e-61	-7.65055
Foxq1	15220	locus1of1	chr13:31558170-31560974:+	0.8368	7.3839	1.4607	4.1909	-2.8976	1.42e-29	-7.45188
1700003D09Rik	69338	locus1of1	chr11:98350718-98358283:-	2.659	24.2855	4.8805	14.2998	-2.85484	4.12e-20	-7.23425
Rlbp1	19771	locus1of1	chr7:79374870-79387027:-	0.4985	4.8637	0.1289	1.32	-2.85273	7.16e-15	-7.22364
Slc5a9	230612	locus1of1	chr4:111875377-111902796:-	6.88	58.8943	3.7563	11.6752	-2.84943	2.98e-28	-7.20717
Card9	332579	locus1of1	chr2:26352312-26359547:-	10.6673	92.3371	9.8227	8.0053	-2.84694	5.5e-25	-7.19472
Gja5	14613	locus1of1	chr3:97032402-97053634:+	0.9794	7.7022	1.4901	2.0349	-2.82066	3.76e-52	-7.06484
Tmem108	81907	locus1of1	chr9:103482936-103761837:-	0.2656	2.4935	0.8973	1.1677	-2.81179	2.03e-16	-7.02153
Homer2	26557	locus1of1	chr7:81600481-81706925:-	1.011	8.4115	2.0636	10.0999	-2.80894	7.94e-28	-7.0077
Wisp1	22402	locus1of1	chr15:66891393-66923199:+	7.1201	54.9616	20.7659	123.814	-2.77533	2.69e-40	-6.84631
Mzb1	69816	locus1of1	chr18:35647265-35649367:-	1.925	15.8947	3.771	7.4354	-2.76435	7.99e-24	-6.79441
Rragd	52187	locus1of1	chr4:32982998-33022180:+	18.0169	128.337	23.0725	47.3098	-2.735	7.75e-108	-6.65758
Hcn2	15166	locus1of1	chr10:79716634-79736108:+	10.8524	78.1667	9.8948	12.6981	-2.72053	4.55e-67	-6.59117
Slc12a8	171286	locus1of1	chr16:33518329-33664135:+	1.2455	10.2257	4.8994	12.1445	-2.71982	2.85e-20	-6.58791
Has1	15116	locus1of1	chr17:17843326-17855188:-	0.1509	1.7003	0.156	0.2537	-2.71873	5.02e-09	-6.58293
Slc6a2	20538	locus1of1	chr8:92961047-93001667:+	0.0135	0.2889	0.0546	0.0821	-2.71564	3.22e-07	-6.56883
Wnt9b	22412	locus1of1	chr11:103727363-103749821:-	0.3272	2.7123	0.1398	0.1573	-2.69595	1.19e-14	-6.47981
Il18r1	16182	locus1of1	chr1:40465552-40500854:+	2.4364	18.2113	5.9191	41.1206	-2.66958	1.14e-26	-6.36246
Tdrd9	74691	locus1of1	chr12:111971559-112068854:+	0.0629	0.5171	0.1222	0.1445	-2.66753	1.72e-15	-6.35339
Sod3	20657	locus1of1	chr5:52363804-52369738:+	356.241	2481.32	145.792	230.688	-2.65695	5.74e-52	-6.307
Adgrg3	54672	locus1of1	chr8:95017692-95045249:+	1.9322	13.6285	5.2503	3.9767	-2.65371	2.16e-41	-6.29285
Lrrc31	320352	locus1of1	chr3:30678554-30699843:-	0.2249	2.3548	0.2334	3.7118	-2.649	1.63e-09	-6.27231
Tmem252	226040	locus1of1	chr19:24674008-24679661:+	0.7355	6.4626	0.5791	0.415	-2.64878	6.93e-12	-6.27139
Lrrc32	434215	locus1of1	chr7:98494222-98501830:+	7.9018	53.5772	8.7582	12.8291	-2.63889	1.56e-67	-6.22853
Dcdc2a	195208	locus1of1	chr13:25056004-25210706:+	0.7423	9.2975	0.6907	2.6019	-2.63817	1.22e-07	-6.22543
Ccl17	20295	locus1of1	chr8:94810453-94812036:+	0.5852	11.4041	3.4494	1.9056	-2.61718	1.49e-06	-6.13549
Arhgap33os	100504207	locus1of1	chr7:30515122-30522193:+	2.2166	22.227	0.3499	1.5161	-2.57183	1.5e-07	-5.94561
Bcat1	12035	locus1of1	chr6:144993835-145076157:-	0.2692	2.6948	0.3244	0.5215	-2.56457	4.19e-08	-5.91579
Chrm2	243764	locus1of1	chr6:36388084-36524774:+	0.3637	2.705	0.2706	0.3701	-2.55826	1.02e-14	-5.88996
Ppp1r1b	19049	locus1of1	chr11:98348406-98357796:+	143.016	909.769	243.548	555.437	-2.54861	6.7e-61	-5.8507
Evpl	14027	locus1of1	chr11:116220559-116238091:-	2.9024	19.1309	5.9735	14.8446	-2.54181	7.96e-31	-5.82317
Sbf1	77980	locus1of1	chr15:89288236-89315311:-	33.3126	215.231	47.9886	74.2353	-2.53905	1.06e-37	-5.81208
Rem2	140743	locus1of1	chr14:54476100-54480434:+	1.0439	6.8783	3.1486	3.244	-2.52096	2.11e-26	-5.73966
S100b	20203	locus1of1	chr10:76253836-76261319:+	9.7659	72.3339	12.9275	112.78	-2.51089	1.66e-13	-5.69971
Gipc2	54120	locus1of1	chr3:152093841-152165900:-	5.8452	41.0698	5.0615	33.8776	-2.50559	5.84e-16	-5.67881
2310007B03Rik	71874	locus1of1	chr1:93151355-93160948:-	0.7437	6.7041	0.6521	10.5985	-2.50421	1.24e-08	-5.67337
Gpr68	238377	locus1of1	chr12:100876682-100908198:-	0.8517	6.2322	2.476	2.1423	-2.50415	2.62e-13	-5.67315
Vwa7	27762	locus1of1	chr17:35016579-35026741:+	0.5529	3.4966	0.9963	1.89	-2.49844	1.11e-34	-5.65073
Sec14l5	665119	locus1of1	chr16:5147109-5183934:+	1.4461	9.2737	5.5337	7.7645	-2.4267	2.79e-17	-5.37663
Synpo	104027	locus1of1	chr18:60593990-60624305:-	14.1057	80.208	12.2485	15.9179	-2.42185	1.41e-124	-5.35859
Kcnmb1	16533	locus1of1	chr11:33963013-33973638:+	0.1681	1.0644	0.164	0.194	-2.40808	4.72e-15	-5.30768
Itgb4	192897	locus1of1	chr11:115974725-116008411:+	2.6246	17.3293	3.8552	11.6969	-2.38687	8.27e-13	-5.23021
Atp6v0a4	140494	locus1of1	chr6:38048483-38124586:-	0.4595	3.7748	1.4083	13.858	-2.38333	2.18e-08	-5.21738
Serpinb6b	20708	locus1of1	chr13:32965513-32979037:+	1.6935	18.5283	5.4253	8.9715	-2.38241	3.28e-06	-5.21408
D5Ertd615e	52401	locus1of1	chr5:45009171-45424400:-	0.0499	0.3891	0.0283	0.0116	-2.36379	1.57e-06	-5.14721
Plaur	18793	locus1of1	chr7:24462483-24475968:+	7.0007	39.4738	7.4521	4.0656	-2.35093	5.83e-37	-5.10152
Bmp15	12155	locus1of1	chrX:6314054-6320724:-	0.183	1.1367	0.1636	0.2786	-2.34894	5.97e-13	-5.09449
Ackr2	59289	locus1of1	chr9:121898355-121911071:+	0.761	4.6926	1.1224	0.7561	-2.34858	1.55e-14	-5.09323
Igfn1	226438	locus1of1	chr1:135953578-136006342:-	18.3321	104.003	22.5547	68.043	-2.34664	6.51e-29	-5.08638
Cd109	235505	locus1of1	chr9:78615546-78716260:+	1.6205	8.9989	1.0375	0.8395	-2.34405	4.05e-40	-5.07725
Wisp2	22403	locus1of1	chr2:163820834-163833147:+	2.8676	16.0093	4.0502	2.9632	-2.33116	1.47e-34	-5.03211
Pcp4	18546	locus1of1	chr16:96467606-96525793:+	0.9078	5.6096	1.2449	2.1836	-2.32804	4.98e-13	-5.02122
Mras	17532	locus1of1	chr9:99385420-99436712:-	9.4629	50.1895	10.5386	15.7757	-2.3262	1.32e-133	-5.01484
Npy	109648	locus1of1	chr6:49822710-49829505:+	5.3575	33.1931	19.5561	191.211	-2.30283	2.59e-13	-4.93426
Cyp26c1	546726	locus1of1	chr19:37685680-37693307:+	0.1786	1.1471	0.2634	0.3794	-2.29998	9.23e-10	-4.92449
Loxl4	67573	locus1of1	chr19:42592279-42612806:-	3.8391	22.4308	1.6728	8.0058	-2.28851	2.83e-14	-4.88552
Ackr1	13349	locus1of1	chr1:173331886-173333503:-	5.8018	31.0159	17.5437	21.0744	-2.2791	9.39e-37	-4.85376
Slc26a4	23985	locus1of1	chr12:31519814-31559984:-	0.9262	5.0648	0.3406	0.7985	-2.27724	5.92e-21	-4.8475
Sned1	208777	locus1of1	chr1:93235897-93296448:+	3.7968	20.609	10.8167	32.8567	-2.27323	1.49e-23	-4.83403
Fam163b	109349	locus1of1	chr2:27110379-27142477:-	0.0632	0.8583	0.2702	0.46	-2.27145	3.43e-05	-4.82807
Prob1	381148	locus1of1	chr18:35650351-35655199:-	18.8952	99.3431	30.5082	58.2939	-2.26688	2.44e-41	-4.81281
Rhbg	58176	locus1of1	chr3:88242874-88254684:-	25.981	135.478	42.046	51.8777	-2.25743	9.32e-42	-4.78141
Acta2	11475	locus1of1	chr19:34240336-34255373:-	32.8027	178.557	32.0303	35.1026	-2.25469	3.35e-22	-4.77233
Tnnt2	21956	locus1of1	chr1:135836334-135852268:+	0.3452	2.4595	0.3556	0.2042	-2.24597	1.65e-06	-4.74357
B3gnt7	227327	locus1of1	chr1:86303221-86307305:+	2.6845	13.9762	2.7075	1.2901	-2.24396	1.33e-32	-4.73697
Rrad	56437	locus1of1	chr8:104628066-104631321:-	7.3668	37.3918	13.0787	24.2297	-2.2343	4.64e-52	-4.70533
Itgb2l	16415	locus1of1	chr16:96422298-96443614:-	3.4916	20.9478	3.9798	7.283	-2.23401	4.48e-10	-4.70439
Heg1	77446	locus1of1	chr16:33684466-33768195:+	18.6432	95.2924	23.8687	25.3033	-2.22749	6.18e-33	-4.68317
Krt80	74127	locus1of1	chr15:101349571-101370125:-	3.4099	20.034	6.1032	16.6726	-2.22626	8.07e-11	-4.67918
Slc23a1	20522	locus1of1	chr18:35614604-35627227:-	22.4189	113.858	47.2036	80.0704	-2.22377	2.47e-44	-4.67114
Kcnh1	16510	locus1of1	chr1:192190777-192510159:+	0.3306	1.8272	0.5917	1.1151	-2.21798	8.95e-14	-4.6524
Stmn2	20257	locus1of1	chr3:8509527-8561604:+	5.493	27.6027	6.5463	7.1175	-2.21123	2.95e-42	-4.63069
Slco4a1	108115	locus1of1	chr2:180456245-180474853:+	0.4434	3.0115	0.6137	1.2768	-2.21084	4.19e-07	-4.62943
Upp1	22271	locus1of1	chr11:9118008-9136170:+	5.0099	25.5923	6.2303	6.5497	-2.20333	9.34e-31	-4.60541
Klk1b8	16624	locus1of1	chr7:43950666-43954944:+	0.046	0.602	0.2356	0.3918	-2.19375	4.22e-05	-4.57493
Tesc	57816	locus1of1	chr5:118027743-118061878:+	15.7061	76.6239	18.5391	40.5182	-2.18501	7.46e-71	-4.54731
Cadm3	94332	locus1of1	chr1:173334254-173367695:-	15.96	77.7646	40.1088	44.5126	-2.18494	2.34e-63	-4.54708
Dlec1	320256	locus1of1	chr9:119102478-119147694:+	1.3008	6.4478	1.703	3.8946	-2.18022	1.57e-34	-4.53222
Spns2	216892	locus1of1	chr11:72451638-72489920:-	11.4005	55.8254	18.9749	32.7182	-2.17191	9.01e-41	-4.50619
Disp2	214240	locus1of1	chr2:118779719-118795175:+	1.1209	5.4714	1.6512	3.8597	-2.16054	5.02e-34	-4.47081
Flvcr2	217721	locus1of1	chr12:85746539-85813585:+	4.0179	19.6709	3.6206	12.6827	-2.15578	8.85e-29	-4.45611
Gm13546	100042926	locus1of1	chr2:58163974-58177063:+	0.3769	2.6966	0.5533	0.4331	-2.12816	2.09e-05	-4.3716
Baiap3	545192	locus1of1	chr17:25242659-25256364:-	4.8032	22.6888	11.4198	13.828	-2.12587	6.01e-39	-4.36465
En2	13799	locus1of1	chr5:28165696-28172166:+	0.0413	0.3809	0.1098	0.1912	-2.12291	5.89e-05	-4.35572
Slit1	20562	locus1of1	chr19:41600257-41743856:-	0.389	1.977	0.2815	0.2537	-2.12211	7.42e-13	-4.35331
Wnt2	22413	locus1of1	chr6:17988940-18030445:-	0.4577	2.6165	0.2768	0.3571	-2.0965	3.37e-07	-4.27669
Gpr17	574402	locus1of1	chr18:31942999-31949636:-	0.1308	0.7428	0.4762	0.5484	-2.09012	7.72e-08	-4.25782
Lrp8	16975	locus1of1	chr4:107802259-107876840:+	1.9519	10.4672	1.8735	1.5027	-2.08711	1.88e-08	-4.24897
Samd5	320825	locus1of1	chr10:9627259-9675208:-	0.5418	2.9306	0.9288	0.8667	-2.08425	1.91e-08	-4.24055
Phkg1	18682	locus1of1	chr5:129863431-129879088:-	2.0886	10.1368	4.6015	5.6371	-2.074	4.16e-16	-4.21051
Baalc	118452	locus1of1	chr15:38933909-38952916:+	0.2829	1.3243	0.2832	0.1981	-2.06678	1.25e-18	-4.1895
Tnfaip8	106869	locus1of1	chr18:49979427-50093229:+	20.406	92.961	26.7723	38.6896	-2.05697	1.86e-27	-4.16113
Ccl2	20296	locus1of1	chr11:82035577-82037452:+	6.1244	29.8439	2.5182	1.1969	-2.05504	5.95e-12	-4.15557
Irx5	54352	locus1of1	chr8:92357796-92361456:+	0.213	1.1894	0.2483	0.2242	-2.05393	8.56e-07	-4.15234
Sfrp5	54612	locus1of1	chr19:42197971-42202252:-	8.8921	42.8159	14.7796	31.0621	-2.04755	4.96e-14	-4.13403
Dhh	13363	locus1of1	chr15:98891155-98898540:-	1.0443	4.7709	0.7828	0.7666	-2.04685	1.58e-22	-4.13204
Nqo1	18104	locus1of1	chr8:107388225-107403205:-	8.8777	40.59	9.6145	32.4775	-2.0397	8.97e-20	-4.11159
Gpr1	241070	locus1of1	chr1:63182571-63214281:-	0.1597	0.9711	0.3402	0.3703	-2.02719	1.2e-05	-4.07609
Prkcg	18752	locus1of1	chr7:3303532-3331097:+	0.5839	2.7335	0.9467	1.1005	-2.02452	1.2e-13	-4.06857
Atp2b4	381290	locus1of1	chr1:133702674-133753747:-	13.4059	58.515	16.5919	25.6167	-2.02263	1.1e-38	-4.06323
Tmem196	217951	locus1of1	chr12:119945962-120021245:+	0.0428	0.2759	0.0652	0.0872	-2.01488	5.93e-05	-4.04148
Selp	20344	locus1of1	chr1:164115264-164150026:+	0.802	3.5845	1.4855	1.8614	-2.01227	1.27e-21	-4.03417
Eng	13805	locus1of1	chr2:32646595-32682669:+	98.507	427.444	118.226	91.2778	-2.01186	2.49e-48	-4.03303
Olfr78	170639	locus1of1	chr7:102740721-102759471:-	0.3855	1.7611	0.7362	1.2147	-2.00868	7.42e-16	-4.02415
Prrt4	101359	locus1of1	chr6:29169230-29179584:-	0.6187	2.7446	0.5274	0.4887	-2.00331	4.96e-20	-4.00918
Notum	77583	locus1of1	chr11:120653789-120660837:-	0.4571	2.2984	1.0827	1.7628	-2.0021	9.91e-09	-4.00583
Serpina3n	20716	locus1of1	chr12:104406708-104414329:+	0.8351	3.9991	2.0378	1.4659	-1.99192	8.11e-10	-3.97766
Ptch2	19207	locus1of1	chr4:117096056-117116101:+	0.2413	1.1151	0.4833	0.9134	-1.98783	6.93e-12	-3.96639
Itpripl2	319622	locus1of1	chr7:118485112-118491975:-	29.441	123.046	32.4518	38.542	-1.98218	6.96e-73	-3.95088
Pdzk1ip1	67182	locus1of1	chr4:115088708-115093894:+	28.3796	122.033	48.5954	61.3963	-1.9758	5.45e-27	-3.93348
Tmem211	333048	locus1of1	chr5:113226909-113239263:+	0.1222	0.8253	0.2527	2.4675	-1.9678	4e-05	-3.91172
Pemt	18618	locus1of1	chr11:59970614-60046489:-	9.0849	38.0406	6.6658	9.3217	-1.96708	2.99e-44	-3.90975
4930512J16Rik	75131	locus1of1	chr6:89269511-89285725:-	0.0449	0.3486	0.0775	0.1644	-1.96366	0.000256985	-3.9005
Cxcl11	56066	locus1of1	chr5:92359545-92363296:-	0.1721	0.9817	0.9008	4.2822	-1.95962	3.58e-06	-3.88959
Rhpn2	52428	locus1of1	chr7:35334237-35392287:+	5.4932	24.7042	9.7775	38.1953	-1.95724	2.29e-12	-3.88319
Bean1	65115	locus1of1	chr8:104170513-104219097:+	0.2328	1.0747	0.2332	0.216	-1.9505	1.1e-09	-3.86508
Fbln2	14115	locus1of1	chr6:91212764-91272540:+	31.7282	131.199	22.3581	23.4852	-1.94847	5.96e-48	-3.85964
Krtap17-1	77914	locus1of1	chr11:99993232-99993994:-	0.0719	0.8101	0.7993	0.7382	-1.94191	0.00046488	-3.84215
Slc5a4b	64454	locus1of1	chr10:76058621-76111018:-	0	0.1181	0.0042	0.0583	-1.94001	0.000819547	-3.83707
Cobl	12808	locus1of1	chr11:12236676-12464960:-	2.7649	12.2528	6.4456	18.7362	-1.93461	6.12e-12	-3.82274
Col8a1	12837	locus1of1	chr16:57624256-57754737:-	7.2229	30.3265	9.6879	13.6792	-1.93219	8.68e-23	-3.81635
Acox2	93732	locus1of1	chr14:8225511-8259019:-	0.9641	4.3486	1.0556	3.3819	-1.9272	7.85e-10	-3.80317
Nos3	18127	locus1of1	chr5:24364819-24384474:+	10.9122	44.4185	12.6666	12.9854	-1.92412	7.79e-46	-3.79505
A630077J23Rik	319973	locus1of1	chr4:43751859-43759464:+	1.1221	4.8479	1.5975	1.4284	-1.92332	1.63e-11	-3.79296
Serpinb1b	282663	locus1of1	chr13:33084103-33094380:+	0.0237	0.6479	0.1307	1.2285	-1.92248	0.0010501	-3.79073
Gm13031	100126227	locus1of1	chr4:140947666-140957902:-	0.5553	2.5203	0.6337	1.2876	-1.91919	2.37e-09	-3.7821
Cited4	56222	locus1of1	chr4:120666563-120667820:+	26.3435	125.811	20.4332	71.6593	-1.91255	2.83e-07	-3.76474
Slc7a7	20540	locus1of1	chr14:54369442-54417702:-	9.4384	38.6375	9.6661	11.1624	-1.91169	2.93e-28	-3.76249
Srarp	277744	locus1of1	chr4:141432672-141436105:-	0.4136	2.0679	0.3016	0.154	-1.90905	2.03e-05	-3.75562
Tnni1	21952	locus1of1	chr1:135799421-135810989:+	0.0813	0.603	0.443	0.076	-1.9044	0.000589659	-3.74352
Add2	11519	locus1of1	chr6:86028681-86124409:+	0.0644	0.2955	0.0588	0.0457	-1.89724	7.23e-07	-3.725
Prr29	75573	locus1of1	chr11:106374826-106377114:+	1.4463	6.6476	3.4931	2.5297	-1.89139	1.69e-07	-3.70993
Entpd1	12495	locus1of1	chr19:40612366-40741602:+	24.6468	96.7266	21.7913	18.841	-1.89032	6.17e-74	-3.70719
Adam15	11490	locus1of1	chr3:89339640-89350028:-	55.1889	220.15	69.4476	88.3748	-1.88585	1.03e-34	-3.69569
Htr2a	15558	locus1of1	chr14:74640840-74706859:+	0.1752	0.7866	0.1744	0.1418	-1.88281	3.36e-07	-3.68793
Hspa12b	72630	locus1of1	chr2:131127412-131145983:+	8.0874	31.7189	9.235	9.7718	-1.87123	8.77e-45	-3.65844
Myo3b	329421	locus1of1	chr2:70039126-70429195:+	0.691	2.9721	4.3892	20.3557	-1.86986	2.14e-10	-3.65498
Inhba	16323	locus1of1	chr13:16011851-16031609:+	0.5853	2.4025	0.6066	0.729	-1.86817	7.34e-13	-3.65069
Gm6634	625901	locus1of1	chr3:70772379-70807291:-	0.0953	0.4959	0.227	0.1444	-1.8651	5.03e-05	-3.64292
Ldb2	16826	locus1of1	chr5:44472133-44799746:-	14.4428	56.5044	16.9022	16.2415	-1.85934	5.89e-34	-3.62842
Tnfsf8	21949	locus1of1	chr4:63832824-63861284:-	0.1308	0.755	0.8542	0.2917	-1.85866	0.000110402	-3.6267
Fendrr	68790	locus1of1	chr8:121054882-121083110:-	0.6909	2.9459	1.2877	1.291	-1.85552	2.97e-09	-3.61881
Bsn	12217	locus1of1	chr9:108096022-108190383:-	0.5558	2.3377	0.862	0.9243	-1.83648	1.29e-08	-3.57137
Fhl5	57756	locus1of1	chr4:25199908-25242898:-	1.1519	4.8355	2.1579	2.4293	-1.83564	4.68e-09	-3.5693
Krt19	16669	locus1of1	chr11:100140811-100145926:-	81.7303	325.997	90.2813	187.02	-1.83351	1.82e-14	-3.56403
Foxj1	15223	locus1of1	chr11:116330704-116335354:-	0.5419	2.5296	0.7508	1.0002	-1.83218	1.11e-05	-3.56075
Slc13a2os	790911	locus1of1	chr11:78394485-78405657:+	0.1092	0.65	0.9186	1.6926	-1.82469	0.000198127	-3.54231
Sema4d	20354	locus1of1	chr13:51701248-51793747:-	19.7154	78.5935	30.4804	29.7055	-1.81626	1.01e-11	-3.52167
Nts	67405	locus1of1	chr10:102481756-102490418:-	1.183	4.9859	1.4183	1.259	-1.81524	8.65e-08	-3.51918
Efcab6	77627	locus1of1	chr15:83866712-84065349:-	0.0175	0.2125	0.0179	0.5952	-1.81251	0.00189725	-3.51252
Sh2d4a	72281	locus1of1	chr8:68276528-68347704:+	9.2941	35.3112	21.7272	64.0954	-1.81026	1.55e-23	-3.50706
Tspan5	56224	locus1of1	chr3:138742208-138904433:+	8.9108	33.7707	10.3874	17.6318	-1.80905	9.09e-26	-3.50411
Robo3	19649	locus1of1	chr9:37416045-37433175:-	0.2857	1.1677	0.61	1.1225	-1.80699	1.17e-09	-3.49912
D630003M21Rik	228846	locus1of1	chr2:158182533-158229224:-	0.3388	1.3866	0.6921	4.7983	-1.80581	1.19e-09	-3.49626
Ssu2	243612	locus1of1	chr6:112359324-112388023:-	5.8687	22.2081	9.9216	10.8751	-1.80175	2.09e-21	-3.48643
Dclk3	245038	locus1of1	chr9:111439081-111489611:+	0.3942	1.7172	0.4945	2.4112	-1.79438	2.7e-06	-3.46865
Rnf165	225743	locus1of1	chr18:77456110-77565136:-	0.1746	0.6736	0.1405	0.1384	-1.78988	4.62e-12	-3.45786
Lrrc26	227618	locus1of1	chr2:25289911-25291193:+	2.5296	9.9976	1.4471	8.8339	-1.7891	4.44e-10	-3.45599
Tfap2a	21418	locus1of1	chr13:40715303-40734920:-	0.1622	0.7603	0.1779	0.9553	-1.77599	4.12e-05	-3.42473
4930578C19Rik	75905	locus1of1	chrX:18414881-18461397:-	2.2841	8.3276	3.3522	3.5434	-1.77394	4.76e-30	-3.41987
Adcy8	11514	locus1of1	chr15:64699035-64922296:-	0.074	0.3127	0.0378	0.0266	-1.77164	1.77e-05	-3.41441
Ltb4r2	57260	locus1of1	chr14:55761428-55763229:+	0.1826	0.8044	0.609	1.0865	-1.77136	3.24e-06	-3.41377
Tagln	21345	locus1of1	chr9:45929628-45936058:-	58.7585	216.257	42.3051	48.8936	-1.76959	2.2e-30	-3.40957
Krt36	16673	locus1of1	chr11:100102013-100105626:-	0.1748	0.8382	0.2763	0.1589	-1.76878	0.000204138	-3.40766
Chst3	53374	locus1of1	chr10:60181528-60219260:-	2.4364	8.9672	4.7479	5.7835	-1.76788	3.56e-20	-3.40554
Grin1os	320354	locus1of1	chr2:25291220-25298928:+	0.0687	0.3185	0.0668	0.1347	-1.76739	0.000114888	-3.40436
Map1a	17754	locus1of1	chr2:121289602-121310832:+	2.4412	9.0699	2.8531	5.6232	-1.76388	8.74e-17	-3.3961
Sdcbp2	228765	locus1of1	chr2:151572623-151590005:+	1.5639	5.7123	1.8836	1.374	-1.76368	3.62e-21	-3.39563
4930474M22Rik	74917	locus1of1	chr17:14389107-14398942:-	1.3617	5.6058	3.2925	8.3307	-1.76171	2.85e-07	-3.39099
Rasl10a	75668	locus1of1	chr11:5058128-5060383:+	4.5811	17.113	11.0862	25.8393	-1.76086	1.14e-16	-3.389
Ces2b	234669	locus1of1	chr8:104831644-104838652:+	0.055	0.2928	0.1598	0.2339	-1.75427	0.000327871	-3.37355
Emp1	13730	locus1of1	chr6:135362931-135383173:+	84.6308	303.916	60.1548	66.7371	-1.74859	6.64e-37	-3.36031
Fxyd4	108017	locus1of1	chr6:117933559-117937335:-	122.036	452.716	177.024	274.034	-1.74787	6.66e-16	-3.35862
Shank2	210274	locus1of1	chr7:144175520-144422675:+	0.8605	3.444	1.6157	6.0853	-1.74764	1.19e-07	-3.35809
Cyp8b1	13124	locus1of1	chr9:121914356-121916305:-	0.0985	0.4377	0.2496	0.3225	-1.74717	1.84e-05	-3.35698
4930447F24Rik	76873	locus1of1	chr9:108133718-108138567:+	3.1404	12.1503	1.4227	1.1722	-1.74008	1.91e-08	-3.34053
Bmx	12169	locus1of1	chrX:164192842-164258193:-	0.983	3.5126	1.4597	2.0605	-1.73157	8.5e-20	-3.32089
Serpina3f	238393	locus1of1	chr12:104214544-104221129:+	0.2578	1.0958	0.5625	0.2762	-1.73116	1.34e-05	-3.31994
Wnt9a	216795	locus1of1	chr11:59306930-59333552:+	1.0434	3.9745	1.4591	2.7902	-1.72986	1.37e-09	-3.31696
Banf2	403171	locus1of1	chr2:144033102-144073979:+	0.0682	0.6719	0	0.0505	-1.72605	0.00359219	-3.30821
Adamts9	101401	locus1of1	chr6:92772699-92901441:-	6.4951	23.1157	5.426	5.8255	-1.72458	2.08e-27	-3.30485
Tnfrsf25	85030	locus1of1	chr4:152115934-152120119:+	2.8268	10.0789	6.9235	7.2298	-1.72353	1.91e-23	-3.30244
1700120C14Rik	73600	locus1of1	chr15:99251788-99262041:+	9.1191	34.0273	12.6905	8.1282	-1.72322	5.93e-11	-3.30172
Kcnc2	268345	locus1of1	chr10:112271123-112466304:+	0.9821	3.9121	5.6049	6.8125	-1.72303	1.81e-07	-3.30129
Lmcd1	30937	locus1of1	chr6:112273758-112330423:+	11.0408	39.9249	13.1861	13.8521	-1.7226	1.58e-19	-3.30032
Adgra2	78560	locus1of1	chr8:27085841-27123436:+	6.7174	23.8088	5.7659	6.4154	-1.7225	1.52e-30	-3.30008
2410131K14Rik	76792	locus1of1	chr5:118245227-118263114:+	17.2284	60.2952	16.3512	14.0798	-1.71924	5.06e-35	-3.29264
Ptchd1	211612	locus1of1	chrX:155569736-155623327:-	0.3389	1.2476	0.6865	0.626	-1.71241	1.44e-12	-3.27707
Ces1g	12623	locus1of1	chr8:93302369-93337209:-	0.0869	0.4305	0.853	1.444	-1.71081	6.64e-05	-3.27344
S100a14	66166	locus1of1	chr3:90526849-90528835:+	6.7002	23.8779	22.0812	65.946	-1.70602	1.46e-14	-3.26259
Itga5	16402	locus1of1	chr15:103344286-103366791:-	11.4948	40.2867	14.016	12.1163	-1.70432	3.91e-32	-3.25875
Cnnm1	83674	locus1of1	chr19:43440436-43497213:+	0.0182	0.106	0.1292	0.078	-1.70385	0.000897333	-3.25769
Cthrc1	68588	locus1of1	chr15:39076932-39087119:+	7.9256	29.062	3.5211	3.5867	-1.69618	4.45e-10	-3.24042
Map6	17760	locus1of1	chr7:99267447-99337137:+	1.0169	3.5942	1.4212	2.655	-1.69245	7.83e-18	-3.23204
Cdh5	12562	locus1of1	chr8:104101625-104144502:+	49.2741	171.962	63.0043	52.4395	-1.69226	5.5e-25	-3.23162
Gcnt1	14537	locus1of1	chr19:17326141-17372844:-	1.7028	6.4209	4.4627	10.9434	-1.68831	6.91e-08	-3.22278
Abca17	381072	locus1of1	chr17:24264279-24347252:-	0.2091	0.7743	0.3337	0.2702	-1.68829	3.6e-08	-3.22275
Htr2b	15559	locus1of1	chr1:86099037-86111970:-	0.3913	1.5311	0.7085	0.6193	-1.68407	8.67e-06	-3.21334
Kcnt1	227632	locus1of1	chr2:25863795-25918273:+	0.3606	1.2824	0.6771	1.3117	-1.68229	5.94e-12	-3.20937
Oit3	18302	locus1of1	chr10:59422960-59441779:-	0.0954	0.3876	0.0997	0.1042	-1.678	6.58e-05	-3.19985
Lhx1	16869	locus1of1	chr11:84519379-84525534:-	0.0334	0.2685	0.0172	0.0288	-1.67574	0.00528271	-3.19482
Mymk	66139	locus1of1	chr2:27061636-27072161:-	0.091	0.5231	0.1651	0.0813	-1.67266	0.00308554	-3.18802
Nrarp	67122	locus1of1	chr2:25180758-25183332:+	10.7707	36.5294	8.6895	9.5586	-1.66909	5.31e-34	-3.18013
S1pr1	13609	locus1of1	chr3:115710433-115715055:-	26.7025	93.3855	46.6426	34.5978	-1.66032	8.94e-16	-3.16087
Gpr20	239530	locus1of1	chr15:73694607-73707505:-	0.7261	2.5953	0.4589	0.4922	-1.65844	2.8e-08	-3.15675
Adgrl4	170757	locus1of1	chr3:151437882-151545081:+	30.8905	103.727	44.906	36.9655	-1.65619	6.87e-38	-3.15182
Parm1	231440	locus1of1	chr5:91517700-91623996:+	55.7828	193.657	74.2223	137.874	-1.6555	4.33e-13	-3.15033
Kcnq1	16535	locus1of1	chr7:143107254-143427042:+	5.9354	20.614	6.7034	10.95	-1.65322	2.87e-15	-3.14535
Ltbp4	108075	locus1of1	chr7:27305141-27337612:-	50.0573	170.894	100.864	117.406	-1.65277	4.81e-21	-3.14436
Adcy4	104110	locus1of1	chr14:55769092-55784019:-	11.7801	39.2176	12.2999	11.6932	-1.64992	8.88e-52	-3.13816
Atf3	11910	locus1of1	chr1:191170297-191183333:-	3.332	12.242	3.6027	3.2465	-1.64582	3.71e-07	-3.12926
Serpinb9	20723	locus1of1	chr13:33004541-33017955:+	7.2138	24.2943	13.2094	30.2067	-1.64403	5.79e-22	-3.12539
Ifitm10	320802	locus1of1	chr7:142326110-142373746:-	1.2998	4.3518	2.4849	1.9855	-1.64374	1.18e-22	-3.12475
Prss23	76453	locus1of1	chr7:89507785-89517586:-	24.3245	83.6676	27.9143	29.7631	-1.64328	1.37e-14	-3.12375
Mog	17441	locus1of1	chr17:37010740-37023398:-	0.0147	0.1432	0.0613	0.0698	-1.64144	0.00558451	-3.11978
Abcb1a	18671	locus1of1	chr5:8660092-8748570:+	1.4519	4.8457	1.9795	2.9055	-1.64139	7.28e-27	-3.11965
Aplnr	23796	locus1of1	chr2:85136360-85139923:+	10.2148	34.5276	24.5738	24.9556	-1.64015	4.62e-21	-3.11698
Serpine1	18787	locus1of1	chr5:137061506-137072272:-	11.582	42.4873	5.189	4.9058	-1.63638	1.32e-06	-3.10885
Oacyl	319888	locus1of1	chr18:65698268-65751537:+	0.2252	0.8147	0.0867	0.3267	-1.63385	1.57e-06	-3.10339
Lad1	16763	locus1of1	chr1:135818598-135833341:+	6.5713	21.7406	12.4608	17.9997	-1.63272	9.48e-27	-3.10098
Capn6	12338	locus1of1	chrX:143802237-143827412:-	8.9927	31.3967	34.114	108.395	-1.63139	1.07e-09	-3.09812
Lilra6	18726	locus1of1	chr7:3908280-3915501:-	0.3916	1.3651	0.3309	0.3621	-1.63092	3.89e-08	-3.0971
Ramp3	56089	locus1of1	chr11:6658533-6677475:+	32.9563	111.484	42.0253	28.0053	-1.63058	9.69e-18	-3.09638
Ctnnal1	54366	locus1of1	chr4:56810935-56865211:-	19.7686	65.1023	24.1734	37.7527	-1.62938	6.81e-33	-3.09381
Gucy2d	14918	locus1of1	chr7:98440416-98477478:+	0.0032	0.055	0.0498	0.014	-1.62916	0.00665349	-3.09333
Foxd1	15229	locus1of1	chr13:98354245-98356705:+	0.0583	0.2772	0.0782	0.0745	-1.6261	0.00210034	-3.08678
Zbtb7c	207259	locus1of1	chr18:75820178-76148564:+	1.0005	3.3336	1.6588	2.9199	-1.62567	3.45e-21	-3.08585
Dgkh	380921	locus1of1	chr14:78569609-78725089:-	2.7613	9.5893	4.1242	6.5568	-1.62015	2e-08	-3.07406
Parvb	170736	locus1of1	chr15:84232043-84315609:+	31.7476	106.332	36.1443	33.5693	-1.61455	4.83e-15	-3.06215
Tead4	21679	locus1of1	chr6:128227143-128300813:-	2.1564	7.1285	2.8228	2.962	-1.60412	1.05e-14	-3.0401
Col18a1	12822	locus1of1	chr10:77052179-77166530:-	80.7862	267.626	44.6021	82.7982	-1.60204	3.15e-15	-3.03573
F2rl2	14064	locus1of1	chr13:95696920-95702768:+	0.1777	0.6521	0.2659	0.3132	-1.60038	1.35e-05	-3.03224
Nt5e	23959	locus1of1	chr9:88327609-88372089:+	8.6434	28.6047	30.3199	39.0069	-1.59974	1.93e-14	-3.03088
Eln	13717	locus1of1	chr5:134702595-134747323:-	41.6669	139.272	32.8207	42.8964	-1.59825	2.45e-12	-3.02775
Dll1	13388	locus1of1	chr17:15367354-15375823:-	6.049	20.0358	9.0145	11.6086	-1.59753	7.36e-15	-3.02624
Snord17	100313519	locus1of1	chr2:144265982-144266202:-	0.6941	3.1445	1.123	1.5472	-1.59474	0.00218027	-3.02039
Halr1	102635415	locus1of1	chr6:52102949-52113684:+	0.5213	2.1009	1.1616	1.831	-1.59182	0.000305288	-3.01429
Bst1	12182	locus1of1	chr5:43818893-43843468:+	1.8701	6.0503	2.5127	2.4244	-1.59112	4.26e-20	-3.01284
Dpysl3	22240	locus1of1	chr18:43320979-43438286:-	8.4188	28.8896	16.9364	42.7631	-1.58822	3.07e-08	-3.00679
Gdf6	242316	locus1of1	chr4:9844372-9862345:+	0.2789	0.9677	0.1054	0.1765	-1.58646	1.11e-06	-3.00311
Afp	11576	locus1of1	chr5:90490714-90508907:+	0.1339	0.7599	0.3081	0.2882	-1.58438	0.00600892	-2.99879
Foxl1	14241	locus1of1	chr8:121127685-121130644:+	0.0266	0.1346	0.0343	0.0697	-1.58136	0.00380372	-2.99252
Thbd	21824	locus1of1	chr2:148404471-148408188:-	33.6595	107.94	42.2748	37.1314	-1.58031	6.78e-28	-2.99035
Fam129b	227737	locus1of1	chr2:32876134-32925253:+	34.2835	109.669	51.9854	121.205	-1.57743	4.91e-25	-2.98437
B3gnt3	72297	locus1of1	chr8:71691720-71701800:-	9.6655	30.8859	10.1306	7.1229	-1.57717	1.1e-29	-2.98383
Cds1	74596	locus1of1	chr5:101765130-101823852:+	21.5861	67.6031	26.6559	45.8506	-1.57186	1.29e-50	-2.97289
2610027K06Rik	69909	locus1of1	chr11:85791660-85832388:-	1.2678	4.2642	2.2267	4.6525	-1.57154	8.09e-09	-2.97221
Entpd3	215446	locus1of1	chr9:120539818-120568326:+	3.2639	10.4275	4.4717	4.2707	-1.5686	3.08e-18	-2.96618
Myocd	214384	locus1of1	chr11:65176571-65269989:-	0.1982	0.7081	0.13	0.2217	-1.56786	2.94e-05	-2.96464
Adra2a	11551	locus1of1	chr19:54045182-54048982:+	0.4908	1.6799	0.7453	0.6155	-1.56757	5.7e-07	-2.96404
Ip6k3	271424	locus1of1	chr17:27143971-27167764:-	0.7798	2.5776	1.5543	0.7572	-1.56702	3.18e-09	-2.96292
Hrasls	27281	locus1of1	chr16:29209695-29230530:+	0.4618	1.5858	0.912	0.9238	-1.56642	2.05e-07	-2.96168
Ecscr	68545	locus1of1	chr18:35713089-35721491:-	26.0287	82.6575	27.1199	23.8221	-1.5658	1.32e-26	-2.96042
Gli1	14632	locus1of1	chr10:127329882-127341579:-	0.5929	1.9333	0.5038	1.0297	-1.56533	5.02e-11	-2.95946
Cpne5	240058	locus1of1	chr17:29156521-29237790:-	1.3264	4.3072	1.3649	2.6103	-1.56521	1.72e-11	-2.95921
Efr3b	668212	locus1of1	chr12:3962554-4038915:-	26.8232	83.9778	29.4926	38.1939	-1.56435	2.51e-31	-2.95744
Cryz	12972	locus1of1	chr3:154596711-154623182:+	18.4045	58.8591	53.7744	75.951	-1.5635	1.35e-16	-2.95569
Cdh16	12556	locus1of1	chr8:104601915-104624396:-	415.232	1323.34	572.508	566.879	-1.56236	2.51e-19	-2.95336
Dnmt3l	54427	locus1of1	chr10:78042287-78063622:+	0.0249	0.1537	0.1022	0.0693	-1.56133	0.00712396	-2.95126
3300005D01Rik	78512	locus1of1	chr17:5798657-5803242:+	0.0514	0.2803	0.1043	0.0445	-1.56099	0.00786978	-2.95055
4933428G20Rik	100141474	locus1of1	chr11:97490783-97500340:-	0.1388	0.5375	0.2075	0.4891	-1.55944	0.000240262	-2.9474
Itih4	16427	locus1of1	chr14:30886476-30901986:+	0.566	1.9071	0.4325	0.4713	-1.55518	1.22e-06	-2.93871
Pdzrn3	55983	locus1of1	chr6:101149607-101377897:-	6.5539	20.9126	7.3765	10.4304	-1.55464	4.45e-16	-2.93761
Sox7	20680	locus1of1	chr14:63943706-63950732:+	6.1411	19.1269	5.7905	5.5629	-1.5545	4e-39	-2.93731
Tbx20	57246	locus1of1	chr9:24720812-24774303:-	0.1406	0.4721	0.0547	0.0412	-1.55314	1.39e-06	-2.93456
Map3k7cl	224419	locus1of1	chr16:87553330-87595336:+	1.3579	5.5054	2.1254	3.4758	-1.55201	0.00106027	-2.93225
Itga11	319480	locus1of1	chr9:62677855-62783979:+	1.0184	3.2675	0.9421	2.0698	-1.54742	3.18e-12	-2.92294
Pkn3	263803	locus1of1	chr2:30078698-30091019:+	14.6731	45.4452	12.8905	12.566	-1.54706	7.63e-42	-2.92221
Pecam1	18613	locus1of1	chr11:106654213-106715281:-	104.335	325.814	156.376	121.655	-1.54661	5.33e-31	-2.9213
Cacna1a	12286	locus1of1	chr8:84415364-84640249:+	1.7597	6.0592	4.4241	12.982	-1.54611	3.18e-06	-2.92029
Rbp1	19659	locus1of1	chr9:98422961-98446550:+	305.904	964.789	60.1509	153.242	-1.54295	4.1e-18	-2.91389
Enpp6	320981	locus1of1	chr8:46986887-47096761:+	3.1813	9.921	6.5006	5.6979	-1.53476	2e-18	-2.89741
Fgfr3	14184	locus1of1	chr5:33721724-33737068:+	6.2812	19.7008	7.043	7.3899	-1.53406	1.6e-14	-2.896
Dnah10	56087	locus1of1	chr5:124725085-124834308:+	0.0892	0.3394	0.6897	0.2687	-1.52718	0.000415069	-2.88222
Syt2	20980	locus1of1	chr1:134646612-134753149:+	0.3002	0.9998	0.2993	1.4111	-1.5269	2.55e-06	-2.88166
Ccl7	20306	locus1of1	chr11:82045712-82047523:+	5.0382	16.1074	2.165	1.205	-1.52669	1.93e-09	-2.88124
Fam131c	277743	locus1of1	chr4:141368192-141384174:+	14.785	47.44	21.5109	56.9871	-1.52412	1.42e-09	-2.87612
Angpt2	11601	locus1of1	chr8:18690263-18741562:-	4.0591	12.6889	5.5933	4.7657	-1.52298	4.63e-16	-2.87384
Nes	18008	locus1of1	chr3:87971093-87980451:+	18.0718	56.0621	15.2979	13.89	-1.52192	4.67e-18	-2.87173
Psapl1	76943	locus1of1	chr5:36204021-36206567:+	5.2399	16.54	4.7666	10.9741	-1.51984	8.55e-12	-2.8676
Cd93	17064	locus1of1	chr2:148436651-148443535:-	37.0063	113.572	35.32	25.6793	-1.51781	9.11e-23	-2.86356
Cyp3a13	13113	locus1of1	chr5:137892933-137921619:-	1.4959	4.6169	1.9425	3.0795	-1.51663	1.15e-13	-2.86122
Apold1	381823	locus1of1	chr6:134982001-134986836:+	8.2967	26.7035	10.4384	6.7044	-1.51637	5.23e-09	-2.86069
Crlf1	12931	locus1of1	chr8:70493131-70504081:+	2.4168	7.8465	1.0471	2.0931	-1.51563	7.97e-08	-2.85923
Adamts4	240913	locus1of1	chr1:171250129-171262267:+	1.846	6.6827	1.4004	1.0826	-1.51458	0.000363483	-2.85716
Dcst1	77772	locus1of1	chr3:89350219-89365253:-	0.3365	1.089	0.5367	0.639	-1.51272	1.48e-06	-2.85348
Gpr39	71111	locus1of1	chr1:125676996-125873861:+	0.3279	1.0812	0.5122	0.5423	-1.5116	4.42e-07	-2.85127
Zfp536	243937	locus1of1	chr7:37479109-37769752:-	0.6216	2.1664	0.5124	0.6826	-1.50953	0.000257675	-2.84717
Crnde	71296	locus1of1	chr8:92326031-92356120:-	0.4567	1.5921	0.3905	0.4786	-1.50684	0.000267319	-2.84188
Jakmip2	76217	locus1of1	chr18:43531408-43687773:-	0.0169	0.0971	0.0496	0.1277	-1.50657	0.00673126	-2.84134
Ankrd33b	67434	locus1of1	chr15:31291479-31367759:-	2.2751	7.0445	3.6075	5.5934	-1.5061	2.45e-12	-2.84041
Cpeb1	12877	locus1of1	chr7:81347026-81454758:-	3.2202	10.0495	4.9918	12.3481	-1.50286	7.41e-10	-2.83403
Tenm2	23964	locus1of1	chr11:36006656-36944241:-	0.1601	0.5555	0.2473	0.4378	-1.50277	0.000110136	-2.83386
Pbp2	76400	locus1of1	chr6:135309129-135310384:-	0.1229	0.4803	0.0139	0.1084	-1.50202	0.00471189	-2.83239
Atp8b3	67331	locus1of1	chr10:80519585-80539124:-	0.0535	0.1933	0.0623	0.0304	-1.50121	0.00101263	-2.8308
Fam229a	68233	locus1of1	chr4:129491190-129491956:+	0.7364	2.4167	4.0772	3.8129	-1.49958	1.84e-06	-2.82761
Lemd1	213409	locus1of1	chr1:132191436-132257382:+	0.3745	1.3716	0.0252	0.5612	-1.49846	0.00235294	-2.82541
Acvrl1	11482	locus1of1	chr15:101128522-101145336:+	28.8319	86.7574	48.7758	45.6475	-1.49844	6.6e-33	-2.82537
Slc6a6	21366	locus1of1	chr6:91684067-91759063:+	43.9664	133.819	58.7551	55.2905	-1.49551	1.75e-12	-2.81964
Tnfsf15	326623	locus1of1	chr4:63724603-63745113:-	0.0496	0.1881	0.1822	0.0794	-1.49432	0.00116604	-2.81731
Kif26b	269152	locus1of1	chr1:178529125-178932857:+	0.1145	0.3759	0.1336	0.1527	-1.49399	4.23e-06	-2.81667
Duox2	214593	locus1of1	chr2:122280437-122298165:-	10.9446	33.3077	16.4639	25.5069	-1.49266	1.15e-13	-2.81408
Ptgis	19223	locus1of1	chr2:167203196-167240537:-	2.7407	8.8895	2.381	3.2206	-1.49206	2.57e-06	-2.8129
Stra6	20897	locus1of1	chr9:58129088-58153997:+	0.2425	0.8141	0.4547	0.5604	-1.49194	6.73e-05	-2.81266
Gna14	14675	locus1of1	chr19:16435667-16610818:+	0.2449	0.7927	0.7103	0.4826	-1.49173	1.05e-06	-2.81226
Srxn1	76650	locus1of1	chr2:152105524-152111376:+	44.1778	133.127	33.6008	44.255	-1.48849	3.92e-16	-2.80594
Mtcl1	68617	locus1of1	chr17:66336982-66449750:-	5.5162	16.5794	7.3563	13.6255	-1.48797	1.7e-19	-2.80493
Ccdc114	211535	locus1of1	chr7:45928398-45948956:+	1.0625	3.2672	1.9722	4.0278	-1.4869	1.91e-12	-2.80286
Adgrl3	319387	locus1of1	chr5:81020571-81795887:+	2.8713	9.3744	3.9249	6.1502	-1.48292	1.34e-05	-2.79515
Irx3	16373	locus1of1	chr8:91798511-91801654:-	5.1096	15.7674	5.4708	5.8864	-1.48283	1.23e-10	-2.79496
Lingo3	237403	locus1of1	chr10:80832801-80844039:-	0.0788	0.3388	0.155	0.1251	-1.48127	0.00669995	-2.79195
Dchs1	233651	locus1of1	chr7:105752989-105787550:-	4.209	12.7062	3.1179	3.201	-1.4791	2.47e-14	-2.78775
Fbn1	14118	locus1of1	chr2:125300594-125506438:-	26.8118	81.9248	12.8388	15.1764	-1.47802	1.58e-10	-2.78565
Cd34	12490	locus1of1	chr1:194938821-194961292:+	108.309	320.999	131.136	142.421	-1.47797	1.87e-32	-2.78556
Scgb1c1	338417	locus1of1	chr7:140845565-140846769:+	12.5139	38.28	5.3079	1.2794	-1.47732	1.48e-09	-2.7843
She	214547	locus1of1	chr3:89831370-89858846:+	7.4399	21.8586	9.1762	8.0804	-1.47727	5.95e-46	-2.78421
Cyr61	16007	locus1of1	chr3:145646971-145649985:-	10.0882	32.8668	6.9639	8.3412	-1.47683	2.59e-05	-2.78337
Stxbp1	20910	locus1of1	chr2:32787607-32847237:-	10.4863	31.7454	14.2142	29.8915	-1.47673	1.39e-12	-2.78318
Slc41a2	338365	locus1of1	chr10:83231139-83337817:-	25.2785	78.9815	19.5018	55.5501	-1.47661	1.38e-07	-2.78295
Ociad2	433904	locus1of1	chr5:73322198-73338947:-	2.7401	8.6241	7.6766	13.9105	-1.47538	2.9e-07	-2.78057
Scnn1a	20276	locus1of1	chr6:125321340-125344942:+	18.833	56.5365	24.9319	67.1973	-1.47452	1.18e-12	-2.77891
Mn1	433938	locus1of1	chr5:111418166-111457025:+	1.1318	3.3769	1.5478	1.5285	-1.47273	5.05e-19	-2.77547
Vwf	22371	locus1of1	chr6:125552948-125686679:+	7.9832	24.126	10.6473	14.9562	-1.46956	9.95e-12	-2.76937
Abca8b	27404	locus1of1	chr11:109933406-109995816:-	5.7843	17.554	8.5892	16.0481	-1.46656	2.65e-09	-2.76363
Dagla	269060	locus1of1	chr19:10245265-10304877:-	5.7901	17.0277	6.511	14.4983	-1.46607	5.5e-25	-2.76267
Gjb5	14622	locus1of1	chr4:127354809-127358164:-	2.276	7.5372	1.7474	4.144	-1.46486	0.000162445	-2.76036
Gm13749	433315	locus1of1	chr1:63964727-63968999:+	0.4423	1.3636	0.1357	0.4159	-1.46398	1.88e-06	-2.75869
Gm10941	100169878	locus1of1	chr10:77257773-77259223:-	2.3008	6.9739	4.3708	7.3587	-1.46385	4.29e-10	-2.75844
Chodl	246048	locus1of1	chr16:78930948-78951728:+	0.2729	0.9449	0.5437	0.706	-1.46366	0.000456224	-2.75806
Nxpe2	78252	locus1of1	chr9:48318004-48340898:-	1.1117	3.2948	1.8466	1.8606	-1.46119	1e-13	-2.75336
Bmp6	12161	locus1of1	chr13:38345716-38500314:+	6.4341	19.1995	6.8701	5.3388	-1.46115	1.92e-13	-2.75327
Wscd1	216881	locus1of1	chr11:71750703-71789646:+	2.9581	8.9021	6.227	10.1474	-1.46046	2.4e-12	-2.75195
Onecut2	225631	locus1of1	chr18:64340364-64398488:+	0.0064	0.0312	0.0337	0.0565	-1.4515	0.00527465	-2.73493
Rapgef4	56508	locus1of1	chr2:71981215-72257474:+	3.6861	10.671	5.45	5.904	-1.4485	2.82e-36	-2.72925
Snai1	20613	locus1of1	chr2:167538195-167542811:+	4.664	13.8602	4.8561	4.1871	-1.44841	5.21e-13	-2.72907
Colgalt2	269132	locus1of1	chr1:152399867-152510695:+	4.6879	13.7006	10.2136	16.5112	-1.44698	2.38e-18	-2.72637
Apln	30878	locus1of1	chrX:48025146-48034853:-	10.2941	32.0207	9.7047	6.6908	-1.44498	7.31e-07	-2.7226
1810010H24Rik	69066	locus1of1	chr11:107028223-107030442:+	8.2779	25.1636	13.9756	21.9979	-1.44434	4.22e-08	-2.72138
Gm26685	102635083	locus1of1	chr1:164503307-164514882:+	0.7324	2.1577	1.4304	1.3366	-1.44165	9.35e-11	-2.71631
Cxxc5	67393	locus1of1	chr18:35829788-35861693:+	9.3041	27.8667	18.1717	46.1666	-1.44092	5.06e-09	-2.71494
Cadm4	260299	locus1of1	chr7:24482023-24504533:+	6.6582	19.6214	12.23	27.9584	-1.4394	1.25e-11	-2.71207
Foxc2	14234	locus1of1	chr8:121116171-121118894:+	0.8268	2.499	0.91	0.9289	-1.43734	4.11e-09	-2.70822
Slfn3	20557	locus1of1	chr11:83191330-83215154:+	4.2204	12.4119	8.8349	5.2577	-1.43683	2.44e-10	-2.70725
A930011G23Rik	319818	locus1of1	chr5:99297244-99729060:-	0.2547	0.7709	0.6155	1.0494	-1.4367	5.77e-08	-2.70701
A230077H06Rik	320210	locus1of1	chr7:40849153-40898324:-	0.253	0.8562	0.1997	0.3116	-1.43596	0.00086586	-2.70563
Ano1	101772	locus1of1	chr7:144588549-144738592:-	12.5966	38.2327	9.3252	16.1565	-1.43568	4.19e-07	-2.7051
Kcnq4	60613	locus1of1	chr4:120697473-120747176:-	1.7906	5.209	2.7219	3.5421	-1.43398	2.07e-12	-2.70191
Rapgef5	217944	locus1of1	chr12:117516479-117756978:+	10.5924	30.9786	27.0147	34.7496	-1.43189	4.42e-12	-2.698
Pear1	73182	locus1of1	chr3:87749097-87768953:-	11.2383	32.9041	14.4137	27.9653	-1.43111	6.52e-13	-2.69655
Lipc	15450	locus1of1	chr9:70798128-70952221:-	0.7161	2.2966	1.0803	0.7535	-1.43054	0.000106648	-2.69547
Jag2	16450	locus1of1	chr12:112908590-112929495:-	14.4011	40.8887	21.1148	23.7598	-1.42856	1.53e-40	-2.69178
Plxna4	243743	locus1of1	chr6:32144557-32588192:-	1.005	2.9198	1.3537	0.9029	-1.42703	1.4e-13	-2.68892
Trim47	217333	locus1of1	chr11:116105750-116110235:-	21.4728	61.7413	26.8983	37.9443	-1.42272	6.09e-20	-2.6809
Rbp2	19660	locus1of1	chr9:98490537-98509771:+	0.3179	1.1262	0.1029	0.2331	-1.4224	0.00763009	-2.68031
Col4a1	12826	locus1of1	chr8:11198423-11312826:-	346.997	1002.36	287.703	244.258	-1.42019	2.63e-15	-2.67621
Vwa1	246228	locus1of1	chr4:155768495-155774561:-	13.8172	39.965	13.8241	10.8024	-1.41687	1.78e-14	-2.67006
Sbk1	104175	locus1of1	chr7:126272619-126294999:+	25.0049	70.3708	38.9603	38.7484	-1.41659	3.29e-36	-2.66954
Ngef	53972	locus1of1	chr1:87476829-87573870:-	6.4683	18.7654	13.2036	22.0613	-1.41533	2.34e-10	-2.66721
Col1a1	12842	locus1of1	chr11:94936224-94953042:+	71.8127	210.896	42.0343	66.8387	-1.41416	8.23e-10	-2.66505
Fam57b	68952	locus1of1	chr7:126816885-126830219:+	2.4088	7.048	3.9145	6.414	-1.41159	9.82e-11	-2.66029
Ehd2	259300	locus1of1	chr7:15948987-15967535:-	56.8157	162.187	59.6688	93.8686	-1.40997	5.94e-17	-2.65732
Tspan8	216350	locus1of1	chr10:115817284-115849893:+	1.441	4.6966	2.3852	5.2492	-1.40861	0.000530548	-2.65481
Edn1	13614	locus1of1	chr13:42301476-42307990:+	1.97	5.6914	9.8102	12.6403	-1.40727	2.02e-10	-2.65236
Cyp26a1	13082	locus1of1	chr19:37697808-37701536:+	0.1963	0.7571	0.6653	0.4664	-1.4054	0.00605122	-2.64891
Dzip1l	72507	locus1of1	chr9:99629531-99670075:+	0.8111	2.3195	1.1595	1.2392	-1.40349	2.08e-13	-2.6454
Tspan1	66805	locus1of1	chr4:116161881-116167598:-	374.05	1093.44	372.957	611.099	-1.40255	1.91e-08	-2.64369
Dkk2	56811	locus1of1	chr3:132085292-132180304:+	5.6329	15.8082	4.5628	6.3698	-1.40209	4.62e-25	-2.64284
Efna3	13638	locus1of1	chr3:89314951-89322879:-	0.9754	2.8459	1.4505	3.116	-1.39646	4.74e-08	-2.63255
P4ha3	320452	locus1of1	chr7:100285520-100319699:+	0.6761	2.5626	1.8688	3.7006	-1.39517	0.00643283	-2.6302
Cmip	74440	locus1of1	chr8:117257019-117461505:+	19.807	55.7433	27.1188	25.5028	-1.39439	1.02e-15	-2.62878
Wbp2nl	74716	locus1of1	chr15:82298984-82314558:+	0.3336	1.0552	0.2962	0.4103	-1.39426	0.000888195	-2.62854
Mslnl	328783	locus1of1	chr17:25736040-25748330:+	0.0442	0.1753	0.0851	0.2377	-1.39415	0.00902855	-2.62834
Kcnab2	16498	locus1of1	chr4:152390744-152477549:-	15.3996	43.6446	25.8111	33.2563	-1.39331	2.86e-12	-2.62681
Tmem171	380863	locus1of1	chr13:98686238-98694831:-	14.1232	42.1046	23.1772	63.1493	-1.3932	5.46e-06	-2.6266
A630075F10Rik	100043910	locus1of1	chr2:170061240-170070778:-	0.2473	0.7696	0.5628	1.1377	-1.38891	0.000220789	-2.61881
Glipr2	384009	locus1of1	chr4:43957702-43979118:+	9.5899	28.1769	10.0398	10.5155	-1.38805	4.31e-07	-2.61725
Gm53	193022	locus1of1	chr11:96251660-96264484:+	5.8564	18.4658	12.4493	22.095	-1.38735	0.000279338	-2.61598
Slc2a13	239606	locus1of1	chr15:91267691-91573261:-	0.8826	2.486	0.9085	0.5771	-1.38707	1.37e-12	-2.61547
Tox2	269389	locus1of1	chr2:163225454-163323102:+	1.4549	4.1722	1.8558	3.253	-1.38404	1.23e-08	-2.60998
Phldb1	102693	locus1of1	chr9:44686308-44735198:-	17.3977	48.1817	19.534	29.6525	-1.38401	1.07e-25	-2.60993
Vim	22352	locus1of1	chr2:13574311-13582826:+	348.863	986.32	245.352	221.491	-1.38249	1.02e-12	-2.60717
Cald1	109624	locus1of1	chr6:34598504-34775469:+	42.8046	120.258	41.855	43.7023	-1.3805	5.67e-13	-2.60358
4932438H23Rik	74387	locus1of1	chr16:91053935-91069145:-	7.7844	23.9481	3.4657	8.2095	-1.38022	0.000289708	-2.60308
Abcc6	27421	locus1of1	chr7:45976380-46030286:-	0.0843	0.2619	0.0494	0.0605	-1.37885	0.0010819	-2.60061
Gm11762	100503830	locus1of1	chr11:119548630-119569046:+	4.1491	11.9175	3.3207	3.5487	-1.37781	1.74e-06	-2.59874
Celf5	319586	locus1of1	chr10:81459227-81482709:-	0.0875	0.2639	0.1846	0.2914	-1.37677	9.6e-05	-2.59686
Hhatl	74770	locus1of1	chr9:121784016-121792507:-	4.5779	14.438	14.9463	7.7173	-1.37618	0.000373826	-2.59581
Palmd	114301	locus1of1	chr3:116918262-116968952:-	15.5844	43.6937	18.7832	20.9226	-1.37613	3.03e-13	-2.59571
Gdnf	14573	locus1of1	chr15:7810048-7837580:+	0.0566	0.1937	0.0662	0.3566	-1.37539	0.00236236	-2.59437
Plau	18792	locus1of1	chr14:20836662-20843388:+	6.5059	17.9122	11.1803	9.0434	-1.36948	9.73e-20	-2.58378
Shisa8	435145	locus1of1	chr15:82206952-82212815:-	2.4347	7.731	0.9326	5.2797	-1.36781	0.00108212	-2.58078
Ildr2	100039795	locus1of1	chr1:166254139-166316832:+	0.8572	2.4259	0.5799	0.8522	-1.36735	1.49e-08	-2.57997
Nmnat2	226518	locus1of1	chr1:152955101-153119261:+	0.5595	1.5708	0.7876	1.5409	-1.36673	9.64e-12	-2.57886
Adamts16	271127	locus1of1	chr13:70727808-70841811:-	1.7968	5.0696	1.1873	1.6771	-1.36641	2.88e-08	-2.57828
Fras1	231470	locus1of1	chr5:96373955-96784728:+	1.475	4.1014	6.8812	8.4294	-1.36582	1.03e-12	-2.57723
Nid2	18074	locus1of1	chr14:19751257-19811787:+	38.3741	107.511	33.9115	30.6395	-1.36417	9.07e-11	-2.57429
Lims2	225341	locus1of1	chr18:31931507-31958619:+	13.0635	36.4775	37.1562	33.0894	-1.36278	1.82e-12	-2.5718
Tmem213	77522	locus1of1	chr6:38109353-38115806:+	1.2912	4.8893	3.1887	42.8158	-1.3599	0.00674283	-2.56667
Ppm1j	71887	locus1of1	chr3:104781056-104786017:+	5.4873	15.032	11.1904	18.4009	-1.3588	7.54e-19	-2.56472
Hspg2	15530	locus1of1	chr4:137468803-137570630:+	49.4731	138.025	51.5662	58.153	-1.35785	2.21e-09	-2.56303
Pir	69656	locus1of1	chrX:164269431-164373013:+	5.8707	16.0291	7.4457	12.8595	-1.35528	2.31e-17	-2.55847
Arsj	271970	locus1of1	chr3:126363852-126440374:+	0.2152	0.634	0.2107	0.2019	-1.35472	7.66e-05	-2.55747
Abcc3	76408	locus1of1	chr11:94343295-94392976:-	2.4117	6.662	3.2155	4.025	-1.3546	8.63e-12	-2.55727
Tek	21687	locus1of1	chr4:94739289-94874976:+	15.7256	42.6955	25.0207	21.8985	-1.35439	6.88e-25	-2.55689
Il1bos	329514	locus1of1	chr2:129369902-129375733:+	0.0814	0.3352	0.2668	0.5539	-1.35413	0.00931502	-2.55643
Fam78b	226610	locus1of1	chr1:167001417-167091302:+	0.7463	2.0576	1.0912	1.1762	-1.35197	3.15e-15	-2.5526
Srgap1	117600	locus1of1	chr10:121780991-122047315:-	1.2176	3.3212	1.3588	1.2019	-1.35028	7.83e-16	-2.54962
Sele	20339	locus1of1	chr1:164048234-164057677:+	0.4838	1.4444	0.6581	0.761	-1.34774	0.000306491	-2.54513
Tspan2	70747	locus1of1	chr3:102734770-102772310:+	4.3798	12.1232	6.1577	4.8546	-1.34452	2.41e-08	-2.53946
Col6a2	12834	locus1of1	chr10:76595756-76623630:-	62.2782	172.131	69.7272	87.6737	-1.34429	1.33e-10	-2.53905
Adarb1	110532	locus1of1	chr10:77290727-77418273:-	5.173	13.9432	7.1398	7.4172	-1.343	1.77e-19	-2.53679
Lamb3	16780	locus1of1	chr1:193301994-193343878:+	24.806	68.6732	58.0913	109.282	-1.34287	5.99e-10	-2.53656
Col4a2	12827	locus1of1	chr8:11312805-11449287:+	231.18	628.474	206.42	204.58	-1.34031	4.57e-15	-2.53206
Etv4	18612	locus1of1	chr11:101769748-101785310:-	2.0704	5.8723	1.7156	2.5964	-1.3387	3.14e-06	-2.52924
Krt87	406219	locus1of1	chr15:101431490-101438804:-	0.2339	0.712	0.221	0.3603	-1.33833	0.000865364	-2.52858
Hhipl1	214305	locus1of1	chr12:108306270-108328300:+	0.7632	2.1574	0.3537	0.4326	-1.33565	4.34e-06	-2.5239
Foxf1	15227	locus1of1	chr8:121084386-121088154:+	3.9192	10.6086	5.6259	5.3754	-1.33504	5.62e-15	-2.52283
Rdh12	77974	locus1of1	chr12:79208913-79222664:+	2.1656	6.1157	2.5966	3.3832	-1.33479	1.19e-06	-2.52239
Vstm2l	277432	locus1of1	chr2:157914653-157944719:+	0.3644	1.1575	0.9396	2.6796	-1.33478	0.000689063	-2.52238
Ablim3	319713	locus1of1	chr18:61799393-61911852:-	1.1077	3.0911	1.6666	2.8707	-1.33461	1e-07	-2.52207
Klf4	16600	locus1of1	chr4:55527137-55532475:-	27.8088	74.6586	35.3597	51.4095	-1.33165	2.31e-19	-2.51691
Pstpip2	19201	locus1of1	chr18:77794550-77882879:+	13.6926	36.6945	15.015	33.2831	-1.32991	6.12e-14	-2.51387
Hdc	15186	locus1of1	chr2:126593660-126618678:-	1.2303	3.6705	2.104	1.5449	-1.3296	0.000506614	-2.51332
Plekha6	240753	locus1of1	chr1:133246097-133303435:+	3.1252	8.3639	3.5575	8.8432	-1.32923	4.15e-16	-2.51269
Hs3st1	15476	locus1of1	chr5:39613935-39644631:-	3.2743	8.7941	5.4841	6.9408	-1.32767	1.53e-16	-2.50997
Nova2	384569	locus1of1	chr7:18925888-18965319:+	1.9158	5.2401	2.6284	2.3914	-1.32672	2.51e-10	-2.50832
Slc22a4	30805	locus1of1	chr11:53983115-54028104:-	1.457	3.9405	1.6464	2.7825	-1.32118	1.36e-11	-2.4987
Fxyd7	57780	locus1of1	chr7:31042515-31051454:-	0.3221	1.0963	1.314	1.7679	-1.3181	0.00546219	-2.49338
Ptprb	19263	locus1of1	chr10:116301374-116389538:+	22.5463	59.6085	28.7781	31.2408	-1.31744	3.03e-19	-2.49223
Papln	170721	locus1of1	chr12:83763634-83792384:+	1.0797	2.878	2.3899	3.9993	-1.31464	2.27e-15	-2.48741
Gjb4	14621	locus1of1	chr4:127351086-127354081:-	12.7718	34.9549	12.8434	23.5936	-1.31418	1.22e-06	-2.48661
Epha3	13837	locus1of1	chr16:63545218-63864157:-	0.7361	1.9994	0.7891	1.249	-1.3131	3.93e-07	-2.48474
Mmp25	240047	locus1of1	chr17:23629176-23645269:-	0.2489	0.8169	0.6337	0.3136	-1.31266	0.00789902	-2.48399
Ltb4r1	16995	locus1of1	chr14:55765962-55768492:+	1.0958	3.0926	1.3373	2.3835	-1.31258	1.93e-05	-2.48385
Vwa5b1	75718	locus1of1	chr4:138568969-138623992:-	0.2557	0.699	0.306	0.9472	-1.31192	1.42e-07	-2.48272
Gpsm1	67839	locus1of1	chr2:26314611-26348237:+	14.0639	37.1314	18.0084	29.505	-1.31166	3.87e-17	-2.48227
Adgre5	26364	locus1of1	chr8:83723251-83741311:-	29.7762	79.1416	46.56	27.8857	-1.31121	7.43e-15	-2.4815
Dio1	13370	locus1of1	chr4:107291465-107307168:-	682.103	1790.81	558.012	610.67	-1.31049	5.64e-29	-2.48026
Zfp697	242109	locus1of1	chr3:98382481-98431949:+	0.5226	1.3947	0.8661	0.7682	-1.30776	9.46e-12	-2.47558
Klf2	16598	locus1of1	chr8:72319062-72321654:+	35.275	95.6275	65.6801	78.3007	-1.30773	1.13e-09	-2.47551
Omp	18378	locus1of1	chr7:98143359-98145447:-	0.8211	2.1781	0.8651	1.4619	-1.30765	6.34e-09	-2.47537
E230016K23Rik	100504464	locus1of1	chr11:83582061-83623693:+	0.1421	0.4308	0.0907	0.0693	-1.30356	0.0056383	-2.46837
E030011O05Rik	319859	locus1of1	chr9:96731575-96752831:-	2.0254	5.6592	1.0656	3.2064	-1.30321	0.000123138	-2.46777
Gp1bb	14724	locus1of1	chr16:18620319-18622403:-	0.289	0.8618	0.1891	0.2476	-1.30274	0.0018063	-2.46697
Mid2	23947	locus1of1	chrX:140678028-140767715:+	9.2385	23.9406	13.0824	17.2404	-1.29783	4.25e-31	-2.45859
Aim2	383619	locus1of1	chr1:173420604-173466036:+	3.6497	10.08	14.0806	5.2134	-1.29484	4.05e-05	-2.4535
Fhl2	14200	locus1of1	chr1:43123071-43196761:-	5.9327	16.447	6.7731	13.3404	-1.29454	2.15e-05	-2.45299
Thsd1	56229	locus1of1	chr8:22227303-22261332:+	4.1527	10.8936	4.8453	4.3383	-1.29449	2.43e-18	-2.4529
Gm20219	100504425	locus1of1	chr17:56551414-56554387:-	2.1085	5.6755	5.9021	18.5298	-1.29446	2.35e-07	-2.45286
Tbc1d24	224617	locus1of1	chr17:24175431-24205562:-	5.8362	15.1707	8.2425	12.7374	-1.29302	3.4e-14	-2.45041
1700019D03Rik	67080	locus1of1	chr1:52925127-52952840:-	1.645	4.3982	3.9585	12.0223	-1.29255	2.27e-07	-2.44961
Kcnk10	72258	locus1of1	chr12:98429437-98578213:-	0.0517	0.152	0.0778	0.143	-1.2925	0.0017872	-2.44953
Akap12	83397	locus1of1	chr10:4266329-4359471:+	12.5361	34.2754	12.8464	16.7599	-1.29143	8.04e-06	-2.4477
Ksr2	333050	locus1of1	chr5:117414002-117767988:+	0.1524	0.4243	0.3704	0.6937	-1.2906	7.4e-05	-2.4463
D630045J12Rik	330286	locus1of1	chr6:38123174-38254009:-	1.6871	4.5618	3.2339	5.5505	-1.28988	2.08e-06	-2.44508
Cd177	68891	locus1of1	chr7:24743983-24760311:-	0.182	0.5463	0.3698	0.7679	-1.2876	0.00228364	-2.44122
Plcd1	18799	locus1of1	chr9:119071528-119093502:-	4.77	12.5803	6.0207	11.1521	-1.28645	8.36e-10	-2.43927
Pdp2	382051	locus1of1	chr8:104591468-104596849:+	8.4264	21.9025	9.9727	16.9854	-1.28361	6.6e-13	-2.43448
Pcdhb15	93886	locus1of1	chr18:37473546-37476340:+	0.2575	0.6987	0.3375	0.4178	-1.28314	7.96e-06	-2.43368
Fads3	60527	locus1of1	chr19:10041548-10059671:+	13.3802	34.7965	11.7204	24.4391	-1.28276	2.48e-14	-2.43304
Egr3	13655	locus1of1	chr14:70077445-70082613:+	0.3885	1.2399	1.1477	0.9449	-1.28252	0.00843985	-2.43264
Duoxa2	66811	locus1of1	chr2:122298900-122302885:+	72.4636	189.438	129.539	121.837	-1.2815	1.91e-12	-2.43092
Cubn	65969	locus1of1	chr2:13276338-13491876:-	0.0646	0.177	0.1492	0.1783	-1.2807	9.29e-06	-2.42956
Camk1g	215303	locus1of1	chr1:193346346-193370282:-	12.7973	32.8802	20.6699	12.3436	-1.27977	1.21e-19	-2.428
Notch4	18132	locus1of1	chr17:34564295-34588543:+	16.3525	42.3452	17.0856	15.1701	-1.27888	8.62e-19	-2.4265
Gm12530	329851	locus1of1	chr4:57172071-57176554:+	0.2009	0.6264	0.5442	0.8918	-1.27791	0.00353557	-2.42488
BC024139	271278	locus1of1	chr15:76119518-76126556:-	0.1079	0.3245	0.0891	0.2386	-1.27584	0.00474686	-2.4214
Lrg1	76905	locus1of1	chr17:56119678-56121946:-	9.1765	24.5723	12.933	15.5619	-1.27572	3.29e-07	-2.42119
Mmp12	17381	locus1of1	chr9:7344397-7360461:+	0.6429	1.8194	1.2074	1.1881	-1.27559	0.000775979	-2.42098
Wfs1	22393	locus1of1	chr5:36966104-36988982:-	40.0469	104.868	37.4419	64.1598	-1.27513	1.61e-09	-2.42021
Hr	15460	locus1of1	chr14:70554056-70573548:+	2.0605	5.4317	7.5115	13.4037	-1.27437	1.51e-08	-2.41894
Rassf9	237504	locus1of1	chr10:102512222-102546560:+	1.972	5.2191	2.8501	3.8782	-1.27416	6.73e-07	-2.41858
Zfp57	22715	locus1of1	chr17:37001163-37010729:+	1.1916	3.0778	0.8864	0.8372	-1.27328	2.51e-12	-2.41711
Spata21	329972	locus1of1	chr4:141088345-141112759:+	0.8577	2.33	1.2335	0.5168	-1.27244	9.56e-05	-2.4157
Olfml2a	241327	locus1of1	chr2:38931980-38960585:+	16.8467	43.589	22.4322	20.097	-1.27232	6.66e-11	-2.41549
Gpr27	14761	locus1of1	chr6:99692679-99693818:+	1.4548	4.009	2.5021	5.0797	-1.27211	4.19e-05	-2.41514
Nod2	257632	locus1of1	chr8:88647347-88688474:+	0.7415	1.9129	1.4346	1.0577	-1.27185	3.77e-15	-2.41471
Hoxc4	15423	locus1of1	chr15:103034395-103036852:+	1.7063	4.6512	1.7212	5.7349	-1.27182	5.94e-05	-2.41465
Sh3tc1	231147	locus1of1	chr5:35697180-35729276:-	6.835	17.4204	8.5918	8.402	-1.27151	1.61e-32	-2.41414
Gcnt2	14538	locus1of1	chr13:40859768-40960892:+	4.7218	12.1882	6.1934	4.7829	-1.27133	5.33e-16	-2.41384
Srcin1	56013	locus1of1	chr11:97509340-97575126:-	9.834	25.1796	22.2228	30.284	-1.27061	4.21e-15	-2.41264
Fam19a3	329731	locus1of1	chr3:104767405-104777547:-	0.5705	1.5098	0.6884	0.759	-1.26936	5.72e-08	-2.41055
Mmp15	17388	locus1of1	chr8:95352296-95374293:+	11.128	30.227	30.3471	57.725	-1.26936	1.18e-05	-2.41055
Rgs7bp	52882	locus1of1	chr13:104947153-105054930:-	1.1314	2.9078	1.0658	0.9851	-1.26924	3.59e-11	-2.41034
Cbr3	109857	locus1of1	chr16:93683219-93690991:+	10.9604	28.4779	17.9156	34.7838	-1.26893	1.08e-10	-2.40983
Gpa33	59290	locus1of1	chr1:166130460-166166510:+	0.2327	0.6663	0.2704	0.1364	-1.26828	0.00336382	-2.40874
Grb10	14783	locus1of1	chr11:11930499-12037420:-	20.1564	52.3072	29.7359	41.9046	-1.26493	2.61e-09	-2.40316
Rapgef3	223864	locus1of1	chr15:97744770-97767666:-	28.4962	72.5256	35.4295	51.2338	-1.26486	6.84e-20	-2.40304
Xrcc3	74335	locus1of1	chr12:111803192-111813879:-	9.916	25.5813	10.5709	13.5038	-1.2632	2.48e-10	-2.40028
L1cam	16728	locus1of1	chrX:73853780-73880834:-	2.6301	6.8916	5.2601	15.0948	-1.26286	1.76e-07	-2.39972
Sox18	20672	locus1of1	chr2:181669837-181671640:-	52.6907	135.271	50.2483	45.0769	-1.26126	8.93e-13	-2.39705
Fstl3	83554	locus1of1	chr10:79777274-79782630:+	0.8742	2.287	0.5694	1.2574	-1.26101	4.03e-07	-2.39663
Ltc4s	17001	locus1of1	chr11:50236461-50238532:-	22.8641	59.3089	20.7519	14.3048	-1.26009	6.65e-10	-2.39511
Nrgn	64011	locus1of1	chr9:37544493-37552745:-	3.1682	8.4254	4.8131	4.3805	-1.25984	2.84e-06	-2.39468
Lrrc8c	100604	locus1of1	chr5:105519471-105608954:+	13.4206	34.3679	18.0663	13.3058	-1.25845	6.41e-12	-2.39238
Inhbb	16324	locus1of1	chr1:119415463-119422248:-	4.9166	13.3811	5.5955	5.1383	-1.258	8.64e-05	-2.39163
Tie1	21846	locus1of1	chr4:118471191-118489849:-	46.6159	119.18	64.2711	54.4444	-1.25746	2.2e-16	-2.39074
Fndc1	68655	locus1of1	chr17:7738568-7804974:-	7.8722	20.37	6.9906	9.4601	-1.25744	3.02e-09	-2.39072
Gpihbp1	68453	locus1of1	chr15:75596658-75598213:+	55.797	148.747	63.3789	60.5994	-1.25664	1.17e-06	-2.38939
Nr4a1	15370	locus1of1	chr15:101266846-101274794:+	16.3883	45.8948	27.754	32.3616	-1.25631	0.000617976	-2.38884
Sh3pxd2a	14218	locus1of1	chr19:47260174-47464411:-	16.7924	43.4841	20.2915	35.9455	-1.25562	1.14e-08	-2.3877
Tubb2a	22151	locus1of1	chr13:34074280-34078008:-	29.063	75.4449	35.6438	31.9751	-1.25438	9.33e-09	-2.38564
Mrgprf	211577	locus1of1	chr7:145300909-145309557:+	1.5826	4.1497	1.8593	1.9658	-1.25433	1.67e-06	-2.38557
Gpr143	18241	locus1of1	chrX:152781921-152808646:+	0.1108	0.3524	0.2664	0.5707	-1.25162	0.00847991	-2.38109
Myl9	98932	locus1of1	chr2:156775464-156781657:+	56.0835	145.183	53.5339	56.0133	-1.25021	1.5e-09	-2.37877
Gstm6	14867	locus1of1	chr3:107938848-107943749:-	2.2228	5.8934	1.3386	4.7663	-1.2498	1.06e-05	-2.37809
Rhoj	80837	locus1of1	chr12:75308313-75401455:+	20.419	52.3768	21.4059	20.9717	-1.2496	1.76e-11	-2.37776
Mir24-2	723960	locus1of1	chr8:84208815-84208921:+	12.2036	32.1098	20.5501	24.9481	-1.24673	2.72e-05	-2.37303
Kcne4	57814	locus1of1	chr1:78816949-78820025:+	1.7583	4.5486	2.7562	2.4427	-1.24433	1.61e-07	-2.36908
Anxa2	12306	locus1of1	chr9:69453683-69491785:+	310.335	785.097	308.072	503.706	-1.24271	2.92e-13	-2.36643
Myzap	102371	locus1of1	chr9:71504347-71592360:-	4.1885	10.7865	7.0492	7.0131	-1.24262	1.14e-07	-2.36629
St6galnac3	20447	locus1of1	chr3:153202509-153725133:-	1.7072	4.5085	2.4701	2.1201	-1.24039	1.3e-05	-2.36262
Adgrd1	243277	locus1of1	chr5:129096750-129204599:+	2.4631	6.5719	1.7849	2.4368	-1.23988	0.000110827	-2.36179
Gm16897	320400	locus1of1	chr1:194955759-194976959:-	0.8358	2.1133	1.3152	1.649	-1.23756	1.88e-08	-2.358
Slc16a11	216867	locus1of1	chr11:70213910-70216414:+	107.238	270.198	216.415	300.076	-1.236	4.03e-13	-2.35544
Slc38a11	320106	locus1of1	chr2:65316633-65364026:-	1.0775	2.7696	2.1811	3.4703	-1.23594	8.02e-08	-2.35535
Auts2	319974	locus1of1	chr5:131437682-132542343:-	0.6141	1.5649	0.8507	1.4111	-1.23275	3.02e-09	-2.35015
F5	14067	locus1of1	chr1:164151835-164220277:+	1.1368	2.9435	0.5837	0.7225	-1.2317	5.55e-06	-2.34844
5033406O09Rik	77675	locus1of1	chr12:111941991-111944482:-	0.6248	1.6035	0.9809	0.8717	-1.22923	3.27e-06	-2.34442
Gpd2	14571	locus1of1	chr2:57237678-57370719:+	36.8229	91.8565	38.0918	69.0028	-1.22908	3.75e-13	-2.34418
Tal1	21349	locus1of1	chr4:115056426-115071755:+	2.4955	6.1668	3.4812	2.9115	-1.2278	3.35e-23	-2.3421
Slc29a4	243328	locus1of1	chr5:142702101-142722490:+	1.2604	3.185	1.4151	2.2786	-1.22761	2.83e-09	-2.34178
Tg	21819	locus1of1	chr15:66670770-66850720:+	32509.2	81832	51584.5	90540.7	-1.22733	8.47e-09	-2.34134
Wfdc1	67866	locus1of1	chr8:119666365-119688020:+	5.9514	15.2815	7.0956	6.6524	-1.22602	2.41e-07	-2.3392
Scpep1os	73921	locus1of1	chr11:88905928-88936061:+	0.2581	0.7543	0.2643	0.7435	-1.2256	0.00697563	-2.33853
Ism2	217738	locus1of1	chr12:87278638-87299705:-	0.4795	1.3291	0.456	0.9209	-1.22503	0.0021297	-2.33761
Pde3a	54611	locus1of1	chr6:141249269-141499351:+	1.7452	4.4902	1.9342	2.0106	-1.2238	6.56e-06	-2.33562
Amigo2	105827	locus1of1	chr15:97244074-97247287:-	4.894	12.1629	5.9287	6.4361	-1.22178	2.44e-13	-2.33234
Slc9a7	236727	locus1of1	chrX:20105755-20291764:-	3.6381	9.1111	8.455	11.7908	-1.22058	4.67e-09	-2.3304
Trabd2b	666048	locus1of1	chr4:114406724-114615098:+	2.9032	7.3752	6.817	9.5532	-1.2185	1.5e-07	-2.32705
Hoxa1	15394	locus1of1	chr6:52155367-52158317:-	0.2224	0.6073	0.4351	0.4931	-1.21786	0.000629389	-2.32601
Ildr1	106347	locus1of1	chr16:36693978-36726804:+	52.9821	131.317	59.5486	70.1746	-1.21676	1.65e-14	-2.32424
Hoxc5	15424	locus1of1	chr15:103014008-103017429:+	0.4584	1.1917	0.6294	1.4545	-1.21675	4.37e-05	-2.32422
3110035E14Rik	76982	locus1of1	chr1:9601267-9627142:+	0.134	0.3776	0.1285	0.1151	-1.21658	0.00719905	-2.32395
Mmp28	118453	locus1of1	chr11:83440768-83463040:-	2.1315	5.3334	2.3304	3.8356	-1.21398	1.21e-09	-2.31976
Cdkn2a	12578	locus1of1	chr4:89274473-89294619:-	0.97	2.5743	0.8381	1.2064	-1.21161	0.00059563	-2.31595
Loxl2	94352	locus1of1	chr14:69609476-69695834:+	9.9252	24.6409	7.5246	6.9619	-1.2102	1.2e-12	-2.31369
Col11a2	12815	locus1of1	chr17:34039138-34066684:+	2.5305	6.2532	3.8422	2.7724	-1.20998	4.96e-14	-2.31335
Pmvk	68603	locus1of1	chr3:89454541-89469009:+	9.626	24.4795	14.7581	31.3506	-1.20743	2.62e-06	-2.30926
Ism1	319909	locus1of1	chr2:139678178-139758581:+	35.539	87.7819	71.7832	111.072	-1.20731	4.33e-11	-2.30906
Ednrb	13618	locus1of1	chr14:103814615-103844476:-	36.6972	91.5238	41.4054	31.1131	-1.20637	4.73e-10	-2.30756
Hspb8	80888	locus1of1	chr5:116408491-116422864:-	46.1105	113.835	78.252	132.343	-1.20573	7.34e-11	-2.30653
Aox1	11761	locus1of1	chr1:58029969-58106410:+	14.6044	35.5571	25.5448	48.2544	-1.20517	3.52e-18	-2.30565
Tspan18	241556	locus1of1	chr2:93201760-93334487:-	10.5766	26.8961	14.9024	20.0456	-1.20359	2.63e-06	-2.30311
Fscn1	14086	locus1of1	chr5:142960355-142973189:+	22.101	55.5119	24.9617	19.9362	-1.20318	3.38e-08	-2.30246
Reep1	52250	locus1of1	chr6:71707681-71810705:+	1.2755	3.2135	2.0086	1.4135	-1.20294	8.23e-07	-2.30208
Kirrel	170643	locus1of1	chr3:87078592-87174747:-	4.0818	9.9722	4.0376	4.1977	-1.19902	3.53e-14	-2.29584
Tmem202	73893	locus1of1	chr9:59518685-59525501:-	0.9755	2.4789	1.7803	2.5777	-1.19806	1.63e-05	-2.29431
Mir196a-1	387191	locus1of1	chr11:96265164-96265265:+	8.4415	23.5669	15.2707	33.6636	-1.1974	0.00620312	-2.29325
Vcan	13003	locus1of1	chr13:89655310-89742512:-	2.0675	5.0778	1.1603	1.1498	-1.19665	1.95e-10	-2.29207
Fyb2	242594	locus1of1	chr4:104913456-105016863:+	1.4568	3.7866	1.2814	1.6869	-1.19584	0.000550712	-2.29078
Sec16b	89867	locus1of1	chr1:157506796-157568424:+	0.6634	1.6266	0.94	1.6089	-1.19516	2.87e-12	-2.28971
Sox13	20668	locus1of1	chr1:133382300-133424212:-	26.3575	63.4853	31.0644	46.7351	-1.19127	1.73e-20	-2.28353
Gnaz	14687	locus1of1	chr10:74967231-75015877:+	1.8103	4.4782	3.7837	6.7203	-1.18994	2.07e-06	-2.28144
Adamts1	11504	locus1of1	chr16:85793828-85803113:-	30.5956	77.0609	22.1157	12.6895	-1.18869	6.17e-06	-2.27945
Pls1	102502	locus1of1	chr9:95752642-95845279:-	16.6878	41.2909	15.9468	36.2049	-1.18849	8.74e-07	-2.27914
Cdr2l	237988	locus1of1	chr11:115381916-115396132:+	5.3321	12.899	7.1343	6.8196	-1.18756	1.61e-19	-2.27767
Tinagl1	94242	locus1of1	chr4:130165600-130175122:-	323.591	786.871	196.922	174.117	-1.18732	6.3e-13	-2.2773
Ccm2l	228788	locus1of1	chr2:153065955-153081735:+	10.3109	24.9223	14.9122	14.3092	-1.1873	5.33e-16	-2.27726
Col6a3	12835	locus1of1	chr1:90766860-90843971:-	19.9494	48.6495	14.5592	15.955	-1.18697	5.45e-11	-2.27674
Jam2	67374	locus1of1	chr16:84774123-84826375:+	17.5723	42.2507	23.3291	22.6882	-1.18627	6.74e-25	-2.27564
Wee2	381759	locus1of1	chr6:40442863-40466815:+	0.1135	0.3144	0.0964	0.1759	-1.1841	0.00699964	-2.27221
Fxyd5	18301	locus1of1	chr7:31032723-31042331:-	45.7732	111.072	58.8272	42.8899	-1.18407	2.24e-14	-2.27216
Scn2b	72821	locus1of1	chr9:45117876-45130070:+	1.5387	3.7922	3.6045	5.0903	-1.18382	1.92e-07	-2.27177
Sulf1	240725	locus1of1	chr1:12692430-12860372:+	6.5168	15.7587	6.132	7.5171	-1.1825	3.37e-14	-2.2697
Eda	13607	locus1of1	chrX:99975606-100400760:+	0.8992	2.2209	1.6445	2.9679	-1.18164	2.42e-08	-2.26834
Myo1h	231646	locus1of1	chr5:114314941-114364576:+	0.189	0.4889	0.4561	0.8635	-1.18012	0.000166926	-2.26595
Kitl	17311	locus1of1	chr10:100015821-100100415:+	27.4464	65.8965	34.8548	39.0358	-1.17968	6.14e-18	-2.26527
Bfsp1	12075	locus1of1	chr2:143826528-143863173:-	0.8034	1.9678	0.8664	0.7863	-1.17884	2.66e-06	-2.26394
Brsk2	75770	locus1of1	chr7:141949751-142004243:+	0.1402	0.3601	0.3261	0.7661	-1.17742	0.000112836	-2.26172
Etnk2	214253	locus1of1	chr1:133363572-133380319:+	0.7738	1.9779	0.9348	2.3941	-1.17717	0.000322004	-2.26133
Sept3	24050	locus1of1	chr15:82274935-82294442:+	0.7706	1.8581	1.189	2.7359	-1.17597	8.71e-10	-2.25945
Paqr5	74090	locus1of1	chr9:61953738-62026790:-	2.2623	5.536	7.2409	12.468	-1.17585	1.27e-07	-2.25927
Sept5	18951	locus1of1	chr16:18621811-18629938:-	7.2106	17.6061	7.2522	13.8294	-1.17572	2.36e-08	-2.25906
Mid1	17318	locus1of1	chrX:169685199-169990797:+	1.1999	2.8835	1.9474	2.2042	-1.17516	9.9e-11	-2.25818
Fut8	53618	locus1of1	chr12:77238104-77475996:+	13.2563	31.7699	19.1759	41.6461	-1.17433	1.2e-15	-2.25688
Slc9a2	226999	locus1of1	chr1:40681712-40768885:+	0.6113	1.5716	2.8146	5.1557	-1.17376	0.000136203	-2.25599
Tmem45a	56277	locus1of1	chr16:56805161-56886163:-	1.5469	3.8156	1.8253	2.1549	-1.17271	4.28e-07	-2.25434
Tm6sf1	107769	locus1of1	chr7:81859001-81884079:+	5.0203	12.4524	11.2458	7.6361	-1.1719	2.14e-05	-2.25308
Prr7	432763	locus1of1	chr13:55464267-55473155:+	1.1311	2.9312	1.9298	1.1726	-1.17178	0.00125323	-2.25289
Dst	13518	locus1of1	chr1:33908225-34308662:+	4.1274	10.0825	8.1663	10.9713	-1.17103	1.78e-06	-2.25173
Slfn4	20558	locus1of1	chr11:83175186-83190216:+	0.1938	0.487	0.3879	0.2607	-1.16999	0.000702298	-2.2501
Bhlhe22	59058	locus1of1	chr3:18054325-18057514:+	0.1839	0.4684	0.2727	0.3386	-1.16994	0.000348644	-2.25002
Fez1	235180	locus1of1	chr9:36843659-36878640:+	2.5614	6.4009	3.2132	3.9331	-1.16868	0.000128352	-2.24806
Pcdhga12	93724	locus1of1	chr18:37765580-37841872:+	0.7892	1.8928	1.0976	1.263	-1.16843	5.4e-10	-2.24767
Rgs4	19736	locus1of1	chr1:169741477-169747642:-	3.484	8.4704	11.7343	11.3794	-1.16834	1.33e-09	-2.24753
Catsperg1	320225	locus1of1	chr7:29181532-29214033:-	0.2143	0.5317	0.6206	0.8052	-1.16697	8.7e-06	-2.24539
Grik3	14807	locus1of1	chr4:125490831-125714173:+	0.3267	0.8081	0.6462	1.2557	-1.16619	3.56e-05	-2.24419
1700001J03Rik	69282	locus1of1	chr5:146182450-146185304:-	0.4221	1.1297	1.3586	2.361	-1.16619	0.00327381	-2.24418
Rhbdl3	246104	locus1of1	chr11:80300912-80355986:+	1.498	3.6198	6.335	15.0861	-1.16585	2.24e-08	-2.24365
Ly6a	110454	locus1of1	chr15:74994877-74998031:-	123.549	296.17	226.938	178.145	-1.16357	3.28e-13	-2.24012
Gpr176	381413	locus1of1	chr2:118277098-118373419:-	0.4212	1.0592	0.2715	0.2361	-1.16335	0.000215978	-2.23977
Rufy4	435626	locus1of1	chr1:74125541-74148230:+	3.2554	7.7966	3.4405	6.3433	-1.16316	3.61e-10	-2.23948
2610028H24Rik	76964	locus1of1	chr10:76449081-76461218:+	0.2106	0.5748	0.9941	2.1101	-1.16315	0.00348642	-2.23946
Scn8a	20273	locus1of1	chr15:100870645-101045938:+	0.1473	0.3738	0.2393	0.6049	-1.16224	0.000457798	-2.23804
Gm14005	100043424	locus1of1	chr2:128298663-128429351:-	1.5001	3.5871	1.1901	1.1574	-1.1615	4.58e-11	-2.23691
Car4	12351	locus1of1	chr11:84957754-84966054:+	8.8499	21.2726	22.4806	20.6868	-1.15963	6.74e-11	-2.234
Gm15326	102636620	locus1of1	chr13:111867936-111871937:+	0.911	2.2095	0.8788	1.0339	-1.15838	1.01e-05	-2.23207
Stard8	236920	locus1of1	chrX:99042581-99074728:+	19.2888	45.7499	25.9861	26.0297	-1.15706	3.89e-12	-2.23003
Tcf15	21407	locus1of1	chr2:152143609-152149096:+	1.5063	4.002	3.8182	6.1884	-1.15613	0.00324317	-2.22858
Anxa1	16952	locus1of1	chr19:20373434-20390671:-	119.274	295.887	93.5213	162.803	-1.15496	0.000150008	-2.22678
Eva1c	70967	locus1of1	chr16:90826719-90905109:+	4.8151	11.5232	7.1324	11.5126	-1.15462	6.62e-09	-2.22625
Olfr70	56014	locus1of1	chr4:43695000-43700807:-	0.9129	2.3533	0.1939	0.1578	-1.15363	0.00747009	-2.22473
4930452B06Rik	74430	locus1of1	chr14:8431172-8666290:-	2.6902	6.6197	6.4746	18.2621	-1.15188	1.85e-05	-2.22203
Mcub	66815	locus1of1	chr3:129914960-129970206:-	4.1465	9.8965	4.5811	4.1937	-1.15095	3.82e-08	-2.22061
Notch3	18131	locus1of1	chr17:32120893-32166852:-	22.7945	53.7365	26.7951	24.9252	-1.15078	4.34e-13	-2.22034
Lepr	16847	locus1of1	chr4:101717407-101815354:+	1.7137	4.0852	1.8156	2.5082	-1.15039	3.25e-08	-2.21974
Ankrd9	74251	locus1of1	chr12:110975353-110979021:-	13.7619	33.6837	14.579	12.5793	-1.15025	4.05e-06	-2.21952
Aff2	14266	locus1of1	chrX:69360331-69868037:+	0.135	0.3441	0.2288	0.334	-1.14986	0.00098978	-2.21892
Unc5b	107449	locus1of1	chr10:60762595-60831581:-	8.1858	19.2153	7.6609	9.8864	-1.14906	1.71e-20	-2.21769
Col1a2	12843	locus1of1	chr6:4505618-4541543:+	106.862	256.063	67.8384	97.5186	-1.14812	3.16e-08	-2.21624
Csmd1	94109	locus1of1	chr8:15892545-17535385:-	0.1066	0.263	0.1893	0.313	-1.14811	6.05e-05	-2.21623
Itgbl1	223272	locus1of1	chr14:123660140-123974079:+	1.5589	3.944	2.1457	4.854	-1.14727	0.00124988	-2.21495
Trpc6	22068	locus1of1	chr9:8544142-8680741:+	0.814	1.9701	1.2703	0.3556	-1.14707	1.81e-06	-2.21464
Myct1	68632	locus1of1	chr10:5593728-5606791:+	12.745	29.9329	16.3872	13.624	-1.14707	4.86e-18	-2.21464
Lox	16948	locus1of1	chr18:52516060-52529867:-	10.9645	26.8775	7.0248	7.245	-1.1468	6.3e-05	-2.21422
Lmna	16905	locus1of1	chr3:88481148-88503352:-	62.7511	147.451	59.3894	69.0683	-1.14392	5.95e-15	-2.20981
Smtnl2	276829	locus1of1	chr11:72390114-72411713:-	68.4776	167.175	74.8376	98.5451	-1.14389	0.00010525	-2.20976
Chn2	69993	locus1of1	chr6:54039932-54301812:+	4.5533	11.1502	8.9908	15.0941	-1.14359	4.81e-05	-2.20929
Gfra2	14586	locus1of1	chr14:70890107-70979840:+	2.2361	5.3424	4.1368	5.3583	-1.14309	2.32e-08	-2.20853
S100a6	20200	locus1of1	chr3:90612894-90614414:+	190.37	453.858	176.198	194.628	-1.14051	2.41e-07	-2.2046
Sgsm1	52850	locus1of1	chr5:113243220-113310786:-	1.2414	2.9754	1.6794	3.9991	-1.14048	1.32e-06	-2.20455
Pitpnm3	327958	locus1of1	chr11:72047528-72135889:-	2.8982	6.9048	7.0477	20.58	-1.13956	1.18e-06	-2.20314
Spata24	71242	locus1of1	chr18:35656689-35662186:-	21.0083	48.9563	22.2309	31.5218	-1.13934	6.52e-18	-2.20281
Nhsl2	100042480	locus1of1	chrX:101849385-102092055:+	2.2185	5.2054	2.718	2.5918	-1.13866	2.2e-10	-2.20176
Lyz1	17110	locus1of1	chr10:117287795-117292868:-	5.8671	14.8098	3.5247	3.4868	-1.13801	0.00374082	-2.20078
Wasf3	245880	locus1of1	chr5:146385006-146471125:+	12.1579	29.0103	28.4225	43.2574	-1.13756	4.99e-06	-2.20009
S100a4	20198	locus1of1	chr3:90603770-90606045:+	51.7121	123.903	53.6379	32.9012	-1.13753	4.6e-06	-2.20005
Kalrn	545156	locus1of1	chr16:33969073-34514027:-	3.2243	7.4835	4.2834	6.6456	-1.13658	4.29e-14	-2.19859
Tnfrsf22	79202	locus1of1	chr7:143634808-143649664:-	3.2586	7.609	3.9047	2.9108	-1.13575	7.03e-19	-2.19732
Zfp811	240063	locus1of1	chr17:32795676-32809931:-	0.1305	0.3257	0.2738	0.3566	-1.13555	0.00172409	-2.19703
Foxd2os	100040736	locus1of1	chr4:114909289-114921118:+	1.3414	3.2995	1.3692	0.7731	-1.13519	0.000360621	-2.19647
Fli1	14247	locus1of1	chr9:32422204-32541452:-	8.4936	20.3842	15.1323	9.3362	-1.1347	4.71e-06	-2.19573
Ccdc121	403180	locus1of1	chr1:181509633-181511451:-	0.1505	0.4047	0.2885	1.2264	-1.13457	0.00583	-2.19553
Wnt10b	22410	locus1of1	chr15:98771752-98778150:-	0.514	1.3165	0.5721	0.778	-1.13389	0.00494811	-2.19449
Pde2a	207728	locus1of1	chr7:101421691-101512829:+	16.4562	38.8193	28.4107	23.0106	-1.13373	1.73e-10	-2.19425
Itga9	104099	locus1of1	chr9:118606709-118901003:+	7.4074	17.1026	7.4495	6.0839	-1.13351	7.38e-26	-2.19393
Adam33	110751	locus1of1	chr2:131050822-131063814:-	1.9512	4.5824	3.3871	6.7071	-1.13143	4.55e-09	-2.19076
Adamts2	216725	locus1of1	chr11:50602085-50807573:+	7.2509	17.0844	8.139	9.0091	-1.1314	4.28e-09	-2.19072
Epb42	13828	locus1of1	chr2:121017891-121036877:-	0.7405	1.8088	2.5378	2.9931	-1.12998	0.000214897	-2.18856
Bok	51800	locus1of1	chr1:93685575-93695770:+	9.573	22.6668	8.0376	8.5005	-1.12998	2.94e-08	-2.18855
Phf11c	628705	locus1of1	chr14:59380833-59393512:-	0.2252	0.5736	0.51	0.6324	-1.12931	0.00543262	-2.18754
Pcdhb21	93892	locus1of1	chr18:37513652-37516363:+	0.2723	0.674	0.4385	0.439	-1.12903	0.00121838	-2.18712
Fgf2	14173	locus1of1	chr3:37348653-37404830:+	5.0207	11.9974	11.835	22.4238	-1.12664	9.81e-05	-2.18349
Gdap1l1	228858	locus1of1	chr2:163438467-163455324:+	0.7064	1.6805	1.1495	1.7627	-1.12642	3.98e-06	-2.18317
Celsr1	12614	locus1of1	chr15:85898758-86033777:-	83.6691	194.085	69.3531	70.604	-1.1256	2.93e-09	-2.18192
Sv2c	75209	locus1of1	chr13:95959443-96132577:-	0.2763	0.6735	0.2694	0.3075	-1.12506	0.000878414	-2.18111
Grid2ip	170935	locus1of1	chr5:143357338-143391798:+	0.1437	0.3851	0.6077	0.9732	-1.12485	0.00680845	-2.18079
1810041L15Rik	72301	locus1of1	chr15:84379203-84447097:-	2.8058	6.9775	4.9851	2.7631	-1.12455	0.00282677	-2.18033
Nt5dc3	103466	locus1of1	chr10:86779005-86838389:+	6.461	14.986	10.5227	18.5904	-1.12375	9.32e-11	-2.17913
Pcdhgb8	93705	locus1of1	chr18:37761801-37841872:+	0.334	0.8025	0.3575	0.5368	-1.12113	9.05e-05	-2.17517
Cftr	12638	locus1of1	chr6:18170687-18322769:+	0.8832	2.1896	2.3373	6.0213	-1.12104	0.0010323	-2.17503
Itgb3	16416	locus1of1	chr11:104608000-104670471:+	3.8969	9.2334	4.7898	2.6894	-1.12062	3.59e-06	-2.17441
Emp3	13732	locus1of1	chr7:45918023-45921426:-	25.3952	59.8082	28.3352	19.586	-1.12019	2.09e-07	-2.17375
Vasn	246154	locus1of1	chr16:4639945-4651166:+	24.6123	56.8141	24.6928	21.7205	-1.12003	3.97e-17	-2.17352
Vstm2b	58188	locus1of1	chr7:40899278-40929968:+	20.443	50.3913	12.6152	18.1545	-1.11805	0.00133762	-2.17053
Nup210l	77595	locus1of1	chr3:90104132-90212017:+	0.2466	0.5961	0.5396	0.3486	-1.11658	0.00033099	-2.16832
Mapk11	19094	locus1of1	chr15:89142484-89149606:-	8.4762	19.6086	12.4726	15.3458	-1.11457	3.03e-10	-2.16531
Gm16982	100036523	locus1of1	chr7:141610066-141613747:-	0.2181	0.5506	0.4206	0.6168	-1.11398	0.00416946	-2.16442
Adgrf5	224792	locus1of1	chr17:43360431-43459557:+	44.4008	101.785	69.9844	70.5267	-1.11172	1.01e-13	-2.16103
Hoxa3	15400	locus1of1	chr6:52169062-52213067:-	1.4113	3.2823	1.9073	4.6839	-1.11136	1.23e-07	-2.1605
Chst7	60322	locus1of1	chrX:20059570-20097520:+	6.306	14.506	9.3548	10.068	-1.1113	4.48e-15	-2.1604
Thbs2	21826	locus1of1	chr17:14665500-14694262:-	5.108	11.7859	4.2133	4.8793	-1.11068	7.48e-11	-2.15948
Hpgds	54486	locus1of1	chr6:65117293-65144730:-	6.7208	15.6753	18.7929	11.7047	-1.10808	1e-06	-2.15558
Mfap4	76293	locus1of1	chr11:61485431-61488705:+	6.7673	16.3192	5.3383	9.6455	-1.10783	0.000181552	-2.15521
Tshz3	243931	locus1of1	chr7:36698118-36773457:+	1.5329	3.5317	1.9091	1.9045	-1.10702	4.73e-10	-2.15401
Tnfaip2	21928	locus1of1	chr12:111442661-111455018:+	10.1996	23.3561	13.4168	10.6854	-1.1044	7.82e-13	-2.15009
Hrct1	100039781	locus1of1	chr4:43727198-43728110:+	19.3967	44.676	10.9333	13.4317	-1.10439	8.28e-09	-2.15007
Fam186b	545136	locus1of1	chr15:99271018-99287180:-	0.3908	0.9145	0.414	0.2423	-1.10438	0.00012803	-2.15006
Icam2	15896	locus1of1	chr11:106377656-106382781:-	27.6906	64.7612	38.5667	23.6859	-1.10353	1.09e-06	-2.1488
Sox11	20666	locus1of1	chr12:27334268-27342718:-	0.3339	0.778	0.2386	0.3613	-1.10015	1.87e-05	-2.14377
Cyp7b1	13123	locus1of1	chr3:18071950-18243338:-	2.039	4.7696	5.2963	7.0649	-1.09873	1.02e-05	-2.14166
Tspan17	74257	locus1of1	chr13:54789405-54796775:+	11.1679	25.5605	18.1813	22.2841	-1.09846	1.71e-11	-2.14125
1190005I06Rik	68918	locus1of1	chr8:120608602-120634382:-	1.2721	3.0952	1.8331	3.4971	-1.09766	0.00166289	-2.14008
Mamld1	333639	locus1of1	chrX:71050256-71154717:+	1.5105	3.4473	2.3491	4.3762	-1.0971	1.09e-09	-2.13924
Tmcc2	68875	locus1of1	chr1:132356315-132391386:-	5.5233	12.6168	10.0289	11.3009	-1.09431	2.26e-10	-2.1351
Casq2	12373	locus1of1	chr3:102086415-102146512:+	2.9679	7.2017	4.311	2.4507	-1.09084	0.00165938	-2.12999
Crmp1	12933	locus1of1	chr5:37242058-37292163:+	0.6384	1.4851	1.0597	1.3551	-1.09002	1.84e-05	-2.12877
Lsamp	268890	locus1of1	chr16:41532826-42181679:+	0.1919	0.4484	0.6169	1.6412	-1.08928	1.24e-05	-2.12767
Ccnd1	12443	locus1of1	chr7:144929931-144939925:-	89.5936	200.176	75.2387	77.7388	-1.08703	3.79e-19	-2.12436
Cass4	320664	locus1of1	chr2:172393794-172433757:+	0.5849	1.4606	1.2893	0.6095	-1.08396	0.0099796	-2.11985
Actr3b	242894	locus1of1	chr5:25759973-25850691:+	2.2832	5.4199	2.5778	10.0237	-1.08271	0.000899144	-2.11801
Plvap	84094	locus1of1	chr8:71497753-71511769:-	307.741	705.217	438.323	297.831	-1.08171	1.61e-07	-2.11655
Zfp366	238803	locus1of1	chr13:99184823-99247032:+	6.0383	13.8254	10.0197	6.8805	-1.08133	1.74e-05	-2.11599
Car7	12354	locus1of1	chr8:104534700-104550343:+	2.4116	5.4568	3.7954	4.3183	-1.08051	3.25e-09	-2.11479
Mall	228576	locus1of1	chr2:127704390-127729897:-	45.5969	102.353	53.8993	55.0502	-1.07968	1.09e-10	-2.11357
Sept11	52398	locus1of1	chr5:93093416-93181378:+	6.8928	15.6986	7.7648	7.8208	-1.07879	7.1e-07	-2.11227
Col14a1	12818	locus1of1	chr15:55307750-55520803:+	16.3093	36.6004	15.4987	20.1199	-1.07703	9.2e-11	-2.10969
Ddah1	69219	locus1of1	chr3:145758692-145894277:+	3.463	7.878	1.6926	1.0987	-1.07593	6.59e-08	-2.10808
Tgfb3	21809	locus1of1	chr12:86056743-86079041:-	12.0176	27.3898	13.0198	18.3647	-1.07564	8.76e-07	-2.10766
Grasp	56149	locus1of1	chr15:101224207-101232756:+	8.4165	18.9699	11.7946	10.6373	-1.07522	2.94e-10	-2.10704
Tnr	21960	locus1of1	chr1:159523769-159924922:+	0.2499	0.6011	0.6102	1.1686	-1.07411	0.00304993	-2.10542
Mst1r	19882	locus1of1	chr9:107906889-107920383:+	0.5043	1.1749	0.4872	0.6792	-1.07411	0.000236974	-2.10542
Slc25a43	194744	locus1of1	chrX:36743632-36777307:+	1.2879	2.9271	1.5212	3.5671	-1.074	1.04e-05	-2.10526
Vash1	238328	locus1of1	chr12:86678700-86695681:+	7.1105	15.9731	8.2225	6.9532	-1.0734	6.05e-12	-2.10438
Mustn1	66175	locus1of1	chr14:30879257-30881610:+	9.5765	21.9463	10.0237	12.4156	-1.0726	4.98e-06	-2.10322
Rtl8a	66158	locus1of1	chrX:53642489-53643763:-	26.0592	59.1921	28.2614	27.101	-1.07234	4.25e-08	-2.10285
Rin3	217835	locus1of1	chr12:102283074-102390854:+	14.8584	33.0239	15.5151	14.9019	-1.0711	1.38e-20	-2.10103
Ttc9	69480	locus1of1	chr12:81631249-81667557:+	2.9403	6.597	1.826	1.6729	-1.06826	1.12e-08	-2.0969
Gm16596	100504467	locus1of1	chr12:108536402-108555618:-	0.6767	1.5241	1.2826	1.101	-1.06799	1.25e-05	-2.09651
Clec11a	20256	locus1of1	chr7:44303766-44306959:-	5.2277	11.718	4.7926	6.1752	-1.06766	2.9e-10	-2.09604
Map3k6	53608	locus1of1	chr4:133240818-133252928:+	6.2458	14.1423	8.0668	7.2928	-1.0675	4.39e-07	-2.0958
Nxpe4	244853	locus1of1	chr9:48362041-48400025:+	6.3356	14.0309	9.2674	9.2265	-1.06736	2.28e-15	-2.09559
Mtss1l	244654	locus1of1	chr8:110721476-110741401:+	12.4099	27.5485	17.0566	23.1454	-1.06725	1.55e-15	-2.09544
Klf8	245671	locus1of1	chrX:153237748-153398924:+	0.3661	0.8295	0.8859	1.2798	-1.06686	1.73e-06	-2.09487
Nid1	18073	locus1of1	chr13:13437602-13512275:+	68.3345	151.224	53.67	48.0018	-1.0666	1.04e-16	-2.09449
Crybb3	12962	locus1of1	chr5:113075839-113081584:-	1.1656	2.8822	1.7287	3.0778	-1.06506	0.00898203	-2.09226
Ppl	19041	locus1of1	chr16:5086291-5132481:-	48.6338	108.001	52.0949	62.3154	-1.06474	3.95e-09	-2.0918
Gli3	14634	locus1of1	chr13:15463723-15730025:+	0.6044	1.3528	0.6247	0.8181	-1.06378	3.16e-07	-2.09041
Cnn1	12797	locus1of1	chr9:22099253-22109221:+	1.9923	4.6576	1.7749	2.065	-1.06244	0.000582963	-2.08845
P2rx7	18439	locus1of1	chr5:122643911-122691432:+	2.9005	6.3672	3.545	2.9675	-1.06219	4.26e-22	-2.0881
Sgip1	73094	locus1of1	chr4:102760135-102972682:+	0.409	0.9197	0.7595	0.788	-1.06163	2.29e-07	-2.0873
Stc1	20855	locus1of1	chr14:69029289-69041401:+	22.1071	49.9134	19.1781	12.1825	-1.06134	1.09e-06	-2.08687
Ccdc60	269693	locus1of1	chr5:116125581-116288985:-	1.5947	3.61	4.7634	9.1986	-1.06083	6.79e-06	-2.08613
Adam12	11489	locus1of1	chr7:133883199-134225097:-	8.0024	17.9392	6.0369	3.5768	-1.06081	3.61e-07	-2.0861
Tmem184b	223693	locus1of1	chr15:79360684-79403303:-	78.6026	172.987	68.2203	82.46	-1.06017	1.82e-18	-2.08518
Scn2a	110876	locus1of1	chr2:65620769-65767447:+	0.1728	0.3978	0.2775	0.483	-1.05969	0.000315902	-2.08449
Prrx1	18933	locus1of1	chr1:163245119-163313650:-	6.5755	14.5707	6.1734	7.7611	-1.05882	7.21e-11	-2.08322
Atp1a3	232975	locus1of1	chr7:24978169-25005937:-	0.6143	1.4048	1.4628	1.7038	-1.05835	0.000217346	-2.08255
Dkkl1	50722	locus1of1	chr7:45207525-45211883:-	1.5006	3.4852	0.6151	0.6966	-1.05815	0.00231167	-2.08226
Nsg1	18196	locus1of1	chr5:38137193-38159467:-	6.4904	14.3867	5.5214	4.3347	-1.05741	1.04e-10	-2.08119
Insrr	23920	locus1of1	chr3:87796951-87816101:+	1.5458	3.4777	3.7067	10.1492	-1.05677	7.47e-06	-2.08026
Trp63	22061	locus1of1	chr16:25683765-25892088:+	5.7646	12.6844	9.7609	14.5769	-1.05534	1.4e-10	-2.07821
Endod1	71946	locus1of1	chr9:14353990-14381242:-	32.123	70.115	37.0057	41.8473	-1.05517	8.55e-40	-2.07796
Podxl	27205	locus1of1	chr6:31519493-31563937:-	97.8858	214.404	126.605	109.305	-1.05497	1.08e-21	-2.07768
Col5a2	12832	locus1of1	chr1:45374331-45503282:-	30.3322	67.3291	24.5478	23.538	-1.05488	3.49e-09	-2.07754
Pdgfb	18591	locus1of1	chr15:79995876-80014808:-	35.9019	79.4557	38.9239	41.226	-1.0542	5.13e-12	-2.07657
Layn	244864	locus1of1	chr9:51056780-51077094:-	5.989	13.0923	8.1685	6.7621	-1.05418	9.69e-24	-2.07653
Rdh11	17252	locus1of1	chr12:79175551-79191819:-	49.9557	109.564	46.0525	60.2796	-1.05382	2.85e-14	-2.07602
Rimbp2	231760	locus1of1	chr5:128757788-128953486:-	0.3247	0.7398	0.6705	1.6724	-1.05004	0.00018012	-2.07058
Chd5	269610	locus1of1	chr4:152338651-152390194:+	0.2363	0.5448	0.3886	0.8598	-1.04932	0.0020091	-2.06955
Armc2	213402	locus1of1	chr10:41914990-42018382:-	11.305	25.6831	8.6777	12.7921	-1.0485	0.00036982	-2.06838
Fgf12	14167	locus1of1	chr16:28157783-28753243:-	0.1541	0.358	0.2107	0.6474	-1.04638	0.00180162	-2.06534
Zfpm1	22761	locus1of1	chr8:122282141-122337862:+	6.957	15.2367	11.1134	10.2347	-1.0454	2.88e-12	-2.06394
Myadm	50918	locus1of1	chr7:3289038-3299349:+	84.0892	183.605	84.0887	92.4828	-1.04347	2.31e-14	-2.06118
Arrb1	109689	locus1of1	chr7:99535486-99606771:+	11.0506	23.9545	20.8327	40.14	-1.04324	1.07e-23	-2.06084
Bnc2	242509	locus1of1	chr4:84272542-84675086:-	0.1986	0.4612	0.2325	0.3534	-1.04244	0.00319294	-2.05971
Ntn3	18209	locus1of1	chr17:24203843-24209387:-	0.6275	1.3799	0.7073	1.0763	-1.04201	4.98e-07	-2.05909
Pmp22	18858	locus1of1	chr11:63128982-63159547:+	68.6474	150.885	109.976	187.472	-1.04185	2.77e-08	-2.05887
Gata6	14465	locus1of1	chr18:11052510-11085635:+	1.1124	2.4516	1.203	1.5778	-1.04134	3.44e-07	-2.05813
Rap1gap	110351	locus1of1	chr4:137664726-137729861:+	56.4482	125.295	94.0059	210.665	-1.04091	9.98e-06	-2.05753
Flt4	14257	locus1of1	chr11:49609679-49652739:+	14.086	30.8807	17.32	12.0592	-1.04002	9.82e-10	-2.05625
Nbeal2	235627	locus1of1	chr9:110624789-110654161:-	12.7388	28.9392	14.6631	12.4939	-1.03923	0.00132454	-2.05512
Esam	69524	locus1of1	chr9:37528089-37538319:+	65.5939	145.037	71.0949	60.2037	-1.03611	3.45e-08	-2.05069
Nbl1	17965	locus1of1	chr4:139082292-139092970:-	28.2777	62.0613	43.2367	95.2404	-1.03611	1.4e-08	-2.05069
Plekhg3	263406	locus1of1	chr12:76533560-76579039:+	43.3097	94.4864	52.8098	47.911	-1.03596	2.14e-10	-2.05048
Nog	18121	locus1of1	chr11:89300638-89302559:-	0.5985	1.3753	0.7153	0.4167	-1.03582	0.00270594	-2.05028
BC028528	229600	locus1of1	chr3:95883962-95892005:-	18.2017	39.4812	23.0378	17.6926	-1.03519	1.88e-16	-2.04938
Tmem71	213068	locus1of1	chr15:66526212-66561046:-	1.7035	3.8872	5.8593	7.9845	-1.03437	0.00120817	-2.04822
Cryab	12955	locus1of1	chr9:50751325-50756635:+	32.251	73.6674	40.2778	178.993	-1.03399	0.000615983	-2.04768
Ggta1	14594	locus1of1	chr2:35400179-35461449:-	11.2597	24.465	16.8815	11.5513	-1.03375	3.51e-11	-2.04733
Pcdhb5	93876	locus1of1	chr18:37320381-37323913:+	0.2831	0.629	0.2727	0.3304	-1.03332	0.000112301	-2.04672
Morn1	76866	locus1of1	chr4:155086577-155145507:+	3.0948	6.6967	6.2222	7.5179	-1.03324	1.46e-15	-2.04661
Dbndd1	72185	locus1of1	chr8:123504718-123515455:-	2.2769	4.975	3.8054	4.9956	-1.03295	1.79e-07	-2.0462
Msn	17698	locus1of1	chrX:96096045-96168553:+	177.962	383.993	197.424	196.599	-1.03211	1.87e-14	-2.04501
Foxc1	17300	locus1of1	chr13:31806646-31810635:+	0.931	2.0473	1.1095	1.616	-1.03194	3.89e-07	-2.04478
Lhfp	108927	locus1of1	chr3:53041547-53261679:+	32.2093	70.3793	32.5871	34.9457	-1.0317	1.23e-09	-2.04444
Osbpl3	71720	locus1of1	chr6:50293327-50456354:-	5.3322	11.7033	6.4988	15.1105	-1.03101	1.15e-05	-2.04345
Sv2a	64051	locus1of1	chr3:96181227-96195180:+	1.9199	4.1606	3.1639	8.2382	-1.03061	4.04e-10	-2.04289
Acot11	329910	locus1of1	chr4:106744555-106805007:-	5.8632	13.1517	11.9552	28.9084	-1.0289	0.000436556	-2.04047
Mlph	171531	locus1of1	chr1:90915100-90951142:+	23.2296	49.9095	25.8238	37.1299	-1.02627	5.66e-12	-2.03676
Vat1l	270097	locus1of1	chr8:114205640-114374070:+	0.4985	1.1547	1.2773	2.8365	-1.0261	0.00276287	-2.03651
Pcdhb13	93884	locus1of1	chr18:37442517-37446209:+	0.2729	0.6214	0.3466	0.3666	-1.02602	0.00331328	-2.0364
Tshz2	228911	locus1of1	chr2:169633646-169888504:+	25.8176	55.2468	37.163	52.6808	-1.02468	1.83e-13	-2.03451
Snx31	66696	locus1of1	chr15:36504062-36555572:-	15.4015	35.0769	39.0933	24.0124	-1.02448	0.00133403	-2.03422
Itga8	241226	locus1of1	chr2:12106634-12301944:-	1.4659	3.1961	1.8222	3.7737	-1.02435	2.72e-07	-2.03404
Rrbp1	81910	locus1of1	chr2:143947395-144011263:-	457.754	994.751	295.387	381.441	-1.02387	8.52e-08	-2.03337
Adcy7	11513	locus1of1	chr8:88272403-88329962:+	3.8277	8.639	9.3309	7.8449	-1.02298	0.00176403	-2.03211
Rin1	225870	locus1of1	chr19:5050808-5057071:+	2.1967	4.7079	2.3152	3.005	-1.02281	2.07e-13	-2.03187
Gpr179	217143	locus1of1	chr11:97332109-97352073:-	1.5317	3.2984	3.271	6.0293	-1.02123	1.3e-08	-2.02965
Fam81a	76886	locus1of1	chr9:70089310-70141557:-	2.6783	5.7762	2.0967	1.6198	-1.02023	3.28e-08	-2.02825
Mylk	107589	locus1of1	chr16:34784950-35002434:+	28.38	62.0085	45.3773	59.7004	-1.02014	6.06e-06	-2.02812
Lrrc74b	74685	locus1of1	chr16:17544465-17561247:-	0.6629	1.4449	1.609	2.029	-1.01982	5.13e-06	-2.02767
Rhpn1	14787	locus1of1	chr15:75704288-75714419:+	42.3261	91.0715	69.9075	83.5315	-1.01938	2.93e-12	-2.02704
Plxnd1	67784	locus1of1	chr6:115954811-115995005:-	31.8818	69.6035	45.6282	33.5345	-1.01907	2.77e-06	-2.02662
Frmd3	242506	locus1of1	chr4:74013603-74202214:+	0.2216	0.5012	0.1326	0.1918	-1.01827	0.00482751	-2.02549
Arhgef15	442801	locus1of1	chr11:68943154-68956858:-	19.7648	42.6041	24.885	21.4553	-1.01823	4.29e-12	-2.02543
Adamts10	224697	locus1of1	chr17:33524085-33553782:+	6.9693	15.0248	15.7769	16.3248	-1.01768	5.76e-08	-2.02467
Dlg5	71228	locus1of1	chr14:24133953-24245920:-	25.1202	53.6513	26.3831	27.041	-1.0172	1.59e-10	-2.02398
Gatsl2	80909	locus1of1	chr5:134099748-134141758:+	35.6712	76.1378	25.0672	18.5306	-1.01643	7.16e-10	-2.0229
Emilin2	246707	locus1of1	chr17:71252172-71311556:-	38.9509	84.0631	32.6148	59.7703	-1.01539	1.11e-06	-2.02144
Gria2	14800	locus1of1	chr3:80684936-80802791:-	0.2745	0.6163	0.6379	1.2033	-1.0151	0.00115844	-2.02105
Gpx2	14776	locus1of1	chr12:76792335-76795554:-	282.643	628.1	164.766	341.928	-1.01367	0.000276084	-2.01904
Frmpd4	333605	locus1of1	chrX:167471306-168577233:-	0.187	0.4292	0.8807	0.2815	-1.01344	0.00477195	-2.01871
Cacng1	12299	locus1of1	chr11:107703218-107716476:-	30.5432	68.5277	10.768	4.8572	-1.01331	0.00126843	-2.01854
Cdh11	12552	locus1of1	chr8:102632095-102785111:-	3.3211	7.2271	3.3234	5.4471	-1.01323	2.64e-06	-2.01842
A330009N23Rik	380977	locus1of1	chr15:101221191-101225186:-	1.5423	3.3206	2.0353	2.1028	-1.01283	8.23e-07	-2.01786
Gja4	14612	locus1of1	chr4:127311420-127314039:-	12.2131	26.1967	18.4179	16.3481	-1.01271	7.99e-10	-2.0177
Fndc4	64339	locus1of1	chr5:31292242-31295932:-	9.2678	19.7795	10.1539	12.6965	-1.01252	5.1e-13	-2.01743
Kif12	16552	locus1of1	chr4:63165630-63172131:-	0.1362	0.323	0.4293	0.8788	-1.01214	0.00897564	-2.0169
Asb4	65255	locus1of1	chr6:5383386-5433021:+	0.6214	1.4118	1.2627	1.0929	-1.01211	0.00255243	-2.01685
Ptgr1	67103	locus1of1	chr4:58965590-58987078:-	5.3862	11.6356	6.451	7.4848	-1.01198	5.52e-08	-2.01668
Tmem266	244886	locus1of1	chr9:55326949-55438344:+	3.8167	8.3387	2.394	3.3756	-1.01197	6.99e-05	-2.01666
Msx1	17701	locus1of1	chr5:37820491-37824585:-	1.5413	3.3929	1.6318	2.2048	-1.01182	0.000122081	-2.01645
Tbc1d9	71310	locus1of1	chr8:83165352-83272940:+	3.2604	6.9556	5.2613	6.0196	-1.01152	8.59e-10	-2.01603
Has2	15117	locus1of1	chr15:56665627-56694546:-	0.333	0.746	0.2718	0.2886	-1.01148	0.00265438	-2.01598
Snta1	20648	locus1of1	chr2:154376314-154408084:-	6.8438	14.8742	11.8103	28.5592	-1.01112	1.65e-06	-2.01547
Ttc12	235330	locus1of1	chr9:49436961-49486225:-	15.8683	33.744	33.341	27.3962	-1.01051	4.9e-15	-2.01463
Ppp1r14a	68458	locus1of1	chr7:29289320-29293390:+	9.6387	21.401	13.1226	12.2257	-1.00958	0.000146504	-2.01332
Tspoap1	207777	locus1of1	chr11:87760541-87785928:+	0.5149	1.1689	2.4039	3.9013	-1.00916	0.00403723	-2.01273
Rhoc	11853	locus1of1	chr3:104789034-104794459:+	107.393	229.805	132.024	162.116	-1.00806	1.64e-11	-2.01121
Abca3	27410	locus1of1	chr17:24352023-24410204:+	113.601	240.767	107.964	114.415	-1.00726	2.99e-12	-2.01009
Scin	20259	locus1of1	chr12:40059771-40134228:-	31.7596	71.5224	34.7462	211.983	-1.00689	0.00355377	-2.00957
Arntl2	272322	locus1of1	chr6:146805530-146833529:+	0.9025	1.9991	1.9373	2.8011	-1.00681	0.000458913	-2.00947
Postn	50706	locus1of1	chr3:54361107-54391041:+	153.487	335.442	120.976	99.5457	-1.00649	3.41e-05	-2.00901
Loxl1	16949	locus1of1	chr9:58287723-58313212:-	13.2892	29.5567	15.8329	22.9328	-1.00563	0.000494962	-2.00783
Rtp3	235636	locus1of1	chr9:110984943-110989713:-	1.0378	2.2347	2.4108	1.9345	-1.00493	1.03e-05	-2.00684
Tmem63c	217733	locus1of1	chr12:87026564-87090039:+	0.3347	0.7303	0.6925	1.3423	-1.00324	0.000181266	-2.0045
Hunk	26559	locus1of1	chr16:90386397-90499553:+	3.1856	7.1189	1.8172	4.1269	-1.00097	0.00577311	-2.00135
Oit1	18300	locus1of1	chr14:8348948-8378763:-	1.8677	4.2376	2.0947	1.2824	-1.00083	0.0081597	-2.00115
Cd209c	170776	locus1of1	chr8:3940222-3946863:-	0.5879	1.3102	0.8	0.5232	-1.00083	0.0095806	-2.00115
Mmp17	23948	locus1of1	chr5:129584169-129609154:+	1.4215	3.0363	1.6866	1.2437	-1.00042	2.3e-08	-2.00058
Anxa11	11744	locus1of1	chr14:25842155-25886804:+	81.3058	170.517	100.654	136.288	-1.00024	2.23e-31	-2.00034
Ttr	22139	locus1of1	chr18:20665250-20674326:+	0.4195	0.9668	0.9356	1.9127	-1.00024	0.00867567	-2.00034
Pls3	102866	locus1of1	chrX:75785653-75875182:-	69.5997	147.318	127.115	222.969	-1.00001	7.48e-11	-2.00001
KEGG_PATHWAY
Category	Term	Count	%	PValue	Genes	List Total	Pop Hits	Fold Enrichment	Bonferroni	Benjamini
KEGG_PATHWAY	mmu04512:ECM-receptor interaction	23	2.72512	6.07417e-13	VWF, LAMB3, ITGB4, GP1BB, ITGB3, ITGA2, COL11A2, THBS2, HSPG2, COL1A1, SV2C, COL1A2, COL4A2, SV2A, COL4A1, COL6A2, COL5A2, ITGA11, ITGA8, COL6A3, TNR, ITGA5, ITGA9	289	88	6.95553	1.28769e-10	1.28772e-10
KEGG_PATHWAY	mmu04510:Focal adhesion	26	3.08057	1.87362e-07	ITGB4, ITGB3, FLT4, COL11A2, PDGFB, THBS2, MYLK, CCND1, TNR, PRKCG, LAMB3, VWF, ITGA2, PARVB, COL1A1, COL1A2, COL4A2, COL4A1, COL6A2, COL5A2, ITGA11, ITGA8, COL6A3, ITGA5, MYL9, ITGA9	289	207	3.34263	3.972e-05	1.98604e-05
KEGG_PATHWAY	mmu05414:Dilated cardiomyopathy	15	1.77725	2.00587e-06	MYBPC3, ITGB4, TGFB3, ITGB3, ITGA2, ADCY4, ADCY8, ADCY7, TNNT2, LMNA, ITGA11, ITGA8, CACNG1, ITGA5, ITGA9	289	83	4.80948	0.000425154	0.000123645
KEGG_PATHWAY	mmu04151:PI3K-Akt signaling pathway	33	3.90995	2.33292e-06	CHRM2, ITGB4, PKN3, ITGB3, FLT4, COL11A2, PDGFB, THBS2, FGF2, CCND1, TNR, ANGPT2, LAMB3, VWF, NOS3, ITGA2, COL1A1, NR4A1, EFNA3, COL1A2, COL4A2, COL4A1, KITL, COL6A2, COL5A2, ITGA11, ITGA8, COL6A3, ITGA5, TEK, FGF12, FGFR3, ITGA9	289	351	2.50203	0.000494457	0.000123645
KEGG_PATHWAY	mmu04974:Protein digestion and absorption	14	1.65877	2.09046e-05	COL18A1, COL14A1, ELN, COL11A2, ATP1A3, COL1A1, COL1A2, SLC7A7, COL4A2, COL4A1, COL6A2, KCNQ1, COL5A2, COL6A3	289	88	4.2338	0.00442202	0.000886356
KEGG_PATHWAY	mmu05146:Amoebiasis	15	1.77725	0.000110943	PRKCG, LAMB3, TGFB3, COL11A2, SERPINB9, COL1A1, GNA14, SERPINB1B, ITGB2L, COL1A2, COL4A2, SERPINB6B, COL4A1, COL5A2, SERPINB9B	289	117	3.41185	0.0232468	0.00391999
KEGG_PATHWAY	mmu04015:Rap1 signaling pathway	21	2.48815	0.000142224	PRKCG, ANGPT2, ITGB3, FLT4, ADCY4, PDGFB, ADCY8, ADCY7, FGF2, RAP1GAP, MAPK11, EFNA3, ITGB2L, MRAS, KITL, TEK, RAPGEF5, FGFR3, FGF12, RAPGEF3, RAPGEF4	289	214	2.6115	0.0297035	0.00414991
KEGG_PATHWAY	mmu05410:Hypertrophic cardiomyopathy (HCM)	12	1.4218	0.0001566	MYBPC3, TGFB3, ITGB4, ITGB3, TNNT2, ITGA2, LMNA, ITGA11, ITGA8, ITGA5, CACNG1, ITGA9	289	79	4.0424	0.0326568	0.00414991
KEGG_PATHWAY	mmu04810:Regulation of actin cytoskeleton	19	2.25118	0.00101908	CHRM2, ITGB4, ITGB3, ITGA2, INSRR, PDGFB, MSN, FGF2, MYLK, ITGB2L, SCIN, MRAS, ITGA11, ITGA8, ITGA5, FGFR3, MYL9, FGF12, ITGA9	289	213	2.37388	0.19439	0.021165
KEGG_PATHWAY	mmu04918:Thyroid hormone synthesis	10	1.18483	0.00111615	PRKCG, GPX2, TG, DUOXA2, ADCY4, ATP1A3, SLC26A4, ADCY8, ADCY7, SLC5A5	289	70	3.80178	0.210817	0.021165
KEGG_PATHWAY	mmu04020:Calcium signaling pathway	17	2.01422	0.00112727	PRKCG, CHRM2, NOS3, HTR2B, ATP2B4, ADCY4, CACNA1A, HTR2A, ADCY8, ADCY7, MYLK, P2RX7, GNA14, EDNRB, LTB4R2, PHKG1, PLCD1	289	180	2.5134	0.212677	0.021165
KEGG_PATHWAY	mmu04611:Platelet activation	14	1.65877	0.00119802	VWF, GP1BB, NOS3, ITGB3, ITGA2, COL11A2, ADCY4, ADCY8, ADCY7, MYLK, COL1A1, MAPK11, COL1A2, COL5A2	289	131	2.84408	0.224411	0.021165
KEGG_PATHWAY	mmu05205:Proteoglycans in cancer	18	2.1327	0.00154437	PRKCG, WNT10B, ITGB3, ITGA2, PLAUR, WNT9B, MSN, WNT9A, HSPG2, FGF2, COL1A1, MAPK11, COL1A2, MRAS, CCND1, PLAU, ITGA5, WNT2	289	203	2.35973	0.279392	0.0251852
KEGG_PATHWAY	mmu05144:Malaria	8	0.947867	0.00189002	SELP, ITGB2L, TGFB3, PECAM1, CCL2, ACKR1, THBS2, SELE	289	48	4.43541	0.330393	0.0286203
KEGG_PATHWAY	mmu04024:cAMP signaling pathway	17	2.01422	0.00286658	CHRM2, GRIA2, ATP2B4, ADCY4, ATP1A3, GLI1, ADCY8, ADCY7, GLI3, NPY, PPP1R1B, PDE3A, MYL9, RAPGEF3, CFTR, HCN2, RAPGEF4	289	197	2.29651	0.455881	0.0405143
KEGG_PATHWAY	mmu05412:Arrhythmogenic right ventricular cardiomyopathy (ARVC)	9	1.06635	0.00335464	ITGB4, ITGB3, ITGA2, LMNA, ITGA11, ITGA8, ITGA5, CACNG1, ITGA9	289	67	3.57481	0.509524	0.044449
KEGG_PATHWAY	mmu04916:Melanogenesis	11	1.30332	0.00380013	PRKCG, WNT10B, EDN1, EDNRB, KITL, WNT9B, ADCY4, WNT9A, ADCY8, ADCY7, WNT2	289	99	2.95694	0.553878	0.0473899
KEGG_PATHWAY	mmu04971:Gastric acid secretion	9	1.06635	0.00524204	PRKCG, KCNK10, KCNQ1, ADCY4, ATP1A3, ADCY8, ADCY7, CFTR, MYLK	289	72	3.32656	0.671834	0.0617396
KEGG_PATHWAY	mmu02010:ABC transporters	7	0.829384	0.00694726	ABCC3, ABCA8B, ABCA3, ABCC6, ABCA17, ABCB1A, CFTR	289	46	4.04972	0.771897	0.0772726
KEGG_PATHWAY	mmu04514:Cell adhesion molecules (CAMs)	14	1.65877	0.00762794	CADM3, ICAM2, L1CAM, SELE, SELP, CDH5, VCAN, ITGB2L, ITGA8, PECAM1, ESAM, CD34, JAM2, ITGA9	289	162	2.29984	0.802758	0.0772726
KEGG_PATHWAY	mmu04270:Vascular smooth muscle contraction	12	1.4218	0.00789324	PRKCG, ACTA2, PPP1R14A, RAMP3, CALD1, KCNMB1, ADCY4, ADCY8, MYL9, ADCY7, ACTG2, MYLK	289	127	2.51456	0.813627	0.0772726
KEGG_PATHWAY	mmu04022:cGMP-PKG signaling pathway	14	1.65877	0.00801886	TRPC6, NOS3, PDE2A, ATP2B4, ADCY4, ATP1A3, ADCY8, ADCY7, ADRA2A, MYLK, EDNRB, KCNMB1, PDE3A, MYL9	289	163	2.28573	0.818564	0.0772726
KEGG_PATHWAY	mmu04360:Axon guidance	12	1.4218	0.00884097	ROBO3, EFNA3, SEMA4D, ABLIM3, UNC5B, SLIT1, L1CAM, SRGAP1, NGEF, PLXNA4, EPHA3, NTN3	289	129	2.47558	0.847809	0.0814907
KEGG_PATHWAY	mmu04670:Leukocyte transendothelial migration	11	1.30332	0.0127929	PRKCG, CDH5, MAPK11, ITGB2L, PECAM1, MSN, ESAM, MYL9, RAPGEF3, JAM2, RAPGEF4	289	118	2.48082	0.934754	0.113004
KEGG_PATHWAY	mmu05217:Basal cell carcinoma	7	0.829384	0.0149463	WNT10B, PTCH2, WNT9B, WNT9A, GLI1, WNT2, GLI3	289	54	3.44976	0.958932	0.126744
KEGG_PATHWAY	mmu05200:Pathways in cancer	24	2.8436	0.0229775	PRKCG, WNT10B, LAMB3, CDKN2A, TGFB3, ITGA2, PTCH2, WNT9B, ADCY4, PDGFB, WNT9A, GLI1, ADCY8, ADCY7, FGF2, GLI3, EDNRB, CCND1, COL4A2, COL4A1, KITL, FGFR3, WNT2, FGF12	289	395	1.61696	0.99276	0.187355
KEGG_PATHWAY	mmu04970:Salivary secretion	8	0.947867	0.0246946	PRKCG, BST1, LYZ1, ATP2B4, ADCY4, ATP1A3, ADCY8, ADCY7	289	77	2.76493	0.995013	0.193898
KEGG_PATHWAY	mmu04390:Hippo signaling pathway	12	1.4218	0.0260096	TEAD4, WNT10B, ITGB2L, CCND1, TGFB3, SERPINE1, WNT9B, AFP, WNT9A, GDF6, WNT2, BMP6	289	151	2.1149	0.996254	0.19693
KEGG_PATHWAY	mmu04972:Pancreatic secretion	9	1.06635	0.0334022	PRKCG, BST1, KCNQ1, ATP2B4, ADCY4, ATP1A3, ADCY8, ADCY7, CFTR	289	100	2.39512	0.999255	0.244182
KEGG_PATHWAY	mmu04261:Adrenergic signaling in cardiomyocytes	11	1.30332	0.0401398	MAPK11, TNNT2, KCNQ1, ATP2B4, ADCY4, ATP1A3, CACNG1, ADCY8, ADCY7, RAPGEF3, RAPGEF4	289	142	2.06153	0.999831	0.276099
KEGG_PATHWAY	mmu04925:Aldosterone synthesis and secretion	8	0.947867	0.0416753	PRKCG, NR4A1, DAGLA, PDE2A, ADCY4, ADCY8, ADCY7, CAMK1G	289	86	2.47558	0.99988	0.276099
KEGG_PATHWAY	mmu04540:Gap junction	8	0.947867	0.0416753	PRKCG, TUBB2A, HTR2B, PDGFB, ADCY4, HTR2A, ADCY8, ADCY7	289	86	2.47558	0.99988	0.276099
KEGG_PATHWAY	mmu04976:Bile secretion	7	0.829384	0.0491936	ABCC3, ADCY4, ATP1A3, ADCY8, ABCB1A, ADCY7, CFTR	289	71	2.62376	0.999977	0.316032
